# Supplementary material for: Total synthesis of ent-pavettamine
Source: Beilstein J Org Chem. 2021 Jun 10;17:1440–6. doi: 10.3762/bjoc.17.99 (PMC8204129; doi:10.3762/bjoc.17.99)
Supplement: File 2 — Crystal structure data for compound 4. [file Beilstein_J_Org_Chem-17-1440-s002.cif]

data_18a_mb2_mzz432_0f_compound4
_audit_creation_date               2019-04-10
_audit_creation_method
;
Olex2 1.2
(compiled 2018.05.29 svn.r3508 for OlexSys, GUI svn.r5506)
;
_shelx_SHELXL_version_number       '2018/3'
_audit_contact_author_address      ?
_audit_contact_author_email        ?
_audit_contact_author_name         ''
_audit_contact_author_phone        ?
_publ_contact_author_id_orcid      ?
_publ_section_references
;
Dolomanov, O.V., Bourhis, L.J., Gildea, R.J, Howard, J.A.K. & Puschmann, H.
 (2009), J. Appl. Cryst. 42, 339-341.

Sheldrick, G.M. (2015). Acta Cryst. A71, 3-8.

Sheldrick, G.M. (2015). Acta Cryst. C71, 3-8.
;
_chemical_name_common              ?
_chemical_name_systematic          ?
_chemical_formula_moiety           'C34 H36 O4 S'
_chemical_formula_sum              'C34 H36 O4 S'
_chemical_formula_weight           540.69
_chemical_absolute_configuration   'syn'
_chemical_melting_point            ?
loop_
  _atom_type_symbol
  _atom_type_description
  _atom_type_scat_dispersion_real
  _atom_type_scat_dispersion_imag
  _atom_type_scat_source
 'C' 'C' 0.0033 0.0016 'International Tables Vol C Tables 4.2.6.8 and 6.1.1.4'
 'H' 'H' 0.0000 0.0000 'International Tables Vol C Tables 4.2.6.8 and 6.1.1.4'
 'O' 'O' 0.0106 0.0060 'International Tables Vol C Tables 4.2.6.8 and 6.1.1.4'
 'S' 'S' 0.1246 0.1234 'International Tables Vol C Tables 4.2.6.8 and 6.1.1.4'

_shelx_space_group_comment
;
The symmetry employed for this shelxl refinement is uniquely defined
by the following loop, which should always be used as a source of
symmetry information in preference to the above space-group names.
They are only intended as comments.
;
_space_group_crystal_system        'orthorhombic'
_space_group_IT_number             19
_space_group_name_H-M_alt          'P 21 21 21'
_space_group_name_Hall             'P 2ac 2ab'
loop_
  _space_group_symop_operation_xyz
 'x, y, z'
 '-x+1/2, -y, z+1/2'
 'x+1/2, -y+1/2, -z'
 '-x, y+1/2, -z+1/2'

_cell_length_a                     9.2972(3)
_cell_length_b                     15.1161(5)
_cell_length_c                     20.4356(7)
_cell_angle_alpha                  90
_cell_angle_beta                   90
_cell_angle_gamma                  90
_cell_volume                       2871.97(17)
_cell_formula_units_Z              4
_cell_measurement_reflns_used      5617
_cell_measurement_temperature      173(2)
_cell_measurement_theta_max        24.14
_cell_measurement_theta_min        2.41
_shelx_estimated_absorpt_T_max     0.993
_shelx_estimated_absorpt_T_min     0.932
_exptl_absorpt_coefficient_mu      0.150
_exptl_absorpt_correction_T_max    0.7457
_exptl_absorpt_correction_T_min    0.5783
_exptl_absorpt_correction_type     multi-scan
_exptl_absorpt_process_details    
 'SADABS-2016/2 (Bruker,2016/2) was used for absorption correction. wR2(int) was 0.0964 before and 0.0713 after correction. The Ratio of minimum to maximum transmission is 0.7755. The \l/2 correction factor is Not present.'
_exptl_absorpt_special_details     ?
_exptl_crystal_colour              'colourless'
_exptl_crystal_density_diffrn      1.250
_exptl_crystal_density_meas        ?
_exptl_crystal_density_method      ?
_exptl_crystal_description         'needle'
_exptl_crystal_F_000               1152
_exptl_crystal_size_max            0.48
_exptl_crystal_size_mid            0.08
_exptl_crystal_size_min            0.05
_exptl_transmission_factor_max     ?
_exptl_transmission_factor_min     ?
_diffrn_reflns_av_R_equivalents    0.0706
_diffrn_reflns_av_unetI/netI       0.0524
_diffrn_reflns_Laue_measured_fraction_full  1.000
_diffrn_reflns_Laue_measured_fraction_max  1.000
_diffrn_reflns_limit_h_max         11
_diffrn_reflns_limit_h_min         -11
_diffrn_reflns_limit_k_max         18
_diffrn_reflns_limit_k_min         -18
_diffrn_reflns_limit_l_max         24
_diffrn_reflns_limit_l_min         -24
_diffrn_reflns_number              27581
_diffrn_reflns_point_group_measured_fraction_full  1.000
_diffrn_reflns_point_group_measured_fraction_max  1.000
_diffrn_reflns_theta_full          25.242
_diffrn_reflns_theta_max           25.495
_diffrn_reflns_theta_min           1.676
_diffrn_ambient_temperature        173.15
_diffrn_detector_area_resol_mean   ?
_diffrn_measured_fraction_theta_full  1.000
_diffrn_measured_fraction_theta_max  1.000
_diffrn_measurement_device_type    'Bruker APEX-II CCD'
_diffrn_measurement_method         '\f and \w scans'
_diffrn_radiation_type             MoK\a
_diffrn_radiation_wavelength       0.71073
_diffrn_source                     ?
_diffrn_standards_number           0
_reflns_Friedel_coverage           0.765
_reflns_Friedel_fraction_full      1.000
_reflns_Friedel_fraction_max       1.000
_reflns_number_gt                  4490
_reflns_number_total               5356
_reflns_special_details
;
 Reflections were merged by SHELXL according to the crystal
 class for the calculation of statistics and refinement.
 
 _reflns_Friedel_fraction is defined as the number of unique
 Friedel pairs measured divided by the number that would be
 possible theoretically, ignoring centric projections and
 systematic absences.
;
_reflns_threshold_expression       'I > 2\s(I)'
_computing_cell_refinement         'SAINT v8.34A (Bruker, 2013)'
_computing_data_collection         ?
_computing_data_reduction          'SAINT v8.34A (Bruker, 2013)'
_computing_molecular_graphics      'Olex2 (Dolomanov et al., 2009)'
_computing_publication_material    'Olex2 (Dolomanov et al., 2009)'
_computing_structure_refinement    'ShelXL (Sheldrick, 2015)'
_computing_structure_solution      'ShelXT (Sheldrick, 2015)'
_refine_diff_density_max           0.184
_refine_diff_density_min           -0.251
_refine_diff_density_rms           0.041
_refine_ls_abs_structure_details
;
 Flack x determined using 1688 quotients [(I+)-(I-)]/[(I+)+(I-)]
 (Parsons, Flack and Wagner, Acta Cryst. B69 (2013) 249-259).
;
_refine_ls_abs_structure_Flack     0.04(5)
_refine_ls_extinction_coef         .
_refine_ls_extinction_method       none
_refine_ls_goodness_of_fit_ref     1.036
_refine_ls_hydrogen_treatment      constr
_refine_ls_matrix_type             full
_refine_ls_number_parameters       353
_refine_ls_number_reflns           5356
_refine_ls_number_restraints       0
_refine_ls_R_factor_all            0.0549
_refine_ls_R_factor_gt             0.0403
_refine_ls_restrained_S_all        1.036
_refine_ls_shift/su_max            0.000
_refine_ls_shift/su_mean           0.000
_refine_ls_structure_factor_coef   Fsqd
_refine_ls_weighting_details      
 'w=1/[\s^2^(Fo^2^)+(0.0282P)^2^+0.7895P] where P=(Fo^2^+2Fc^2^)/3'
_refine_ls_weighting_scheme        calc
_refine_ls_wR_factor_gt            0.0818
_refine_ls_wR_factor_ref           0.0879
_refine_special_details            ?
_olex2_refinement_description
;
1. Fixed Uiso
 At 1.2 times of:
  All C(H) groups, All C(H,H) groups
 At 1.5 times of:
  All C(H,H,H) groups
2.a Ternary CH refined with riding coordinates:
 C9(H9), C11(H11)
2.b Secondary CH2 refined with riding coordinates:
 C8(H8A,H8B), C10(H10A,H10B), C15(H15A,H15B)
2.c Me refined with riding coordinates:
 C13(H13A,H13B,H13C), C14(H14A,H14B,H14C)
2.d Aromatic/amide H refined with riding coordinates:
 C2(H2), C3(H3), C5(H5), C6(H6), C18(H18), C19(H19), C20(H20), C21(H21),
 C22(H22), C24(H24), C25(H25), C26(H26), C27(H27), C28(H28), C30(H30), C31(H31),
  C32(H32), C33(H33), C34(H34)
2.e Idealised Me refined as rotating group:
 C7(H7A,H7B,H7C)
;
_atom_sites_solution_hydrogens     geom
_atom_sites_solution_primary       dual
_atom_sites_solution_secondary     ?
loop_
  _atom_site_label
  _atom_site_type_symbol
  _atom_site_fract_x
  _atom_site_fract_y
  _atom_site_fract_z
  _atom_site_U_iso_or_equiv
  _atom_site_adp_type
  _atom_site_occupancy
  _atom_site_site_symmetry_order
  _atom_site_calc_flag
  _atom_site_refinement_flags_posn
  _atom_site_refinement_flags_adp
  _atom_site_refinement_flags_occupancy
  _atom_site_disorder_assembly
  _atom_site_disorder_group
 C1 C 0.3721(4) 0.4821(2) 0.51397(15) 0.0275(7) Uani 1 1 d . . . . .
 C2 C 0.4784(4) 0.4459(2) 0.47458(19) 0.0452(10) Uani 1 1 d . . . . .
 H2 H 0.532915 0.482280 0.445921 0.054 Uiso 1 1 calc R . . . .
 C3 C 0.5037(4) 0.3558(2) 0.4778(2) 0.0481(10) Uani 1 1 d . . . . .
 H3 H 0.577515 0.331080 0.451310 0.058 Uiso 1 1 calc R . . . .
 C4 C 0.4257(4) 0.3006(2) 0.51797(17) 0.0368(9) Uani 1 1 d . . . . .
 C5 C 0.3195(4) 0.3385(2) 0.55685(16) 0.0363(8) Uani 1 1 d . . . . .
 H5 H 0.264807 0.302086 0.585423 0.044 Uiso 1 1 calc R . . . .
 C6 C 0.2925(4) 0.4283(2) 0.55457(16) 0.0327(8) Uani 1 1 d . . . . .
 H6 H 0.218784 0.453036 0.581066 0.039 Uiso 1 1 calc R . . . .
 C7 C 0.4534(5) 0.2020(2) 0.5196(2) 0.0548(12) Uani 1 1 d . . . . .
 H7A H 0.457433 0.179167 0.474709 0.082 Uiso 1 1 calc GR . . . .
 H7B H 0.375632 0.172473 0.543434 0.082 Uiso 1 1 calc GR . . . .
 H7C H 0.545201 0.190493 0.541553 0.082 Uiso 1 1 calc GR . . . .
 C8 C 0.4865(3) 0.6423(2) 0.54264(15) 0.0234(7) Uani 1 1 d . . . . .
 H8A H 0.505095 0.613957 0.585499 0.028 Uiso 1 1 calc R . . . .
 H8B H 0.568439 0.628148 0.513487 0.028 Uiso 1 1 calc R . . . .
 C9 C 0.4789(3) 0.7421(2) 0.55201(14) 0.0219(7) Uani 1 1 d . . . . .
 H9 H 0.567762 0.762395 0.575149 0.026 Uiso 1 1 calc R . . . .
 C10 C 0.4631(3) 0.79350(19) 0.48872(14) 0.0224(7) Uani 1 1 d . . . . .
 H10A H 0.553739 0.789357 0.463475 0.027 Uiso 1 1 calc R . . . .
 H10B H 0.385553 0.766686 0.462102 0.027 Uiso 1 1 calc R . . . .
 C11 C 0.4283(3) 0.88994(19) 0.50101(14) 0.0217(6) Uani 1 1 d . . . . .
 H11 H 0.514383 0.921128 0.519091 0.026 Uiso 1 1 calc R . . . .
 C12 C 0.3302(3) 0.85006(19) 0.60619(14) 0.0221(7) Uani 1 1 d . . . . .
 C13 C 0.4497(4) 0.8903(2) 0.64686(16) 0.0317(8) Uani 1 1 d . . . . .
 H13A H 0.460558 0.856756 0.687585 0.048 Uiso 1 1 calc R . . . .
 H13B H 0.539980 0.888359 0.622159 0.048 Uiso 1 1 calc R . . . .
 H13C H 0.425820 0.951931 0.657144 0.048 Uiso 1 1 calc R . . . .
 C14 C 0.1875(4) 0.8538(2) 0.64150(15) 0.0281(7) Uani 1 1 d . . . . .
 H14A H 0.195362 0.822725 0.683416 0.042 Uiso 1 1 calc R . . . .
 H14B H 0.161182 0.915717 0.649368 0.042 Uiso 1 1 calc R . . . .
 H14C H 0.113314 0.825534 0.614606 0.042 Uiso 1 1 calc R . . . .
 C15 C 0.3761(3) 0.9363(2) 0.43965(14) 0.0240(7) Uani 1 1 d . . . . .
 H15A H 0.288381 0.907012 0.422758 0.029 Uiso 1 1 calc R . . . .
 H15B H 0.352780 0.998841 0.449395 0.029 Uiso 1 1 calc R . . . .
 C16 C 0.4512(3) 0.9527(2) 0.32553(14) 0.0217(7) Uani 1 1 d . . . . .
 C17 C 0.3555(3) 0.8808(2) 0.29537(14) 0.0226(7) Uani 1 1 d . . . . .
 C18 C 0.3579(4) 0.7958(2) 0.32033(15) 0.0274(8) Uani 1 1 d . . . . .
 H18 H 0.413520 0.783817 0.358289 0.033 Uiso 1 1 calc R . . . .
 C19 C 0.2811(4) 0.7277(2) 0.29138(17) 0.0361(9) Uani 1 1 d . . . . .
 H19 H 0.282303 0.670155 0.310038 0.043 Uiso 1 1 calc R . . . .
 C20 C 0.2028(4) 0.7440(3) 0.23515(17) 0.0404(9) Uani 1 1 d . . . . .
 H20 H 0.149381 0.697842 0.215088 0.049 Uiso 1 1 calc R . . . .
 C21 C 0.2027(4) 0.8273(3) 0.20849(18) 0.0403(9) Uani 1 1 d . . . . .
 H21 H 0.151233 0.838175 0.169125 0.048 Uiso 1 1 calc R . . . .
 C22 C 0.2768(4) 0.8958(2) 0.23840(15) 0.0339(8) Uani 1 1 d . . . . .
 H22 H 0.273929 0.953394 0.219909 0.041 Uiso 1 1 calc R . . . .
 C23 C 0.5940(3) 0.9478(2) 0.28819(15) 0.0214(7) Uani 1 1 d . . . . .
 C24 C 0.7096(3) 0.8998(2) 0.31299(15) 0.0257(7) Uani 1 1 d . . . . .
 H24 H 0.702131 0.872365 0.354673 0.031 Uiso 1 1 calc R . . . .
 C25 C 0.8357(3) 0.8919(2) 0.27721(16) 0.0293(7) Uani 1 1 d . . . . .
 H25 H 0.914404 0.859552 0.294742 0.035 Uiso 1 1 calc R . . . .
 C26 C 0.8476(4) 0.9305(2) 0.21651(16) 0.0311(8) Uani 1 1 d . . . . .
 H26 H 0.934823 0.925567 0.192573 0.037 Uiso 1 1 calc R . . . .
 C27 C 0.7327(4) 0.9765(2) 0.19033(16) 0.0311(8) Uani 1 1 d . . . . .
 H27 H 0.739899 1.001996 0.147975 0.037 Uiso 1 1 calc R . . . .
 C28 C 0.6074(4) 0.9852(2) 0.22610(16) 0.0285(8) Uani 1 1 d . . . . .
 H28 H 0.528888 1.017181 0.208069 0.034 Uiso 1 1 calc R . . . .
 C29 C 0.3843(4) 1.0452(2) 0.32481(15) 0.0261(7) Uani 1 1 d . . . . .
 C30 C 0.4714(4) 1.1202(2) 0.32405(16) 0.0353(9) Uani 1 1 d . . . . .
 H30 H 0.572513 1.113570 0.319396 0.042 Uiso 1 1 calc R . . . .
 C31 C 0.4133(5) 1.2045(2) 0.32995(18) 0.0465(11) Uani 1 1 d . . . . .
 H31 H 0.473881 1.255076 0.328230 0.056 Uiso 1 1 calc R . . . .
 C32 C 0.2671(6) 1.2143(3) 0.33831(19) 0.0542(12) Uani 1 1 d . . . . .
 H32 H 0.226886 1.271700 0.342966 0.065 Uiso 1 1 calc R . . . .
 C33 C 0.1793(5) 1.1411(3) 0.33993(18) 0.0491(11) Uani 1 1 d . . . . .
 H33 H 0.078626 1.148209 0.346001 0.059 Uiso 1 1 calc R . . . .
 C34 C 0.2363(4) 1.0572(2) 0.33280(16) 0.0362(9) Uani 1 1 d . . . . .
 H34 H 0.174384 1.007194 0.333340 0.043 Uiso 1 1 calc R . . . .
 O1 O 0.3219(3) 0.61811(14) 0.43668(10) 0.0380(6) Uani 1 1 d . . . . .
 O2 O 0.3563(2) 0.75821(13) 0.59319(9) 0.0230(5) Uani 1 1 d . . . . .
 O3 O 0.3096(2) 0.89649(13) 0.54615(9) 0.0227(4) Uani 1 1 d . . . . .
 O4 O 0.4884(2) 0.93154(13) 0.39244(9) 0.0223(5) Uani 1 1 d . . . . .
 S1 S 0.32324(8) 0.59608(5) 0.50792(4) 0.02676(19) Uani 1 1 d . . . . .

loop_
  _atom_site_aniso_label
  _atom_site_aniso_U_11
  _atom_site_aniso_U_22
  _atom_site_aniso_U_33
  _atom_site_aniso_U_23
  _atom_site_aniso_U_13
  _atom_site_aniso_U_12
 C1 0.0262(17) 0.0255(17) 0.0310(18) -0.0022(14) 0.0006(16) -0.0001(14)
 C2 0.052(3) 0.031(2) 0.053(2) 0.0036(18) 0.023(2) 0.0013(19)
 C3 0.051(2) 0.036(2) 0.057(3) -0.0036(19) 0.020(2) 0.0097(19)
 C4 0.048(2) 0.0272(19) 0.035(2) 0.0015(16) 0.0002(18) 0.0019(17)
 C5 0.041(2) 0.0308(19) 0.0374(19) 0.0025(16) 0.0040(19) -0.0041(18)
 C6 0.032(2) 0.031(2) 0.0351(18) -0.0024(15) 0.0063(16) -0.0004(15)
 C7 0.074(3) 0.033(2) 0.057(3) 0.0003(19) 0.012(2) 0.011(2)
 C8 0.0202(16) 0.0265(18) 0.0235(16) 0.0006(13) -0.0011(14) 0.0022(14)
 C9 0.0160(15) 0.0290(18) 0.0207(15) 0.0006(13) -0.0007(14) 0.0000(13)
 C10 0.0179(16) 0.0280(17) 0.0213(15) -0.0015(13) 0.0058(14) -0.0003(13)
 C11 0.0134(13) 0.0251(16) 0.0265(16) -0.0001(15) 0.0044(13) -0.0027(12)
 C12 0.0226(16) 0.0230(16) 0.0208(15) -0.0002(13) 0.0017(14) -0.0009(15)
 C13 0.0298(19) 0.036(2) 0.0292(17) -0.0070(16) -0.0041(15) -0.0011(16)
 C14 0.0280(18) 0.0335(19) 0.0227(16) -0.0026(14) 0.0049(15) -0.0042(16)
 C15 0.0209(16) 0.0253(17) 0.0257(16) 0.0021(13) 0.0055(14) 0.0025(13)
 C16 0.0214(17) 0.0225(17) 0.0210(16) 0.0056(13) 0.0019(14) 0.0021(13)
 C17 0.0117(15) 0.0282(18) 0.0279(16) 0.0017(13) 0.0034(13) 0.0008(12)
 C18 0.0277(19) 0.0299(19) 0.0248(16) -0.0001(14) 0.0033(15) -0.0001(15)
 C19 0.039(2) 0.034(2) 0.035(2) -0.0059(16) 0.0110(18) -0.0060(17)
 C20 0.029(2) 0.049(2) 0.043(2) -0.0155(18) 0.0038(18) -0.0086(18)
 C21 0.026(2) 0.055(3) 0.039(2) -0.0106(18) -0.0097(17) 0.0051(18)
 C22 0.0292(19) 0.037(2) 0.0356(18) 0.0033(17) -0.0032(15) 0.0057(17)
 C23 0.0192(16) 0.0192(16) 0.0257(16) 0.0014(13) -0.0001(13) -0.0024(13)
 C24 0.0229(17) 0.0271(17) 0.0271(16) 0.0024(14) -0.0001(13) 0.0007(15)
 C25 0.0202(17) 0.0281(18) 0.0395(18) 0.0030(15) -0.0006(15) 0.0034(15)
 C26 0.0264(19) 0.0309(19) 0.0360(18) 0.0021(15) 0.0090(16) 0.0001(15)
 C27 0.036(2) 0.029(2) 0.0286(18) 0.0059(15) 0.0072(16) -0.0020(16)
 C28 0.0268(19) 0.0284(19) 0.0302(18) 0.0072(15) 0.0002(16) 0.0034(15)
 C29 0.0287(18) 0.0297(19) 0.0201(16) 0.0041(14) 0.0003(15) 0.0069(15)
 C30 0.045(2) 0.028(2) 0.0329(19) 0.0029(16) 0.0027(17) 0.0007(17)
 C31 0.070(3) 0.027(2) 0.043(2) 0.0008(18) 0.005(2) 0.005(2)
 C32 0.082(4) 0.036(2) 0.044(2) 0.0045(19) 0.003(2) 0.031(2)
 C33 0.047(2) 0.055(3) 0.045(2) 0.0067(19) 0.005(2) 0.028(2)
 C34 0.034(2) 0.039(2) 0.036(2) 0.0068(17) 0.0024(17) 0.0113(17)
 O1 0.0496(15) 0.0319(13) 0.0324(13) 0.0002(10) -0.0143(12) -0.0029(12)
 O2 0.0223(12) 0.0231(12) 0.0237(11) 0.0007(9) 0.0045(9) -0.0009(9)
 O3 0.0187(10) 0.0277(11) 0.0217(10) 0.0021(9) 0.0030(9) 0.0012(10)
 O4 0.0192(11) 0.0262(12) 0.0215(11) 0.0049(9) 0.0031(9) 0.0006(9)
 S1 0.0214(4) 0.0239(4) 0.0350(4) -0.0014(4) -0.0012(4) 0.0006(3)

_geom_special_details
;
 All esds (except the esd in the dihedral angle between two l.s. planes)
 are estimated using the full covariance matrix.  The cell esds are taken
 into account individually in the estimation of esds in distances, angles
 and torsion angles; correlations between esds in cell parameters are only
 used when they are defined by crystal symmetry.  An approximate (isotropic)
 treatment of cell esds is used for estimating esds involving l.s. planes.
;
loop_
  _geom_bond_atom_site_label_1
  _geom_bond_atom_site_label_2
  _geom_bond_distance
  _geom_bond_site_symmetry_2
  _geom_bond_publ_flag
 C1 C2 1.387(5) . ?
 C1 C6 1.378(5) . ?
 C1 S1 1.786(3) . ?
 C2 H2 0.9500 . ?
 C2 C3 1.384(5) . ?
 C3 H3 0.9500 . ?
 C3 C4 1.377(5) . ?
 C4 C5 1.391(5) . ?
 C4 C7 1.512(5) . ?
 C5 H5 0.9500 . ?
 C5 C6 1.382(5) . ?
 C6 H6 0.9500 . ?
 C7 H7A 0.9800 . ?
 C7 H7B 0.9800 . ?
 C7 H7C 0.9800 . ?
 C8 H8A 0.9900 . ?
 C8 H8B 0.9900 . ?
 C8 C9 1.522(4) . ?
 C8 S1 1.815(3) . ?
 C9 H9 1.0000 . ?
 C9 C10 1.516(4) . ?
 C9 O2 1.438(3) . ?
 C10 H10A 0.9900 . ?
 C10 H10B 0.9900 . ?
 C10 C11 1.514(4) . ?
 C11 H11 1.0000 . ?
 C11 C15 1.516(4) . ?
 C11 O3 1.441(3) . ?
 C12 C13 1.515(4) . ?
 C12 C14 1.512(4) . ?
 C12 O2 1.434(4) . ?
 C12 O3 1.426(3) . ?
 C13 H13A 0.9800 . ?
 C13 H13B 0.9800 . ?
 C13 H13C 0.9800 . ?
 C14 H14A 0.9800 . ?
 C14 H14B 0.9800 . ?
 C14 H14C 0.9800 . ?
 C15 H15A 0.9900 . ?
 C15 H15B 0.9900 . ?
 C15 O4 1.423(3) . ?
 C16 C17 1.534(4) . ?
 C16 C23 1.533(4) . ?
 C16 C29 1.530(4) . ?
 C16 O4 1.446(3) . ?
 C17 C18 1.382(4) . ?
 C17 C22 1.394(4) . ?
 C18 H18 0.9500 . ?
 C18 C19 1.385(5) . ?
 C19 H19 0.9500 . ?
 C19 C20 1.383(5) . ?
 C20 H20 0.9500 . ?
 C20 C21 1.372(5) . ?
 C21 H21 0.9500 . ?
 C21 C22 1.385(5) . ?
 C22 H22 0.9500 . ?
 C23 C24 1.392(4) . ?
 C23 C28 1.395(4) . ?
 C24 H24 0.9500 . ?
 C24 C25 1.387(4) . ?
 C25 H25 0.9500 . ?
 C25 C26 1.375(4) . ?
 C26 H26 0.9500 . ?
 C26 C27 1.382(5) . ?
 C27 H27 0.9500 . ?
 C27 C28 1.382(5) . ?
 C28 H28 0.9500 . ?
 C29 C30 1.394(5) . ?
 C29 C34 1.397(5) . ?
 C30 H30 0.9500 . ?
 C30 C31 1.390(5) . ?
 C31 H31 0.9500 . ?
 C31 C32 1.377(6) . ?
 C32 H32 0.9500 . ?
 C32 C33 1.376(6) . ?
 C33 H33 0.9500 . ?
 C33 C34 1.382(5) . ?
 C34 H34 0.9500 . ?
 O1 S1 1.494(2) . ?

loop_
  _geom_angle_atom_site_label_1
  _geom_angle_atom_site_label_2
  _geom_angle_atom_site_label_3
  _geom_angle
  _geom_angle_site_symmetry_1
  _geom_angle_site_symmetry_3
  _geom_angle_publ_flag
 C2 C1 S1 121.5(3) . . ?
 C6 C1 C2 119.9(3) . . ?
 C6 C1 S1 118.3(3) . . ?
 C1 C2 H2 120.6 . . ?
 C3 C2 C1 118.9(4) . . ?
 C3 C2 H2 120.6 . . ?
 C2 C3 H3 118.8 . . ?
 C4 C3 C2 122.3(4) . . ?
 C4 C3 H3 118.8 . . ?
 C3 C4 C5 117.7(3) . . ?
 C3 C4 C7 121.3(4) . . ?
 C5 C4 C7 121.0(3) . . ?
 C4 C5 H5 119.5 . . ?
 C6 C5 C4 121.0(3) . . ?
 C6 C5 H5 119.5 . . ?
 C1 C6 C5 120.2(3) . . ?
 C1 C6 H6 119.9 . . ?
 C5 C6 H6 119.9 . . ?
 C4 C7 H7A 109.5 . . ?
 C4 C7 H7B 109.5 . . ?
 C4 C7 H7C 109.5 . . ?
 H7A C7 H7B 109.5 . . ?
 H7A C7 H7C 109.5 . . ?
 H7B C7 H7C 109.5 . . ?
 H8A C8 H8B 107.8 . . ?
 C9 C8 H8A 109.0 . . ?
 C9 C8 H8B 109.0 . . ?
 C9 C8 S1 113.0(2) . . ?
 S1 C8 H8A 109.0 . . ?
 S1 C8 H8B 109.0 . . ?
 C8 C9 H9 109.0 . . ?
 C10 C9 C8 113.9(2) . . ?
 C10 C9 H9 109.0 . . ?
 O2 C9 C8 106.2(2) . . ?
 O2 C9 H9 109.0 . . ?
 O2 C9 C10 109.6(2) . . ?
 C9 C10 H10A 109.2 . . ?
 C9 C10 H10B 109.2 . . ?
 H10A C10 H10B 107.9 . . ?
 C11 C10 C9 111.9(2) . . ?
 C11 C10 H10A 109.2 . . ?
 C11 C10 H10B 109.2 . . ?
 C10 C11 H11 110.1 . . ?
 C10 C11 C15 112.1(2) . . ?
 C15 C11 H11 110.1 . . ?
 O3 C11 C10 109.6(2) . . ?
 O3 C11 H11 110.1 . . ?
 O3 C11 C15 104.6(2) . . ?
 C14 C12 C13 111.5(2) . . ?
 O2 C12 C13 111.5(3) . . ?
 O2 C12 C14 105.9(2) . . ?
 O3 C12 C13 111.9(2) . . ?
 O3 C12 C14 105.9(2) . . ?
 O3 C12 O2 109.9(2) . . ?
 C12 C13 H13A 109.5 . . ?
 C12 C13 H13B 109.5 . . ?
 C12 C13 H13C 109.5 . . ?
 H13A C13 H13B 109.5 . . ?
 H13A C13 H13C 109.5 . . ?
 H13B C13 H13C 109.5 . . ?
 C12 C14 H14A 109.5 . . ?
 C12 C14 H14B 109.5 . . ?
 C12 C14 H14C 109.5 . . ?
 H14A C14 H14B 109.5 . . ?
 H14A C14 H14C 109.5 . . ?
 H14B C14 H14C 109.5 . . ?
 C11 C15 H15A 110.2 . . ?
 C11 C15 H15B 110.2 . . ?
 H15A C15 H15B 108.5 . . ?
 O4 C15 C11 107.6(2) . . ?
 O4 C15 H15A 110.2 . . ?
 O4 C15 H15B 110.2 . . ?
 C23 C16 C17 105.5(2) . . ?
 C29 C16 C17 114.1(3) . . ?
 C29 C16 C23 113.1(3) . . ?
 O4 C16 C17 111.2(2) . . ?
 O4 C16 C23 104.7(2) . . ?
 O4 C16 C29 108.0(2) . . ?
 C18 C17 C16 120.1(3) . . ?
 C18 C17 C22 117.8(3) . . ?
 C22 C17 C16 121.7(3) . . ?
 C17 C18 H18 119.2 . . ?
 C17 C18 C19 121.7(3) . . ?
 C19 C18 H18 119.2 . . ?
 C18 C19 H19 120.2 . . ?
 C20 C19 C18 119.6(3) . . ?
 C20 C19 H19 120.2 . . ?
 C19 C20 H20 120.2 . . ?
 C21 C20 C19 119.6(3) . . ?
 C21 C20 H20 120.2 . . ?
 C20 C21 H21 119.7 . . ?
 C20 C21 C22 120.6(3) . . ?
 C22 C21 H21 119.7 . . ?
 C17 C22 H22 119.7 . . ?
 C21 C22 C17 120.6(3) . . ?
 C21 C22 H22 119.7 . . ?
 C24 C23 C16 120.9(3) . . ?
 C24 C23 C28 118.2(3) . . ?
 C28 C23 C16 120.7(3) . . ?
 C23 C24 H24 119.8 . . ?
 C25 C24 C23 120.4(3) . . ?
 C25 C24 H24 119.8 . . ?
 C24 C25 H25 119.8 . . ?
 C26 C25 C24 120.5(3) . . ?
 C26 C25 H25 119.8 . . ?
 C25 C26 H26 120.0 . . ?
 C25 C26 C27 120.0(3) . . ?
 C27 C26 H26 120.0 . . ?
 C26 C27 H27 120.2 . . ?
 C28 C27 C26 119.7(3) . . ?
 C28 C27 H27 120.2 . . ?
 C23 C28 H28 119.4 . . ?
 C27 C28 C23 121.2(3) . . ?
 C27 C28 H28 119.4 . . ?
 C30 C29 C16 120.5(3) . . ?
 C30 C29 C34 117.9(3) . . ?
 C34 C29 C16 121.2(3) . . ?
 C29 C30 H30 119.4 . . ?
 C31 C30 C29 121.3(4) . . ?
 C31 C30 H30 119.4 . . ?
 C30 C31 H31 120.2 . . ?
 C32 C31 C30 119.5(4) . . ?
 C32 C31 H31 120.2 . . ?
 C31 C32 H32 119.9 . . ?
 C33 C32 C31 120.2(4) . . ?
 C33 C32 H32 119.9 . . ?
 C32 C33 H33 119.8 . . ?
 C32 C33 C34 120.5(4) . . ?
 C34 C33 H33 119.8 . . ?
 C29 C34 H34 119.7 . . ?
 C33 C34 C29 120.6(4) . . ?
 C33 C34 H34 119.7 . . ?
 C12 O2 C9 114.0(2) . . ?
 C12 O3 C11 114.5(2) . . ?
 C15 O4 C16 117.0(2) . . ?
 C1 S1 C8 97.53(15) . . ?
 O1 S1 C1 106.53(14) . . ?
 O1 S1 C8 107.58(15) . . ?

loop_
  _geom_torsion_atom_site_label_1
  _geom_torsion_atom_site_label_2
  _geom_torsion_atom_site_label_3
  _geom_torsion_atom_site_label_4
  _geom_torsion
  _geom_torsion_site_symmetry_1
  _geom_torsion_site_symmetry_2
  _geom_torsion_site_symmetry_3
  _geom_torsion_site_symmetry_4
  _geom_torsion_publ_flag
 C1 C2 C3 C4 1.0(6) . . . . ?
 C2 C1 C6 C5 0.9(5) . . . . ?
 C2 C1 S1 C8 -70.3(3) . . . . ?
 C2 C1 S1 O1 40.7(3) . . . . ?
 C2 C3 C4 C5 -0.8(6) . . . . ?
 C2 C3 C4 C7 178.8(4) . . . . ?
 C3 C4 C5 C6 0.7(5) . . . . ?
 C4 C5 C6 C1 -0.8(5) . . . . ?
 C6 C1 C2 C3 -1.0(6) . . . . ?
 C6 C1 S1 C8 115.7(3) . . . . ?
 C6 C1 S1 O1 -133.3(3) . . . . ?
 C7 C4 C5 C6 -178.9(4) . . . . ?
 C8 C9 C10 C11 169.4(2) . . . . ?
 C8 C9 O2 C12 -178.6(2) . . . . ?
 C9 C8 S1 C1 -174.3(2) . . . . ?
 C9 C8 S1 O1 75.7(2) . . . . ?
 C9 C10 C11 C15 -165.8(2) . . . . ?
 C9 C10 C11 O3 -50.0(3) . . . . ?
 C10 C9 O2 C12 -55.2(3) . . . . ?
 C10 C11 C15 O4 -60.7(3) . . . . ?
 C10 C11 O3 C12 54.4(3) . . . . ?
 C11 C15 O4 C16 165.8(2) . . . . ?
 C13 C12 O2 C9 -66.3(3) . . . . ?
 C13 C12 O3 C11 66.5(3) . . . . ?
 C14 C12 O2 C9 172.2(2) . . . . ?
 C14 C12 O3 C11 -171.8(2) . . . . ?
 C15 C11 O3 C12 174.8(2) . . . . ?
 C16 C17 C18 C19 -175.1(3) . . . . ?
 C16 C17 C22 C21 173.5(3) . . . . ?
 C16 C23 C24 C25 176.6(3) . . . . ?
 C16 C23 C28 C27 -176.1(3) . . . . ?
 C16 C29 C30 C31 -173.5(3) . . . . ?
 C16 C29 C34 C33 172.2(3) . . . . ?
 C17 C16 C23 C24 -96.1(3) . . . . ?
 C17 C16 C23 C28 78.7(3) . . . . ?
 C17 C16 C29 C30 -153.2(3) . . . . ?
 C17 C16 C29 C34 34.5(4) . . . . ?
 C17 C16 O4 C15 -70.2(3) . . . . ?
 C17 C18 C19 C20 1.7(5) . . . . ?
 C18 C17 C22 C21 0.6(5) . . . . ?
 C18 C19 C20 C21 0.4(5) . . . . ?
 C19 C20 C21 C22 -1.9(5) . . . . ?
 C20 C21 C22 C17 1.4(5) . . . . ?
 C22 C17 C18 C19 -2.1(5) . . . . ?
 C23 C16 C17 C18 89.3(3) . . . . ?
 C23 C16 C17 C22 -83.4(3) . . . . ?
 C23 C16 C29 C30 -32.6(4) . . . . ?
 C23 C16 C29 C34 155.1(3) . . . . ?
 C23 C16 O4 C15 176.4(2) . . . . ?
 C23 C24 C25 C26 -0.7(5) . . . . ?
 C24 C23 C28 C27 -1.1(5) . . . . ?
 C24 C25 C26 C27 -1.0(5) . . . . ?
 C25 C26 C27 C28 1.5(5) . . . . ?
 C26 C27 C28 C23 -0.5(5) . . . . ?
 C28 C23 C24 C25 1.7(5) . . . . ?
 C29 C16 C17 C18 -145.9(3) . . . . ?
 C29 C16 C17 C22 41.3(4) . . . . ?
 C29 C16 C23 C24 138.6(3) . . . . ?
 C29 C16 C23 C28 -46.7(4) . . . . ?
 C29 C16 O4 C15 55.6(3) . . . . ?
 C29 C30 C31 C32 1.6(6) . . . . ?
 C30 C29 C34 C33 -0.2(5) . . . . ?
 C30 C31 C32 C33 -0.8(6) . . . . ?
 C31 C32 C33 C34 -0.4(6) . . . . ?
 C32 C33 C34 C29 1.0(6) . . . . ?
 C34 C29 C30 C31 -1.0(5) . . . . ?
 O2 C9 C10 C11 50.6(3) . . . . ?
 O2 C12 O3 C11 -57.9(3) . . . . ?
 O3 C11 C15 O4 -179.5(2) . . . . ?
 O3 C12 O2 C9 58.3(3) . . . . ?
 O4 C16 C17 C18 -23.6(4) . . . . ?
 O4 C16 C17 C22 163.7(3) . . . . ?
 O4 C16 C23 C24 21.3(4) . . . . ?
 O4 C16 C23 C28 -163.9(3) . . . . ?
 O4 C16 C29 C30 82.7(3) . . . . ?
 O4 C16 C29 C34 -89.5(4) . . . . ?
 S1 C1 C2 C3 -174.9(3) . . . . ?
 S1 C1 C6 C5 175.0(3) . . . . ?
 S1 C8 C9 C10 -63.5(3) . . . . ?
 S1 C8 C9 O2 57.2(3) . . . . ?

_shelx_res_file
;
TITL 18a_mb2_MZZ432_0f in P2(1)2(1)2(1)
    18a_mb2_mzz432_0f.res
    created by SHELXL-2018/3 at 19:54:46 on 10-Apr-2019
CELL 0.71073 9.2972 15.1161 20.4356 90 90 90
ZERR 4 0.0003 0.0005 0.0007 0 0 0
LATT -1
SYMM 0.5-X,-Y,0.5+Z
SYMM 0.5+X,0.5-Y,-Z
SYMM -X,0.5+Y,0.5-Z
SFAC C H O S
UNIT 136 144 16 4

L.S. 4
PLAN  2
SIZE 0.05 0.08 0.48
TEMP -100
BOND $H
CONF
fmap 2
acta
MERG 2
OMIT -2 51
REM <olex2.extras>
REM <HklSrc "%.\\18a_mb2_MZZ432_0f.hkl">
REM </olex2.extras>

WGHT    0.028200    0.789500
FVAR       0.11102
C1    1    0.372131    0.482141    0.513965    11.00000    0.02617    0.02549 =
         0.03097   -0.00224    0.00057   -0.00009
C2    1    0.478425    0.445878    0.474584    11.00000    0.05172    0.03078 =
         0.05312    0.00356    0.02339    0.00127
AFIX  43
H2    2    0.532915    0.482280    0.445921    11.00000   -1.20000
AFIX   0
C3    1    0.503706    0.355750    0.477777    11.00000    0.05125    0.03552 =
         0.05746   -0.00360    0.02020    0.00967
AFIX  43
H3    2    0.577515    0.331080    0.451310    11.00000   -1.20000
AFIX   0
C4    1    0.425652    0.300552    0.517966    11.00000    0.04809    0.02724 =
         0.03512    0.00153    0.00016    0.00186
C5    1    0.319537    0.338483    0.556853    11.00000    0.04058    0.03077 =
         0.03741    0.00252    0.00400   -0.00406
AFIX  43
H5    2    0.264807    0.302086    0.585423    11.00000   -1.20000
AFIX   0
C6    1    0.292494    0.428314    0.554568    11.00000    0.03172    0.03126 =
         0.03515   -0.00237    0.00629   -0.00037
AFIX  43
H6    2    0.218784    0.453036    0.581066    11.00000   -1.20000
AFIX   0
C7    1    0.453423    0.201999    0.519555    11.00000    0.07412    0.03316 =
         0.05704    0.00029    0.01205    0.01097
AFIX 137
H7A   2    0.457433    0.179167    0.474709    11.00000   -1.50000
H7B   2    0.375632    0.172473    0.543434    11.00000   -1.50000
H7C   2    0.545201    0.190493    0.541553    11.00000   -1.50000
AFIX   0
C8    1    0.486548    0.642269    0.542638    11.00000    0.02021    0.02654 =
         0.02348    0.00058   -0.00114    0.00224
AFIX  23
H8A   2    0.505095    0.613957    0.585499    11.00000   -1.20000
H8B   2    0.568439    0.628148    0.513487    11.00000   -1.20000
AFIX   0
C9    1    0.478941    0.742056    0.552012    11.00000    0.01597    0.02900 =
         0.02074    0.00057   -0.00074   -0.00002
AFIX  13
H9    2    0.567762    0.762395    0.575149    11.00000   -1.20000
AFIX   0
C10   1    0.463107    0.793500    0.488721    11.00000    0.01790    0.02803 =
         0.02129   -0.00152    0.00577   -0.00034
AFIX  23
H10A  2    0.553739    0.789357    0.463475    11.00000   -1.20000
H10B  2    0.385553    0.766686    0.462102    11.00000   -1.20000
AFIX   0
C11   1    0.428259    0.889937    0.501007    11.00000    0.01338    0.02510 =
         0.02650   -0.00012    0.00443   -0.00274
AFIX  13
H11   2    0.514383    0.921128    0.519091    11.00000   -1.20000
AFIX   0
C12   1    0.330188    0.850058    0.606191    11.00000    0.02260    0.02303 =
         0.02079   -0.00024    0.00169   -0.00092
C13   1    0.449689    0.890332    0.646861    11.00000    0.02982    0.03599 =
         0.02921   -0.00698   -0.00408   -0.00108
AFIX  33
H13A  2    0.460558    0.856756    0.687585    11.00000   -1.50000
H13B  2    0.539980    0.888359    0.622159    11.00000   -1.50000
H13C  2    0.425820    0.951931    0.657144    11.00000   -1.50000
AFIX   0
C14   1    0.187465    0.853841    0.641499    11.00000    0.02797    0.03353 =
         0.02270   -0.00258    0.00495   -0.00418
AFIX  33
H14A  2    0.195362    0.822725    0.683416    11.00000   -1.50000
H14B  2    0.161182    0.915717    0.649368    11.00000   -1.50000
H14C  2    0.113314    0.825534    0.614606    11.00000   -1.50000
AFIX   0
C15   1    0.376080    0.936307    0.439653    11.00000    0.02092    0.02531 =
         0.02574    0.00212    0.00548    0.00252
AFIX  23
H15A  2    0.288381    0.907012    0.422758    11.00000   -1.20000
H15B  2    0.352780    0.998841    0.449395    11.00000   -1.20000
AFIX   0
C16   1    0.451231    0.952743    0.325526    11.00000    0.02143    0.02251 =
         0.02105    0.00559    0.00185    0.00209
C17   1    0.355519    0.880814    0.295374    11.00000    0.01167    0.02824 =
         0.02786    0.00174    0.00344    0.00082
C18   1    0.357867    0.795821    0.320326    11.00000    0.02768    0.02988 =
         0.02477   -0.00015    0.00333   -0.00007
AFIX  43
H18   2    0.413520    0.783817    0.358289    11.00000   -1.20000
AFIX   0
C19   1    0.281124    0.727711    0.291376    11.00000    0.03944    0.03359 =
         0.03516   -0.00593    0.01097   -0.00599
AFIX  43
H19   2    0.282303    0.670155    0.310038    11.00000   -1.20000
AFIX   0
C20   1    0.202806    0.744042    0.235149    11.00000    0.02864    0.04926 =
         0.04338   -0.01545    0.00382   -0.00857
AFIX  43
H20   2    0.149381    0.697842    0.215088    11.00000   -1.20000
AFIX   0
C21   1    0.202664    0.827328    0.208485    11.00000    0.02641    0.05541 =
         0.03905   -0.01060   -0.00973    0.00507
AFIX  43
H21   2    0.151233    0.838175    0.169125    11.00000   -1.20000
AFIX   0
C22   1    0.276783    0.895757    0.238396    11.00000    0.02916    0.03706 =
         0.03561    0.00333   -0.00322    0.00573
AFIX  43
H22   2    0.273929    0.953394    0.219909    11.00000   -1.20000
AFIX   0
C23   1    0.593970    0.947753    0.288185    11.00000    0.01921    0.01922 =
         0.02575    0.00136   -0.00008   -0.00236
C24   1    0.709629    0.899809    0.312991    11.00000    0.02295    0.02713 =
         0.02713    0.00236   -0.00012    0.00073
AFIX  43
H24   2    0.702131    0.872365    0.354673    11.00000   -1.20000
AFIX   0
C25   1    0.835709    0.891881    0.277209    11.00000    0.02021    0.02807 =
         0.03954    0.00299   -0.00057    0.00336
AFIX  43
H25   2    0.914404    0.859552    0.294742    11.00000   -1.20000
AFIX   0
C26   1    0.847603    0.930501    0.216514    11.00000    0.02639    0.03088 =
         0.03596    0.00212    0.00899    0.00015
AFIX  43
H26   2    0.934823    0.925567    0.192573    11.00000   -1.20000
AFIX   0
C27   1    0.732726    0.976484    0.190335    11.00000    0.03555    0.02922 =
         0.02862    0.00591    0.00724   -0.00198
AFIX  43
H27   2    0.739899    1.001996    0.147975    11.00000   -1.20000
AFIX   0
C28   1    0.607366    0.985157    0.226102    11.00000    0.02683    0.02844 =
         0.03017    0.00716    0.00021    0.00337
AFIX  43
H28   2    0.528888    1.017181    0.208069    11.00000   -1.20000
AFIX   0
C29   1    0.384302    1.045193    0.324814    11.00000    0.02865    0.02965 =
         0.02012    0.00408    0.00027    0.00693
C30   1    0.471418    1.120203    0.324045    11.00000    0.04490    0.02804 =
         0.03295    0.00289    0.00269    0.00070
AFIX  43
H30   2    0.572513    1.113570    0.319396    11.00000   -1.20000
AFIX   0
C31   1    0.413272    1.204531    0.329949    11.00000    0.06953    0.02658 =
         0.04326    0.00079    0.00491    0.00478
AFIX  43
H31   2    0.473881    1.255076    0.328230    11.00000   -1.20000
AFIX   0
C32   1    0.267131    1.214277    0.338309    11.00000    0.08219    0.03613 =
         0.04442    0.00454    0.00339    0.03132
AFIX  43
H32   2    0.226886    1.271700    0.342966    11.00000   -1.20000
AFIX   0
C33   1    0.179263    1.141054    0.339934    11.00000    0.04694    0.05536 =
         0.04500    0.00667    0.00475    0.02773
AFIX  43
H33   2    0.078626    1.148209    0.346001    11.00000   -1.20000
AFIX   0
C34   1    0.236342    1.057165    0.332803    11.00000    0.03350    0.03919 =
         0.03595    0.00681    0.00237    0.01127
AFIX  43
H34   2    0.174384    1.007194    0.333340    11.00000   -1.20000
AFIX   0
O1    3    0.321915    0.618114    0.436679    11.00000    0.04959    0.03193 =
         0.03237    0.00018   -0.01428   -0.00286
O2    3    0.356315    0.758209    0.593194    11.00000    0.02231    0.02308 =
         0.02369    0.00072    0.00451   -0.00091
O3    3    0.309631    0.896487    0.546146    11.00000    0.01865    0.02767 =
         0.02166    0.00211    0.00305    0.00122
O4    3    0.488374    0.931544    0.392444    11.00000    0.01920    0.02622 =
         0.02153    0.00488    0.00308    0.00056
S1    4    0.323238    0.596081    0.507924    11.00000    0.02141    0.02393 =
         0.03496   -0.00141   -0.00119    0.00055
HKLF 4


REM  18a_mb2_MZZ432_0f in P2(1)2(1)2(1)
REM wR2 = 0.0879, GooF = S = 1.036, Restrained GooF = 1.036 for all data
REM R1 = 0.0403 for 4490 Fo > 4sig(Fo) and 0.0549 for all 5356 data
REM 353 parameters refined using 0 restraints

END

WGHT      0.0282      0.7895

REM Highest difference peak  0.184,  deepest hole -0.251,  1-sigma level  0.041
Q1    1   0.3430  0.5361  0.5181  11.00000  0.05    0.18
Q2    1   0.6136  0.9849  0.1138  11.00000  0.05    0.17
;
_shelx_res_checksum                6469
_shelx_hkl_file
;
   1   0   0    0.06    0.11
   1   0   0    0.09    0.10
  -1   0   0   -0.02    0.10
  -1   0   0    0.34    0.10
   2   0   0   48.55    3.38
   2   0   0   52.74    3.37
  -2   0   0   54.04    3.37
  -2   0   0   53.11    3.37
   3   0   0    0.25    0.24
   3   0   0    0.13    0.25
  -3   0   0   -0.17    0.22
  -3   0   0    0.01    0.22
   4   0   0    4.43    0.47
  -4   0   0    4.16    0.47
   4   0   0    4.36    0.48
  -4   0   0    4.00    0.46
   5   0   0    0.21    0.28
  -5   0   0   -0.18    0.26
  -5   0   0   -0.19    0.25
  -6   0   0   80.49    5.36
   6   0   0   82.27    5.40
  -7   0   0    0.03    0.30
   7   0   0   -0.19    0.30
   8   0   0    9.31    0.95
  -8   0   0    9.94    0.93
  -8   0   0    9.05    0.99
  -9   0   0   -0.09    0.41
   9   0   0    0.80    0.45
  -9   0   0   -0.07    0.39
 -10   0   0    0.60    0.53
  10   0   0    1.28    0.50
 -10   0   0    1.73    0.49
  11   0   0   -0.25    0.48
 -11   0   0    0.15    0.44
 -11   0   0    0.05    0.52
 -12   0   0    0.09    0.56
 -12   0   0    0.15    0.48
   0   1   0    0.00    0.01
   0  -1   0    0.02    0.04
   0   1   0   -0.03    0.05
   0  -1   0    0.09    0.04
   1   1   0    3.79    0.33
  -1  -1   0    4.40    0.34
  -1   1   0    4.72    0.36
  -1   1   0    5.12    0.35
   1  -1   0    5.43    0.35
  -1  -1   0    4.62    0.35
   1   1   0    4.25    0.35
   1  -1   0    4.71    0.36
   2  -1   0  100.06    6.07
  -2   1   0   95.05    6.09
   2  -1   0   93.89    6.09
  -2  -1   0   90.62    6.06
   2   1   0   93.49    6.06
  -2   1   0  103.91    6.07
  -2  -1   0   88.41    6.07
  -2  -1   0   95.18    6.07
  -3  -1   0   15.04    1.14
  -3   1   0   18.02    1.18
  -3   1   0   16.83    1.15
   3  -1   0   16.82    1.15
   3  -1   0   13.06    1.15
   3   1   0   14.95    1.13
  -3  -1   0   16.45    1.14
  -3  -1   0   17.49    1.15
  -4  -1   0   23.01    1.58
   4   1   0   21.67    1.59
   4   1   0   25.90    1.62
  -4   1   0   20.81    1.58
  -4  -1   0   22.90    1.59
  -4   1   0   24.46    1.63
  -4  -1   0   20.74    1.58
   4  -1   0   22.25    1.63
  -5  -1   0   23.21    1.62
  -5   1   0   23.62    1.66
   5  -1   0   23.21    1.66
  -5   1   0   21.97    1.61
  -5  -1   0   19.79    1.59
   5   1   0   22.53    1.62
  -6  -1   0    0.22    0.29
  -6   1   0    0.45    0.31
   6  -1   0    0.89    0.35
   6   1   0    0.62    0.30
  -7   1   0    0.10    0.31
   7   1   0   -0.49    0.29
  -7  -1   0   -0.52    0.29
  -7  -1   0    0.15    0.34
   7  -1   0    0.11    0.35
  -8   1   0   30.78    2.34
  -8   1   0   35.32    2.45
  -8  -1   0   29.39    2.40
   8   1   0   35.19    2.41
  -8  -1   0   33.09    2.37
   8  -1   0   31.20    2.40
  -9  -1   0    3.81    0.66
   9  -1   0    3.75    0.63
   9   1   0    2.64    0.57
  -9  -1   0    2.73    0.56
  -9   1   0    3.48    0.56
  -9   1   0    2.01    0.57
  10  -1   0    0.22    0.45
  10   1   0    0.06    0.43
 -10   1   0   -0.50    0.42
 -10  -1   0    0.08    0.39
 -10  -1   0    0.06    0.48
 -10   1   0   -0.17    0.41
 -11  -1   0    0.19    0.45
 -11  -1   0    0.21    0.52
  11   1   0   -0.41    0.45
 -11   1   0   -0.37    0.43
 -11   1   0   -0.56    0.43
  11  -1   0    0.97    0.52
 -12  -1   0    0.00    0.55
 -12  -1   0   -0.41    0.48
  12   1   0   -0.03    0.54
 -12   1   0    0.81    0.63
 -12   1   0    0.39    0.49
   0   2   0    1.77    0.12
   0  -2   0    1.59    0.16
   0   2   0    1.50    0.17
   0  -2   0    1.56    0.12
   0  -2   0    1.46    0.17
  -1  -2   0   71.34    4.54
   1   2   0   68.22    4.57
  -1  -2   0   71.00    4.57
  -1   2   0   71.21    4.56
  -1   2   0   71.52    4.58
   1  -2   0   67.78    4.58
   1   2   0   77.85    4.55
   1  -2   0   77.64    4.57
  -1  -2   0   69.40    4.54
  -1  -2   0   70.04    4.56
  -2   2   0    0.63    0.21
   2  -2   0    0.77    0.21
   2  -2   0    0.89    0.25
   2   2   0    0.87    0.23
  -2  -2   0    1.07    0.22
  -2  -2   0    0.97    0.20
   2   2   0    0.97    0.20
  -2   2   0    0.64    0.24
  -2  -2   0    1.07    0.23
  -3   2   0   10.38    0.77
  -3  -2   0   10.21    0.75
  -3  -2   0    8.82    0.76
  -3   2   0   10.92    0.81
   3  -2   0   10.00    0.76
   3   2   0    9.89    0.75
  -3  -2   0    9.66    0.76
   3  -2   0    8.81    0.80
  -4  -2   0    3.36    0.38
  -4   2   0    3.22    0.40
   4  -2   0    3.49    0.41
  -4   2   0    3.57    0.46
  -4  -2   0    2.92    0.38
   4   2   0    3.36    0.39
   4  -2   0    3.13    0.43
  -4  -2   0    2.66    0.40
  -5  -2   0    0.21    0.28
  -5   2   0   -0.27    0.25
   5   2   0    0.50    0.28
  -5   2   0   -0.04    0.29
  -5  -2   0   -0.02    0.21
   5  -2   0    0.15    0.31
   6  -2   0    0.88    0.37
  -6   2   0    1.26    0.36
  -6  -2   0    0.58    0.33
  -6  -2   0    0.70    0.33
   6   2   0    0.76    0.31
   7   2   0    4.08    0.57
  -7   2   0    4.61    0.58
  -7  -2   0    4.42    0.57
   7  -2   0    3.95    0.60
  -7  -2   0    4.23    0.62
   8  -2   0    1.98    0.51
  -8   2   0    2.13    0.49
  -8  -2   0    2.80    0.56
  -8  -2   0    2.56    0.50
   8   2   0    2.07    0.48
  -9  -2   0    4.86    0.69
  -9  -2   0    4.32    0.71
  -9   2   0    4.46    0.73
   9  -2   0    5.29    0.75
   9   2   0    4.85    0.69
  -9   2   0    5.33    0.69
 -10   2   0    0.66    0.53
  10   2   0    0.18    0.43
 -10  -2   0    1.32    0.55
  10  -2   0    1.19    0.54
 -10  -2   0    0.49    0.44
 -10   2   0    0.90    0.44
 -11   2   0    5.84    0.89
 -11  -2   0    6.43    0.93
  11   2   0    5.76    0.85
 -11  -2   0    5.73    0.82
 -11   2   0    6.22    0.82
  11  -2   0    6.83    0.93
  12   2   0    0.44    0.52
 -12  -2   0   -0.05    0.49
 -12   2   0    0.07    0.55
 -12   2   0   -0.03    0.44
 -12  -2   0    0.72    0.58
   0   3   0    0.08    0.14
   0  -3   0    0.18    0.14
   0  -3   0    0.14    0.07
   0   3   0    0.14    0.07
   0   3   0   -0.09    0.08
   0  -3   0    0.21    0.13
  -1  -3   0  109.39    6.55
  -1  -3   0  100.35    6.50
  -1  -3   0   99.93    6.51
   1   3   0  105.17    6.51
  -1   3   0   94.08    6.51
   1   3   0   98.38    6.54
  -1   3   0  109.95    6.55
   1  -3   0  114.89    6.55
   1   3   0  109.83    6.51
   1  -3   0   89.49    6.54
  -1   3   0   98.10    6.53
  -2   3   0  118.18    7.67
  -2  -3   0  115.69    7.66
   2  -3   0  116.57    7.69
  -2  -3   0  120.91    7.64
  -2  -3   0  112.08    7.63
  -2  -3   0  124.73    7.68
   2  -3   0  127.77    7.67
   2   3   0  117.42    7.68
  -2   3   0  129.43    7.71
  -3  -3   0   12.38    0.92
   3   3   0   12.14    0.93
  -3  -3   0   10.94    0.90
   3  -3   0   12.62    0.92
   3   3   0   12.46    0.90
  -3   3   0   12.50    0.96
  -3   3   0   11.72    0.91
   3  -3   0   12.15    0.96
  -3  -3   0   13.03    0.89
  -4   3   0   27.77    1.97
   4  -3   0   27.52    2.02
  -4  -3   0   27.20    1.98
  -4   3   0   31.38    2.05
   4   3   0   25.92    1.95
   4  -3   0   31.92    2.00
  -4  -3   0   29.06    1.96
  -4  -3   0   29.73    2.01
  -5  -3   0    0.02    0.29
   5   3   0    0.20    0.25
   5  -3   0    0.45    0.33
  -5  -3   0    0.15    0.23
  -5  -3   0    0.37    0.28
  -5   3   0    0.51    0.28
   6   3   0   17.47    1.31
  -6  -3   0   18.23    1.31
  -6  -3   0   17.13    1.33
  -6  -3   0   15.60    1.35
   6  -3   0   18.32    1.41
  -6   3   0   15.18    1.29
   7   3   0    0.00    0.31
  -7   3   0    0.08    0.31
  -7  -3   0   -0.10    0.34
   7  -3   0    0.12    0.35
  -7  -3   0   -0.16    0.31
   8  -3   0    4.14    0.67
   8   3   0    4.55    0.61
  -8  -3   0    4.40    0.61
  -8   3   0    4.08    0.58
  -8  -3   0    4.62    0.68
  -9  -3   0    0.93    0.49
  -9   3   0   -0.11    0.36
  -9  -3   0    0.24    0.43
  -9   3   0    0.46    0.45
   9   3   0    0.47    0.42
   9  -3   0   -0.34    0.44
 -10   3   0   14.74    1.35
 -10  -3   0   17.24    1.45
 -10  -3   0   15.51    1.48
  10  -3   0   14.62    1.47
 -10   3   0   15.48    1.49
  10   3   0   16.97    1.44
 -11   3   0   -0.50    0.43
  11   3   0    0.32    0.50
 -11   3   0    0.07    0.45
 -11  -3   0   -0.21    0.45
 -11  -3   0    0.63    0.55
  11  -3   0   -0.24    0.49
 -12   3   0    0.74    0.55
 -12  -3   0   -0.56    0.49
  12   3   0    0.03    0.56
 -12   3   0    0.20    0.47
 -12  -3   0    0.37    0.56
   0   4   0  146.38    9.80
   0   4   0  154.39    9.74
   0  -4   0  163.53    9.82
   0  -4   0  151.88    9.79
   0  -4   0  155.58    9.75
  -1  -4   0   50.90    3.21
  -1   4   0   49.94    3.20
   1  -4   0   46.55    3.20
   1   4   0   48.93    3.20
  -1  -4   0   48.54    3.15
  -1   4   0   48.38    3.15
  -1   4   0   46.36    3.20
  -1  -4   0   48.80    3.16
   1   4   0   49.37    3.15
   1  -4   0   53.69    3.20
   1   4   0   50.44    3.16
   2  -4   0   20.20    1.29
  -2  -4   0   20.14    1.31
  -2   4   0   19.48    1.32
  -2  -4   0   17.76    1.25
  -2   4   0   18.76    1.28
  -2  -4   0   18.42    1.23
  -2  -4   0   18.14    1.23
   2   4   0   16.46    1.27
   2  -4   0   16.67    1.30
  -3   4   0   37.93    2.48
   3  -4   0   31.78    2.50
  -3   4   0   40.64    2.53
   3  -4   0   41.83    2.49
  -3  -4   0   38.66    2.49
  -3  -4   0   35.14    2.43
   3   4   0   35.83    2.43
  -3  -4   0   36.64    2.47
   3   4   0   35.68    2.49
  -3  -4   0   36.76    2.43
   4   4   0    2.65    0.35
   4  -4   0    2.06    0.40
   4   4   0    2.44    0.39
  -4  -4   0    2.67    0.37
  -4   4   0    2.16    0.35
  -4  -4   0    3.13    0.35
  -4   4   0    2.54    0.43
  -5  -4   0    5.28    0.57
   5  -4   0    4.19    0.58
   5   4   0    5.16    0.53
  -5  -4   0    5.16    0.57
  -5   4   0    5.40    0.56
  -5  -4   0    4.99    0.52
  -6  -4   0   50.27    3.82
  -6  -4   0   60.07    3.88
   6  -4   0   57.61    3.92
   6   4   0   54.48    3.80
  -6  -4   0   62.48    3.82
  -6   4   0   56.72    3.82
   7  -4   0   15.52    1.31
  -7   4   0   14.03    1.19
   7   4   0   14.23    1.19
  -7  -4   0   13.42    1.21
  -7  -4   0   15.32    1.27
   8   4   0   32.32    2.42
   8  -4   0   31.37    2.51
  -8  -4   0   34.80    2.51
  -8  -4   0   33.85    2.46
  -8   4   0   34.67    2.43
   9  -4   0   20.04    1.77
  -9  -4   0   21.00    1.76
   9   4   0   22.09    1.71
  -9   4   0   24.09    1.80
  -9  -4   0   18.77    1.67
  -9   4   0   20.08    1.66
 -10  -4   0    0.68    0.50
  10   4   0    0.75    0.47
  10  -4   0    0.03    0.52
 -10   4   0    1.60    0.59
 -10   4   0    0.72    0.43
 -10  -4   0    0.47    0.48
 -11  -4   0    1.41    0.60
 -11  -4   0    1.14    0.64
 -11   4   0    1.84    0.55
 -11   4   0    1.71    0.62
  11   4   0    1.05    0.56
  11  -4   0    1.01    0.61
 -12  -4   0    4.42    0.79
 -12  -4   0    3.44    0.82
 -12   4   0    5.91    0.92
 -12   4   0    5.31    0.80
   0  -5   0   -0.31    0.15
   0  -5   0    0.02    0.17
   0   5   0   -0.23    0.17
   0  -5   0   -0.03    0.09
   0   5   0    0.11    0.09
   0   5   0    0.21    0.15
  -1  -5   0   10.88    0.76
   1   5   0   12.00    0.77
  -1  -5   0   11.63    0.84
   1   5   0   11.75    0.78
   1  -5   0   11.73    0.83
  -1   5   0   11.50    0.77
  -1  -5   0   11.33    0.78
   1   5   0   11.29    0.84
   1  -5   0    9.37    0.82
  -1   5   0   10.17    0.83
  -1   5   0   11.11    0.83
  -2   5   0    0.70    0.25
  -2   5   0    0.76    0.21
  -2   5   0    0.85    0.23
  -2  -5   0    0.29    0.22
  -2  -5   0    0.65    0.16
   2   5   0    0.98    0.17
   2  -5   0    0.35    0.24
   2  -5   0    0.97    0.23
  -2  -5   0    0.68    0.18
   2   5   0    0.39    0.23
   3   5   0    2.22    0.35
  -3   5   0    2.13    0.38
  -3  -5   0    2.01    0.27
  -3  -5   0    1.94    0.26
  -3  -5   0    2.49    0.32
   3  -5   0    2.63    0.34
   3  -5   0    1.80    0.36
  -3   5   0    2.06    0.31
  -4  -5   0    0.36    0.23
  -4  -5   0    0.01    0.23
  -4  -5   0    0.46    0.21
   4  -5   0    0.31    0.28
  -4   5   0    0.10    0.25
  -4   5   0    0.45    0.31
   4   5   0    0.54    0.28
  -5  -5   0   26.19    1.71
   5   5   0   24.15    1.70
  -5   5   0   21.05    1.71
  -5  -5   0   25.40    1.76
  -5  -5   0   23.89    1.75
   5  -5   0   23.70    1.80
   5   5   0   23.94    1.77
   6   5   0    0.87    0.31
  -6  -5   0    0.30    0.30
  -6  -5   0    1.16    0.34
  -6   5   0    0.93    0.33
  -6  -5   0    0.41    0.31
   6  -5   0    0.64    0.36
  -7  -5   0   15.10    1.33
  -7  -5   0   16.79    1.38
   7   5   0   18.26    1.33
  -7   5   0   16.00    1.32
   7  -5   0   15.70    1.42
  -8   5   0    4.32    0.61
   8   5   0    5.05    0.61
   8  -5   0    4.17    0.69
  -8  -5   0    5.33    0.71
  -8  -5   0    3.10    0.58
  -9  -5   0    0.24    0.43
  -9   5   0    0.91    0.40
   9  -5   0    1.07    0.51
   9   5   0    1.16    0.43
  -9  -5   0    0.63    0.49
 -10  -5   0    0.45    0.50
 -10  -5   0    0.82    0.48
 -10   5   0    1.62    0.61
  10   5   0    0.42    0.45
  10  -5   0    0.88    0.56
 -10   5   0    0.74    0.46
 -11   5   0    0.58    0.48
 -11   5   0    0.56    0.54
 -11  -5   0    0.01    0.46
 -11  -5   0    0.37    0.50
  11   5   0    0.38    0.50
 -12   5   0    0.64    0.52
 -12   5   0    0.15    0.55
 -12  -5   0   -0.31    0.49
 -12  -5   0    0.45    0.56
   0  -6   0  154.24   10.00
   0  -6   0  163.17   10.10
   0   6   0  153.45   10.09
   0  -6   0  147.39   10.05
   0   6   0  163.25   10.06
   0   6   0  166.93   10.00
  -1  -6   0   43.41    2.85
   1  -6   0   45.99    2.84
   1   6   0   43.67    2.76
  -1   6   0   39.62    2.83
   1   6   0   40.99    2.83
  -1  -6   0   42.03    2.79
  -1  -6   0   42.34    2.75
  -1   6   0   46.37    2.76
  -1   6   0   44.52    2.83
   1   6   0   43.24    2.78
   1  -6   0   38.16    2.82
  -2   6   0    7.97    0.67
   2   6   0    8.52    0.60
   2  -6   0    7.94    0.70
  -2  -6   0    7.85    0.60
  -2  -6   0    7.73    0.60
  -2   6   0    9.13    0.71
   2   6   0    7.13    0.67
   2  -6   0    9.21    0.72
  -3   6   0    0.83    0.26
  -3   6   0    1.21    0.32
  -3  -6   0    1.15    0.20
  -3  -6   0    1.14    0.24
   3  -6   0    0.50    0.30
  -3  -6   0    0.69    0.20
   3   6   0    0.79    0.26
  -4  -6   0    1.97    0.29
  -4   6   0    1.77    0.33
  -4  -6   0    2.17    0.32
   4   6   0    1.12    0.34
  -4  -6   0    2.01    0.28
   4  -6   0    2.27    0.42
  -5   6   0    0.58    0.28
   5   6   0    0.78    0.35
  -5  -6   0    0.32    0.23
  -5  -6   0    0.80    0.27
   5  -6   0    0.56    0.34
  -5  -6   0    0.46    0.27
   6   6   0   10.84    0.84
  -6  -6   0    9.49    0.81
   6  -6   0    9.36    0.93
  -6  -6   0    8.56    0.85
  -6  -6   0    8.47    0.77
  -6  -6   0    9.45    0.86
  -6   6   0    8.14    0.83
   7   6   0    5.70    0.59
  -7   6   0    3.74    0.57
  -7  -6   0    4.64    0.63
  -7  -6   0    3.81    0.59
   7  -6   0    4.50    0.69
   8  -6   0    1.79    0.56
  -8   6   0    1.35    0.44
   8   6   0    1.79    0.43
  -8  -6   0    1.60    0.48
  -8  -6   0    1.74    0.51
  -9   6   0   -0.39    0.37
   9   6   0    0.22    0.39
  -9  -6   0   -0.28    0.39
   9  -6   0   -0.02    0.46
  -9  -6   0   -0.50    0.35
  10   6   0   -0.04    0.40
 -10  -6   0    0.28    0.48
 -10   6   0   -0.78    0.41
 -10  -6   0   -0.17    0.44
 -10   6   0   -0.37    0.40
  10  -6   0    0.74    0.54
 -11  -6   0    0.63    0.51
 -11   6   0   -0.10    0.49
 -11   6   0   -0.43    0.45
 -11  -6   0    0.16    0.51
  -1   7   0    1.47    0.29
  -2  -7   0  197.34   12.54
  -2   7   0  216.43   12.66
   2   7   0  181.54   12.62
   2  -7   0  202.25   12.65
  -2  -7   0  191.28   12.55
  -2   7   0  197.77   12.63
   2   7   0  199.18   12.55
  -3  -7   0    8.05    0.62
  -3   7   0    9.35    0.75
  -3   7   0    6.45    0.66
   3  -7   0    8.60    0.75
  -3  -7   0    7.56    0.60
   3   7   0    7.01    0.68
  -3  -7   0    7.70    0.60
   4   7   0   21.60    1.61
   4  -7   0   24.45    1.68
  -4  -7   0   22.37    1.51
  -4  -7   0   20.51    1.49
  -4  -7   0   20.59    1.54
  -4   7   0   21.98    1.59
  -5  -7   0    3.67    0.46
  -5  -7   0    3.93    0.41
   5  -7   0    2.74    0.51
   5   7   0    3.74    0.51
  -5   7   0    3.04    0.46
  -5  -7   0    4.32    0.44
  -6  -7   0    0.64    0.26
   6  -7   0    0.29    0.39
  -6  -7   0    0.75    0.35
  -6  -7   0    0.37    0.30
   6   7   0    0.08    0.33
  -6   7   0    0.69    0.32
  -6  -7   0    0.00    0.29
  -7  -7   0    9.64    0.94
  -7   7   0    9.78    0.93
   7  -7   0    9.78    1.03
  -7  -7   0   10.59    0.97
  -7  -7   0    9.58    0.86
  -8  -7   0    1.65    0.41
   8  -7   0    2.18    0.59
  -8  -7   0    1.47    0.45
  -8  -7   0    1.25    0.47
  -8   7   0    2.05    0.47
   9  -7   0    8.75    1.06
  -9  -7   0    9.59    1.00
  -9   7   0    9.60    0.96
  -9  -7   0    8.28    0.86
  -9  -7   0    8.45    0.96
 -10   7   0    3.14    0.74
 -10  -7   0    4.56    0.73
 -10  -7   0    3.73    0.69
  10  -7   0    3.57    0.74
 -10   7   0    4.17    0.68
 -11   7   0    0.68    0.49
 -11  -7   0    0.62    0.52
 -11  -7   0   -0.03    0.54
 -11   7   0    1.20    0.59
   0   8   0    9.70    0.70
   0   8   0    8.78    0.75
   0  -8   0    7.75    0.70
   0   8   0    8.91    0.61
   1  -8   0    4.18    0.48
   1   8   0    4.36    0.41
  -1  -8   0    4.47    0.43
  -1   8   0    4.70    0.37
  -1   8   0    5.30    0.48
  -1   8   0    3.64    0.47
   1   8   0    4.62    0.50
   1   8   0    4.87    0.37
  -1  -8   0    4.85    0.36
   2   8   0   11.02    0.95
  -2  -8   0   11.28    0.84
  -2  -8   0   11.61    0.87
  -2   8   0   12.82    0.97
  -2   8   0   12.13    0.95
   2   8   0   12.42    0.86
   2  -8   0   12.71    0.98
  -3  -8   0    9.98    0.72
  -3  -8   0    8.74    0.71
  -3   8   0    8.61    0.80
   3  -8   0    9.87    0.86
  -3  -8   0   10.24    0.73
   3   8   0    8.84    0.81
  -4  -8   0    0.80    0.22
  -4  -8   0    1.02    0.26
   4  -8   0    1.27    0.37
  -4  -8   0    1.12    0.23
   4   8   0    1.09    0.34
  -4   8   0    0.89    0.30
  -5  -8   0    2.41    0.34
   5  -8   0    2.72    0.50
  -5  -8   0    2.54    0.37
  -5   8   0    3.05    0.45
   5   8   0    2.84    0.47
  -5  -8   0    2.06    0.37
  -6   8   0   10.49    1.02
   6  -8   0   12.87    1.16
  -6  -8   0   12.00    0.95
  -6  -8   0   12.47    0.98
   6   8   0   11.40    1.09
  -6  -8   0   11.94    1.02
   7  -8   0    2.71    0.58
  -7  -8   0    1.52    0.43
  -7  -8   0    1.06    0.34
  -7  -8   0    0.83    0.38
  -7   8   0    1.31    0.41
  -8   8   0    1.86    0.46
  -8  -8   0    1.47    0.38
   8  -8   0    2.35    0.60
  -8  -8   0    1.51    0.46
  -8  -8   0    0.86    0.42
  -9   8   0    3.06    0.58
   9  -8   0    2.63    0.69
  -9  -8   0    3.60    0.66
  -9  -8   0    3.44    0.54
  -9  -8   0    3.55    0.63
  10  -8   0   -0.38    0.49
 -10   8   0    0.84    0.59
 -10   8   0    0.22    0.44
 -10  -8   0    0.17    0.47
 -10  -8   0    0.24    0.46
 -11  -8   0    2.95    0.71
 -11  -8   0    2.20    0.62
 -11   8   0    2.85    0.71
 -11   8   0    0.83    0.51
   0   9   0   -0.12    0.23
   0  -9   0    0.16    0.12
   0  -9   0    0.08    0.23
   0   9   0    0.28    0.19
  -1  -9   0    8.06    0.67
   1  -9   0    7.93    0.72
  -1  -9   0    8.19    0.59
   1   9   0    8.63    0.60
  -1   9   0    8.73    0.71
  -1   9   0    8.12    0.59
  -1   9   0    7.66    0.73
   1   9   0    8.26    0.74
   1   9   0    8.65    0.66
  -2   9   0    2.42    0.38
  -2  -9   0    2.12    0.31
   2  -9   0    2.17    0.41
   2   9   0    2.36    0.38
   2   9   0    2.80    0.29
  -2  -9   0    2.73    0.27
   3  -9   0    8.24    0.78
  -3  -9   0    7.53    0.63
  -3  -9   0    8.16    0.64
  -3  -9   0    8.13    0.63
  -3   9   0    8.78    0.76
   3   9   0    6.89    0.72
   4   9   0    7.69    0.75
  -4   9   0    6.74    0.70
  -4  -9   0    6.83    0.61
  -4  -9   0    7.08    0.60
   4  -9   0    7.75    0.79
  -4  -9   0    7.94    0.63
  -5  -9   0    3.89    0.45
   5  -9   0    3.87    0.62
  -5  -9   0    3.91    0.47
   5   9   0    4.56    0.58
  -5  -9   0    3.90    0.42
  -5   9   0    3.57    0.52
  -6  -9   0    0.41    0.26
   6   9   0    0.93    0.41
  -6   9   0    1.07    0.39
  -6  -9   0    0.87    0.32
  -6  -9   0    0.34    0.29
   6  -9   0    0.48    0.43
   7  -9   0    0.72    0.46
  -7  -9   0    0.26    0.27
  -7   9   0    0.67    0.38
  -7  -9   0    0.05    0.33
  -7  -9   0    0.81    0.36
   8  -9   0    0.38    0.50
  -8  -9   0   -0.08    0.34
  -8  -9   0   -0.03    0.29
  -8  -9   0   -0.12    0.35
  -8   9   0    1.16    0.44
  -9   9   0    0.32    0.43
   9  -9   0    0.57    0.53
  -9  -9   0    0.39    0.39
  -9  -9   0    0.10    0.46
 -10  -9   0    0.21    0.54
 -10  -9   0   -0.57    0.39
 -10   9   0    0.69    0.57
 -10   9   0    0.59    0.48
 -11   9   0   -0.20    0.48
 -11   9   0    1.90    0.66
 -11  -9   0    1.39    0.54
 -11  -9   0    0.66    0.59
   0  10   0    4.52    0.53
   0  10   0    4.35    0.44
   0 -10   0    4.23    0.48
   1  10   0   -0.17    0.26
   1 -10   0   -0.05    0.25
  -1  10   0    0.11    0.10
  -1  10   0    0.35    0.21
  -1 -10   0    0.33    0.24
   1  10   0   -0.09    0.14
  -1  10   0   -0.02    0.24
  -2  10   0    8.87    0.84
   2  10   0    9.63    0.74
  -2 -10   0    9.93    0.76
   2  10   0    8.93    0.85
  -2 -10   0    9.87    0.70
   2 -10   0    9.67    0.87
   3  10   0    9.70    0.89
  -3 -10   0    9.76    0.74
  -3 -10   0   10.20    0.77
  -3 -10   0   10.26    0.77
   3 -10   0    9.52    0.91
  -3  10   0    9.17    0.87
   3  10   0    9.38    0.75
   4 -10   0    2.68    0.51
   4  10   0    3.24    0.49
  -4 -10   0    2.58    0.36
  -4 -10   0    3.31    0.36
  -4  10   0    2.82    0.46
  -4 -10   0    3.31    0.37
  -5 -10   0    7.63    0.64
   5 -10   0    7.30    0.83
  -5 -10   0    6.14    0.58
  -5  10   0    5.73    0.70
   5  10   0    5.80    0.71
  -5 -10   0    7.05    0.63
   6 -10   0    1.01    0.48
  -6 -10   0    0.84    0.31
   6  10   0    0.87    0.40
  -6 -10   0    0.67    0.27
  -6  10   0    0.48    0.37
  -7 -10   0   -0.06    0.30
  -7  10   0    0.13    0.36
   7  10   0    0.64    0.44
  -7 -10   0    0.29    0.27
   7 -10   0   -0.43    0.41
  -8  10   0   10.33    1.04
  -8 -10   0    9.93    0.98
   8 -10   0   10.60    1.16
  -8 -10   0    9.50    1.05
  -9 -10   0    1.42    0.46
  -9 -10   0    1.15    0.55
  -9  10   0    1.49    0.50
   9 -10   0    1.90    0.63
  -9  10   0    1.26    0.54
 -10  10   0    1.68    0.66
 -10 -10   0    0.43    0.56
 -10 -10   0    1.77    0.54
 -10  10   0    0.91    0.49
   0 -11   0   -0.07    0.24
   0  11   0   -0.01    0.26
   0  11   0    0.13    0.18
  -1 -11   0   18.19    1.25
   1  11   0   15.22    1.30
  -1  11   0   15.35    1.11
   1 -11   0   17.66    1.30
   1  11   0   17.04    1.21
  -1  11   0   17.15    1.32
   2 -11   0    1.19    0.37
  -2 -11   0    0.97    0.19
  -2 -11   0    0.97    0.27
  -2  11   0    1.63    0.38
   2  11   0    0.93    0.21
   2  11   0    0.93    0.34
  -3 -11   0    0.97    0.26
  -3 -11   0    0.57    0.20
   3  11   0    0.81    0.21
   3 -11   0    1.19    0.41
  -3  11   0    0.69    0.34
   3  11   0    0.95    0.35
  -4  11   0   12.71    1.18
   4 -11   0   15.43    1.28
  -4 -11   0   15.01    1.07
  -4 -11   0   13.56    1.05
   4  11   0   12.86    1.19
  -4 -11   0   15.66    1.09
  -5  11   0    9.96    0.93
   5  11   0   10.09    0.97
  -5 -11   0    9.64    0.76
  -5 -11   0    8.66    0.78
   5 -11   0    8.72    0.98
   6 -11   0    5.47    0.82
  -6  11   0    6.16    0.74
  -6 -11   0    6.57    0.65
  -6 -11   0    6.28    0.60
   6  11   0    7.46    0.81
   7 -11   0    2.82    0.65
   7  11   0    4.12    0.65
  -7  11   0    2.66    0.56
  -7 -11   0    2.74    0.47
  -8 -11   0    0.44    0.38
  -8 -11   0    0.16    0.38
  -8  11   0    0.30    0.42
   8 -11   0   -0.27    0.53
  -9 -11   0   -0.22    0.37
  -9  11   0   -0.56    0.50
  -9  11   0    0.89    0.48
  -9 -11   0    0.72    0.48
 -10  11   0    5.65    0.81
 -10 -11   0    4.54    0.74
 -10  11   0    4.59    0.80
 -10 -11   0    4.91    0.84
   0 -12   0    6.61    0.65
   0  12   0    5.02    0.65
  -1  12   0    2.44    0.46
   1 -12   0    2.10    0.45
  -1 -12   0    2.52    0.41
   1  12   0    1.64    0.43
   1  12   0    3.52    0.37
   2  12   0   13.21    1.03
   2 -12   0   15.05    1.21
   2  12   0   14.45    1.20
  -2 -12   0   14.19    1.08
  -2  12   0   13.52    1.18
   3 -12   0    0.90    0.43
  -3  12   0    1.10    0.40
   3  12   0    0.88    0.39
  -3 -12   0    0.77    0.21
  -3 -12   0    0.47    0.27
   3  12   0    0.65    0.21
   4 -12   0    0.33    0.40
  -4  12   0    0.43    0.37
  -4 -12   0    0.72    0.27
   4  12   0    0.11    0.34
  -4 -12   0    0.00    0.22
   5 -12   0    2.77    0.60
   5  12   0    2.11    0.50
  -5 -12   0    1.78    0.33
  -5 -12   0    1.80    0.32
  -5  12   0    2.54    0.51
  -6  12   0    6.09    0.79
   6 -12   0    7.87    0.92
  -6 -12   0    6.53    0.66
   6  12   0    7.42    0.85
   7 -12   0    4.24    0.77
  -7  12   0    3.44    0.65
  -7 -12   0    5.25    0.59
   7  12   0    4.27    0.72
  -8 -12   0    0.13    0.33
  -8  12   0    0.41    0.45
   8 -12   0   -0.39    0.53
  -8 -12   0    0.02    0.36
  -9 -12   0    3.03    0.65
  -9  12   0    3.68    0.71
  -9 -12   0    2.96    0.56
  -9  12   0    2.28    0.64
   0 -13   0   -0.22    0.32
   0  13   0   -0.28    0.29
   1  13   0    1.09    0.38
  -1 -13   0    0.29    0.33
  -1  13   0    0.19    0.34
   1 -13   0    0.57    0.37
   2  13   0    1.03    0.41
  -2  13   0    1.82    0.45
   2  13   0    1.73    0.28
   2 -13   0    1.47    0.45
  -2 -13   0    1.45    0.36
  -3 -13   0    1.43    0.34
  -3  13   0    1.42    0.44
   3 -13   0    1.55    0.50
   3  13   0    1.29    0.44
   4 -13   0   -0.13    0.43
  -4  13   0    0.58    0.39
   4  13   0    0.18    0.35
  -4 -13   0    0.61    0.28
  -5  13   0    3.60    0.61
   5 -13   0    3.74    0.69
   5  13   0    2.90    0.59
  -6  13   0    1.24    0.50
   6  13   0    1.54    0.51
   6 -13   0    1.59    0.59
  -7  13   0    0.15    0.43
   7 -13   0    0.34    0.54
   7  13   0   -0.12    0.43
   8  13   0   -0.04    0.47
  -8 -13   0    0.24    0.38
  -8  13   0   -0.04    0.45
  -8  13   0   -0.08    0.45
  -9 -13   0    1.49    0.61
  -9  13   0    0.24    0.40
  -9  13   0    0.80    0.54
   0  14   0    0.67    0.40
   0 -14   0    1.49    0.42
  -1  14   0    0.91    0.41
  -1 -14   0    0.56    0.37
   1 -14   0    0.89    0.41
   1  14   0    0.96    0.42
  -2  14   0    4.86    0.65
  -2 -14   0    4.85    0.57
   2  14   0    4.05    0.63
   2 -14   0    4.82    0.67
  -3  14   0    0.46    0.39
  -3 -14   0    0.77    0.34
   3  14   0    0.36    0.39
   3 -14   0    0.91    0.48
  -4  14   0    1.20    0.46
   4 -14   0    1.87    0.59
   4  14   0    0.65    0.43
   5 -14   0   -0.13    0.49
  -5  14   0    1.09    0.47
   5  14   0    0.88    0.45
   6 -14   0    0.50    0.59
   6  14   0    0.06    0.44
  -6  14   0   -0.09    0.44
   7  14   0    0.27    0.45
  -7  14   0   -0.53    0.39
   7 -14   0    0.21    0.58
  -8  14   0    4.52    0.76
   8  14   0    3.91    0.76
   0  15   0    0.31    0.39
   0 -15   0    0.35    0.40
   1 -15   0    6.48    0.75
  -1 -15   0    5.44    0.65
  -1  15   0    4.46    0.68
   1  15   0    4.22    0.69
  -2 -15   0    2.14    0.46
   2 -15   0    2.14    0.55
   2  15   0    1.08    0.46
  -2  15   0    1.90    0.50
  -3  15   0    0.06    0.41
   3  15   0    0.27    0.42
   3 -15   0    1.47    0.54
   4  15   0    0.16    0.42
   4 -15   0   -0.22    0.48
  -4  15   0   -0.14    0.40
   5  15   0    1.11    0.50
  -5  15   0   -0.17    0.41
   5 -15   0    1.33    0.61
   6  15   0    0.31    0.47
  -6  15   0    0.24    0.47
   6 -15   0   -0.28    0.51
  -7  15   0    2.39    0.63
   7  15   0    1.88    0.65
  -8  15   0    1.20    0.60
   8  15   0    0.17    0.54
   0 -16   0    0.74    0.46
   0  16   0   -0.15    0.41
  -1  16   0    0.10    0.43
  -1 -16   0   -0.30    0.38
   1 -16   0   -0.47    0.43
   1  16   0    0.00    0.41
   2 -16   0   10.89    1.08
  -2  16   0   10.20    1.04
   2  16   0    7.80    0.97
   3 -16   0    2.27    0.62
   3  16   0    0.72    0.48
  -3  16   0    1.19    0.48
  -4  16   0   -0.03    0.44
   4 -16   0   -0.20    0.50
   4  16   0    0.19    0.45
   5  16   0    0.55    0.50
  -5  16   0   -0.21    0.46
   5 -16   0    0.54    0.57
  -6  16   0    0.61    0.53
   6  16   0    0.04    0.47
   6 -16   0    0.67    0.63
  -7  16   0    1.44    0.60
   7  16   0    1.41    0.62
   0 -17   0   -0.37    0.46
   0  17   0   -0.09    0.42
   1  17   0    0.28    0.46
  -1  17   0   -0.23    0.42
   1 -17   0    0.13    0.52
   2  17   0    2.45    0.60
   2 -17   0    3.76    0.69
  -2  17   0    2.36    0.58
   3  17   0   -0.20    0.44
  -3  17   0    0.27    0.46
   3 -17   0    0.45    0.57
   4  17   0    1.64    0.54
   4 -17   0    1.20    0.69
  -4  17   0   -0.02    0.48
   5  17   0   -0.37    0.44
   5 -17   0   -0.57    0.58
  -5  17   0    0.26    0.51
  -6  17   0    2.18    0.65
   6  17   0    1.45    0.62
   0  18   0    1.89    0.60
   1  18   0   -0.11    0.45
  -1  18   0    0.33    0.49
  -2  18   0    1.02    0.52
   2 -18   0   -0.02    0.59
   2  18   0    0.36    0.49
   3  18   0    0.44    0.52
  -3  18   0    2.98    0.67
   3 -18   0    3.72    0.80
   4 -18   0    0.26    0.66
   4  18   0    0.11    0.50
  -4  18   0    1.31    0.56
   5  18   0    0.92    0.60
  -5  18   0    0.16    0.53
   0  19   0   -0.04    0.53
   1  19   0    0.28    0.57
  -1  19   0    1.55    0.60
  -2  19   0    0.40    0.52
   2  19   0   -0.15    0.52
   3  19   0    0.01    0.50
  -3  19   0    0.76    0.55
  -4  19   0    2.57    0.70
   4 -19   0    1.92    0.76
   0   0   1   -0.01    0.02
   0   0  -1    0.01    0.03
   0   0  -1    0.02    0.03
   0   0   1    0.02    0.02
  -1   0   1   79.76    4.71
  -1   0   1   71.76    4.72
   1   0   1   65.45    4.72
   1   0  -1   69.70    4.71
  -1   0  -1   74.42    4.72
   1   0  -1   77.27    4.72
  -1   0  -1   73.46    4.70
   1   0   1   77.86    4.70
   1   0  -1   83.32    4.73
  -1   0   1   68.73    4.72
  -2   0  -1  855.39   57.50
  -2   0   1  812.34   57.26
   2   0   1  844.70   57.44
  -2   0  -1  987.61   57.38
   2   0  -1  937.38   57.29
  -2   0   1 1000.00   57.50
  -2   0   1  934.31   57.29
   2   0  -1  895.10   57.27
  -3   0   1    7.27    0.65
   3   0   1    7.57    0.62
  -3   0  -1    8.57    0.67
  -3   0   1    8.79    0.65
   3   0   1    7.55    0.66
   3   0  -1    9.62    0.68
   3   0  -1    7.55    0.65
  -3   0  -1    7.15    0.62
  -4   0  -1   11.40    0.92
  -4   0   1   13.56    0.96
   4   0  -1   10.54    0.94
  -4   0  -1   12.76    0.97
   4   0   1   13.38    0.94
   4   0   1   10.53    0.95
  -4   0   1   11.52    0.95
   4   0  -1   13.77    0.97
   5   0  -1    8.08    0.79
  -5   0  -1    9.79    0.83
  -5   0   1   10.83    0.83
   5   0   1    9.12    0.81
  -5   0   1    8.97    0.80
  -5   0  -1    8.24    0.76
  -6   0  -1   25.68    1.75
  -6   0   1   22.40    1.75
  -6   0   1   24.09    1.80
   6   0   1   24.90    1.80
   6   0  -1   23.08    1.77
   7   0   1    1.41    0.40
   7   0  -1    1.08    0.39
  -7   0  -1    1.02    0.35
  -7   0   1    1.10    0.38
  -7   0   1    1.47    0.42
   8   0  -1   19.98    1.67
  -8   0   1   21.68    1.67
  -8   0  -1   21.08    1.64
   8   0   1   21.54    1.71
  -8   0   1   21.38    1.72
  -9   0   1   13.36    1.28
  -9   0   1   14.95    1.26
   9   0   1   13.06    1.25
  -9   0  -1   13.10    1.18
   9   0  -1   13.33    1.24
  -9   0  -1   12.79    1.26
 -10   0  -1    0.89    0.54
  10   0  -1    0.23    0.44
 -10   0  -1   -0.23    0.36
 -10   0   1    0.20    0.44
 -10   0   1   -0.11    0.41
  10   0   1    0.39    0.45
 -11   0  -1    0.84    0.56
  11   0   1    0.71    0.51
  11   0  -1    0.25    0.48
 -11   0   1    0.54    0.54
 -11   0   1    1.57    0.55
 -11   0  -1    0.53    0.47
 -12   0   1    3.08    0.75
  12   0  -1    2.23    0.65
 -12   0   1    2.08    0.65
 -12   0  -1    2.50    0.62
 -12   0  -1    2.22    0.74
   0  -1  -1  134.96    8.49
   0   1   1  132.91    8.49
   0   1   1  139.84    8.49
   0  -1   1  123.68    8.48
   0   1  -1  126.92    8.48
   0  -1   1  145.25    8.53
   0  -1  -1  141.09    8.49
   0   1  -1  137.32    8.51
   0   1  -1  128.62    8.48
   1   1  -1    3.50    0.28
  -1   1   1    3.53    0.29
   1  -1   1    3.13    0.30
  -1  -1  -1    3.68    0.26
   1  -1   1    3.43    0.25
  -1  -1  -1    3.66    0.27
  -1   1   1    3.11    0.28
   1   1  -1    2.83    0.28
   1   1  -1    2.84    0.25
   1  -1  -1    3.18    0.28
   1  -1  -1    4.07    0.30
   1   1   1    3.96    0.28
  -1  -1   1    3.14    0.26
  -1  -1   1    3.51    0.28
  -1  -1   1    2.80    0.28
  -1   1  -1    3.17    0.30
  -1   1  -1    3.88    0.26
   1   1   1    3.93    0.28
  -1   1  -1    2.74    0.27
  -2   1   1    6.89    0.56
  -2   1   1    6.87    0.57
  -2  -1  -1    7.54    0.54
   2   1  -1    6.47    0.53
  -2  -1  -1    7.38    0.54
  -2  -1  -1    6.83    0.55
   2  -1   1    7.38    0.59
   2   1  -1    7.60    0.58
  -2  -1   1    6.39    0.58
   2  -1  -1    7.97    0.59
  -2   1  -1    7.06    0.55
   2   1   1    8.06    0.58
  -2  -1   1    7.53    0.58
  -2  -1   1    6.89    0.55
  -2   1  -1    7.53    0.60
   2  -1  -1    7.10    0.58
  -2  -1   1    7.44    0.58
  -3  -1  -1   46.13    3.14
   3  -1   1   44.37    3.17
  -3  -1  -1   50.58    3.16
   3   1  -1   44.25    3.13
   3   1  -1   50.96    3.17
  -3   1   1   46.33    3.16
  -3  -1  -1   50.29    3.14
  -3   1   1   51.63    3.18
  -3  -1   1   45.37    3.13
   3  -1  -1   50.67    3.13
  -3  -1   1   47.92    3.10
  -3   1  -1   49.86    3.14
   3   1   1   45.65    3.11
  -3   1  -1   47.18    3.09
   3  -1  -1   46.97    3.13
  -3  -1   1   45.53    3.12
   4  -1   1    6.12    0.54
   4   1  -1    4.70    0.53
   4   1  -1    6.14    0.57
  -4  -1  -1    6.13    0.56
  -4  -1  -1    5.96    0.53
  -4  -1  -1    5.04    0.51
   4  -1   1    5.29    0.58
  -4   1   1    6.04    0.57
  -4   1   1    6.05    0.57
   4  -1  -1    6.82    0.58
  -4   1  -1    5.30    0.52
   4   1   1    5.38    0.54
  -4  -1   1    5.48    0.56
   4  -1  -1    4.56    0.53
  -4   1  -1    5.93    0.58
  -4  -1   1    5.62    0.53
  -4  -1   1    5.36    0.57
  -5   1   1   26.55    1.75
  -5  -1  -1   22.37    1.68
  -5   1   1   24.32    1.72
   5  -1   1   21.32    1.72
  -5  -1  -1   25.67    1.73
   5   1  -1   22.83    1.70
   5   1   1   19.99    1.68
  -5   1  -1   25.55    1.69
  -5  -1   1   22.89    1.70
  -5   1  -1   26.60    1.76
  -5  -1   1   26.66    1.72
  -5  -1   1   22.22    1.73
   5  -1  -1   22.25    1.71
   6  -1   1   32.90    2.43
   6   1  -1   35.07    2.40
  -6  -1  -1   33.36    2.37
  -6   1   1   34.76    2.40
  -6   1  -1   30.16    2.29
  -6  -1   1   34.36    2.35
   6  -1  -1   33.68    2.37
   6   1   1   32.62    2.34
  -6  -1   1   35.43    2.40
   7   1  -1    0.99    0.36
  -7   1   1    1.15    0.40
   7  -1   1    1.57    0.42
  -7   1   1    0.66    0.35
  -7  -1  -1    1.00    0.36
  -7  -1   1    1.36    0.44
   7   1   1    0.48    0.37
   7  -1  -1    0.99    0.37
  -7   1  -1    1.12    0.35
  -7  -1   1    0.70    0.37
  -8   1   1   12.93    1.16
  -8   1   1   11.21    1.05
   8   1  -1   10.46    1.04
  -8  -1  -1   12.34    1.05
   8  -1   1   11.45    1.11
  -8  -1   1   11.91    1.16
   8   1   1   11.73    1.13
  -8   1  -1   12.67    1.09
  -8  -1   1   12.98    1.14
   8  -1  -1   13.24    1.18
  -9  -1  -1    0.87    0.40
  -9   1   1    0.30    0.42
   9   1  -1    0.72    0.43
  -9  -1  -1    0.77    0.49
  -9   1   1    0.51    0.46
   9  -1   1    0.65    0.47
  -9  -1   1    0.63    0.43
  -9  -1   1    0.86    0.48
   9   1   1    1.26    0.46
   9  -1  -1   -0.44    0.35
  -9   1  -1    0.89    0.40
 -10   1   1    0.39    0.48
 -10   1   1    0.39    0.44
 -10  -1  -1    0.82    0.43
 -10  -1  -1    1.36    0.55
  10   1  -1    0.49    0.48
  10  -1   1    0.41    0.49
  10   1   1    0.67    0.48
 -10   1  -1    0.58    0.41
 -10   1  -1    0.27    0.52
  10  -1  -1    0.89    0.50
 -10  -1   1    0.27    0.47
 -10  -1   1    0.35    0.46
 -11  -1  -1    2.93    0.71
 -11  -1  -1    3.94    0.65
 -11   1   1    2.08    0.59
  11   1  -1    4.39    0.69
  11  -1   1    2.41    0.66
 -11   1   1    2.70    0.68
 -11   1  -1    3.13    0.68
 -11  -1   1    2.91    0.71
  11  -1  -1    1.77    0.62
 -11   1  -1    3.01    0.59
 -11  -1   1    3.49    0.66
  11   1   1    2.64    0.64
 -12   1   1    0.30    0.48
  12   1  -1    0.80    0.59
 -12  -1  -1    0.58    0.60
 -12   1   1    0.55    0.56
 -12  -1  -1    0.63    0.51
 -12  -1   1    0.87    0.57
 -12   1  -1    0.15    0.57
 -12   1  -1   -0.05    0.46
 -12  -1   1    1.06    0.63
   0   2   1    5.13    0.37
   0  -2   1    5.08    0.35
   0   2   1    5.02    0.37
   0  -2  -1    5.49    0.38
   0   2  -1    4.82    0.37
   0   2  -1    5.27    0.35
   0  -2   1    4.49    0.35
   0  -2  -1    4.91    0.37
   0   2  -1    5.01    0.35
   0  -2   1    5.20    0.37
  -1   2   1   49.74    3.35
   1  -2   1   53.10    3.34
   1  -2   1   49.47    3.36
  -1   2   1   49.97    3.35
  -1  -2  -1   52.59    3.34
   1   2  -1   54.83    3.34
   1   2  -1   52.71    3.35
  -1  -2  -1   54.29    3.33
   1   2   1   51.10    3.26
  -1   2  -1   49.60    3.27
  -1  -2   1   49.00    3.22
   1  -2  -1   45.83    3.26
   1  -2  -1   57.36    3.27
  -1  -2   1   49.50    3.25
  -1   2  -1   51.88    3.25
  -1   2  -1   50.94    3.25
  -1  -2   1   48.78    3.22
  -1  -2   1   55.03    3.28
  -2  -2  -1    0.46    0.18
   2  -2   1    0.10    0.09
  -2   2   1    0.04    0.22
  -2  -2  -1    0.30    0.18
   2  -2   1    0.43    0.25
   2   2  -1    0.31    0.15
  -2   2   1    0.33    0.20
   2   2  -1    0.39    0.21
   2   2  -1    0.17    0.22
  -2  -2   1    0.51    0.17
   2  -2  -1    0.10    0.23
  -2  -2   1    0.02    0.17
   2   2   1    0.42    0.20
   2  -2  -1    0.32    0.22
  -2   2  -1    0.25    0.22
   2   2   1    0.45    0.19
  -2  -2   1    0.81    0.22
  -2   2  -1    0.27    0.17
   3   2  -1   14.29    1.11
  -3   2   1   16.20    1.16
   3  -2   1   15.24    1.11
  -3  -2  -1   17.49    1.14
  -3  -2  -1   17.12    1.14
  -3  -2  -1   15.87    1.14
   3  -2   1   14.19    1.16
  -3   2   1   17.48    1.18
  -3  -2   1   15.82    1.08
  -3   2  -1   14.96    1.08
   3   2   1   14.00    1.10
  -3   2  -1   16.40    1.15
  -3  -2   1   14.07    1.09
  -3  -2   1   15.63    1.12
   3  -2  -1   14.35    1.12
   3  -2  -1   16.29    1.12
  -3  -2   1   16.07    1.12
   4   2  -1    5.74    0.57
  -4   2   1    6.38    0.61
   4  -2   1    5.35    0.63
   4  -2   1    7.75    0.60
  -4  -2  -1    7.28    0.60
  -4  -2  -1    5.97    0.56
  -4  -2  -1    6.78    0.59
  -4   2   1    5.97    0.62
   4   2   1    5.88    0.59
  -4   2  -1    6.70    0.59
  -4  -2   1    6.96    0.58
  -4  -2   1    6.69    0.64
  -4   2  -1    6.15    0.62
   4  -2  -1    6.47    0.62
  -4  -2   1    6.04    0.61
   4  -2  -1    6.15    0.63
  -5  -2  -1    3.48    0.43
  -5   2   1    3.70    0.49
   5  -2   1    2.78    0.47
   5   2  -1    3.56    0.43
  -5   2   1    3.56    0.46
  -5  -2  -1    3.05    0.44
  -5  -2   1    2.83    0.47
  -5  -2   1    3.44    0.42
   5   2   1    3.88    0.47
  -5   2  -1    3.73    0.44
   5  -2  -1    3.34    0.48
  -5  -2   1    3.78    0.48
   6   2  -1    1.68    0.36
  -6  -2  -1    1.10    0.33
   6  -2   1    1.29    0.39
  -6   2   1    0.98    0.38
  -6  -2   1    0.41    0.36
  -6  -2   1    1.12    0.37
  -6   2  -1    1.20    0.35
   6   2   1    1.25    0.36
   6  -2  -1    1.72    0.40
  -6  -2   1    1.40    0.33
  -7  -2  -1    1.26    0.38
  -7   2   1    0.35    0.36
   7  -2   1    1.18    0.42
   7   2  -1    1.72    0.41
  -7  -2   1    1.16    0.41
  -7  -2   1    1.68    0.40
   7  -2  -1    1.20    0.43
  -7   2  -1    0.93    0.35
   7   2   1    1.04    0.37
   8   2  -1    4.17    0.61
  -8   2   1    4.13    0.66
   8  -2   1    4.44    0.67
  -8  -2  -1    3.85    0.58
  -8   2   1    4.92    0.65
  -8  -2  -1    4.98    0.69
  -8   2  -1    4.39    0.60
  -8  -2   1    4.50    0.66
   8  -2  -1    4.89    0.67
  -8  -2   1    4.14    0.67
   8   2   1    4.94    0.65
  -9   2   1    1.77    0.50
   9   2  -1    1.76    0.49
  -9   2   1    1.45    0.53
   9  -2   1    2.02    0.57
  -9  -2  -1    2.47    0.59
  -9  -2  -1    1.91    0.49
  -9  -2   1    3.04    0.62
  -9  -2   1    1.59    0.50
   9  -2  -1    1.51    0.55
   9   2   1    2.20    0.52
  -9   2  -1    2.49    0.49
  10   2  -1    0.09    0.43
 -10   2   1    0.52    0.46
 -10  -2  -1    0.24    0.47
 -10  -2  -1    0.73    0.44
  10  -2   1    0.28    0.50
 -10   2   1    0.44    0.51
 -10  -2   1   -0.19    0.46
 -10  -2   1    0.83    0.45
 -10   2  -1   -0.58    0.42
  10  -2  -1    0.25    0.46
 -10   2  -1    0.32    0.37
  10   2   1    0.35    0.44
  11   2  -1    0.11    0.48
 -11  -2  -1    0.14    0.55
 -11   2   1    0.06    0.45
 -11  -2  -1   -0.06    0.46
 -11   2   1   -0.28    0.45
  11  -2   1    0.08    0.52
 -11   2  -1    0.14    0.49
 -11   2  -1    0.70    0.45
  11   2   1    0.67    0.49
  11  -2  -1    0.08    0.47
 -11  -2   1   -0.13    0.50
 -11  -2   1    0.88    0.53
 -12   2   1    1.21    0.53
 -12  -2  -1   -0.20    0.56
 -12   2   1    0.32    0.53
  12   2  -1    0.84    0.57
 -12  -2  -1    0.40    0.50
 -12  -2   1    0.89    0.56
 -12   2  -1   -0.56    0.41
  12   2   1    0.21    0.58
 -12  -2   1    0.20    0.51
 -12   2  -1    0.48    0.53
   0  -3  -1  130.96    8.03
   0  -3   1  127.12    8.00
   0  -3   1  133.60    8.03
   0  -3  -1  120.60    8.02
   0   3  -1  121.32    8.03
   0   3  -1  133.07    8.00
   0  -3   1  110.70    8.00
   0   3  -1  120.77    8.00
   0   3   1  135.53    8.03
   0   3   1  131.20    8.03
   1   3  -1   83.13    4.84
  -1  -3  -1   72.34    4.84
   1  -3   1   82.03    4.86
   1   3  -1   79.12    4.81
   1  -3   1   71.82    4.84
   1  -3   1   67.72    4.87
  -1  -3  -1   80.71    4.87
  -1   3   1   71.44    4.86
  -1  -3  -1   79.90    4.83
   1   3  -1   72.21    4.86
  -1   3   1   74.25    4.86
   1   3   1   73.52    4.99
  -1   3  -1   79.47    5.01
   1  -3  -1   81.35    5.01
  -1   3  -1   78.87    4.98
   1  -3  -1   73.68    5.00
  -1  -3   1   79.59    4.95
  -1  -3   1   79.01    5.01
  -1   3  -1   81.31    4.99
  -1  -3   1   76.37    4.97
   2   3  -1   14.16    1.02
  -2  -3  -1   15.78    1.05
  -2   3   1   15.34    1.09
  -2  -3  -1   14.65    1.04
   2   3  -1   14.80    1.09
  -2   3   1   14.39    1.07
   2  -3   1   15.81    1.06
   2  -3   1   14.65    1.11
   2   3  -1   16.13    1.08
  -2  -3  -1   16.91    1.08
  -2   3  -1   14.03    1.01
  -2   3  -1   15.11    1.06
   2  -3  -1   16.35    1.04
  -2  -3   1   15.73    1.04
   2  -3  -1   12.28    1.03
  -2  -3   1   13.64    0.97
  -2   3  -1   13.94    1.00
  -2  -3   1   14.31    1.01
   2   3   1   15.03    1.02
  -3   3   1    0.78    0.25
  -3  -3  -1    0.83    0.23
   3  -3   1    0.59    0.28
  -3  -3  -1    0.71    0.23
   3   3  -1    0.40    0.26
  -3   3   1    1.18    0.30
   3  -3   1    0.49    0.23
   3   3  -1    0.39    0.20
   3  -3  -1    0.39    0.24
   3   3   1    0.58    0.24
  -3  -3   1    0.76    0.24
  -3   3  -1    1.08    0.29
  -3  -3   1    0.66    0.24
   3  -3  -1    0.69    0.29
  -3  -3   1    0.52    0.21
  -3   3  -1    0.76    0.21
   3   3   1    0.93    0.26
  -4  -3  -1    3.51    0.43
  -4  -3  -1    4.16    0.44
  -4  -3  -1    3.96    0.44
  -4   3   1    4.12    0.48
   4  -3   1    4.04    0.43
   4   3  -1    4.02    0.42
   4  -3   1    3.16    0.47
  -4   3   1    3.45    0.45
  -4   3  -1    3.44    0.41
  -4  -3   1    4.06    0.47
  -4  -3   1    3.48    0.41
  -4  -3   1    3.47    0.45
   4   3   1    3.84    0.44
   4  -3  -1    4.08    0.48
  -4   3  -1    4.41    0.50
   5  -3   1    4.92    0.62
  -5   3   1    4.43    0.57
   5   3  -1    5.36    0.55
  -5  -3  -1    7.05    0.61
  -5  -3  -1    6.40    0.58
  -5  -3   1    6.12    0.56
   5   3   1    5.50    0.57
  -5  -3   1    5.02    0.58
   5  -3  -1    5.60    0.62
  -5   3  -1    5.08    0.54
  -5  -3   1    5.60    0.62
  -6   3   1    7.74    0.77
   6   3  -1    8.19    0.75
   6  -3   1    7.99    0.83
  -6  -3  -1    8.38    0.77
   6   3   1    9.52    0.84
  -6  -3   1    8.67    0.85
  -6   3  -1    8.33    0.79
  -6  -3   1   10.92    0.83
   6  -3  -1    8.39    0.86
  -6  -3   1    8.89    0.87
  -7  -3  -1    0.65    0.40
   7  -3   1    0.65    0.41
  -7  -3  -1    1.08    0.37
  -7   3   1    1.09    0.39
   7   3  -1    1.29    0.37
   7   3   1    1.48    0.39
  -7  -3   1    0.96    0.39
   7  -3  -1    1.07    0.41
  -7   3  -1    1.03    0.35
  -7  -3   1    0.71    0.41
  -8   3   1   20.61    1.73
  -8  -3  -1   20.83    1.67
  -8  -3  -1   23.40    1.77
   8   3  -1   20.95    1.67
   8  -3   1   22.25    1.79
  -8   3   1   21.64    1.69
  -8  -3   1   21.32    1.69
  -8   3  -1   18.87    1.55
   8   3   1   18.28    1.58
   8  -3  -1   22.50    1.71
  -8  -3   1   20.74    1.63
  -9   3   1    2.23    0.50
   9  -3   1    2.51    0.60
  -9   3   1    1.96    0.55
  -9  -3  -1    1.10    0.46
   9   3  -1    1.89    0.49
  -9  -3  -1    2.13    0.56
  -9  -3   1    1.91    0.52
   9   3   1    2.03    0.52
  -9  -3   1    2.87    0.60
  -9   3  -1    2.51    0.48
   9  -3  -1    0.92    0.49
 -10   3   1    0.96    0.55
  10  -3   1    1.03    0.56
 -10   3   1    1.59    0.50
 -10  -3  -1    1.33    0.56
 -10  -3  -1    1.88    0.50
  10   3  -1    2.10    0.53
  10   3   1    1.05    0.50
 -10  -3   1    0.68    0.50
  10  -3  -1    1.35    0.58
 -10   3  -1    1.87    0.46
 -10   3  -1    1.46    0.55
 -10  -3   1    1.28    0.55
 -11  -3  -1    2.76    0.71
 -11   3   1    2.85    0.70
 -11   3   1    3.46    0.66
 -11  -3  -1    3.58    0.65
  11   3  -1    2.65    0.64
  11  -3   1    2.63    0.73
  11   3   1    3.62    0.72
 -11  -3   1    3.50    0.69
 -11   3  -1    4.16    0.79
 -11  -3   1    3.36    0.72
  11  -3  -1    2.86    0.72
 -11   3  -1    2.74    0.60
  12   3  -1    3.09    0.75
 -12   3   1    2.82    0.66
 -12  -3  -1    1.62    0.61
 -12   3   1    2.76    0.72
 -12  -3  -1    3.35    0.79
 -12  -3   1    1.28    0.62
 -12  -3   1    2.37    0.70
  12   3   1    2.06    0.69
 -12   3  -1    2.03    0.67
 -12   3  -1    1.95    0.57
   0   4  -1  113.46    7.47
   0   4   1  117.19    7.53
   0  -4  -1  117.71    7.51
   0  -4   1  123.24    7.52
   0   4  -1  119.34    7.49
   0  -4  -1  126.28    7.53
   0  -4   1  117.11    7.47
   0   4   1  128.35    7.52
   0  -4   1  111.24    7.49
   0   4  -1  107.14    7.52
  -1   4   1   11.30    0.79
   1  -4   1   11.32    0.77
  -1  -4  -1   10.70    0.78
  -1  -4  -1   11.03    0.75
   1  -4   1    9.41    0.74
   1   4  -1   11.15    0.74
   1  -4   1    9.16    0.77
  -1   4   1   10.58    0.78
  -1  -4  -1   10.53    0.71
   1   4  -1   11.09    0.71
   1   4  -1   10.25    0.78
   1  -4  -1   10.61    0.77
   1   4   1   11.00    0.73
  -1  -4   1   10.19    0.77
   1  -4  -1    8.76    0.76
  -1  -4   1   10.04    0.72
   1   4   1   10.05    0.76
  -1   4  -1   11.58    0.77
  -1   4  -1   10.52    0.73
  -1  -4   1   10.23    0.70
  -1   4  -1   10.80    0.78
  -2   4   1    5.35    0.48
   2   4  -1    4.71    0.42
   2   4  -1    4.51    0.45
  -2   4   1    4.24    0.43
  -2  -4  -1    4.76    0.42
  -2  -4  -1    4.70    0.40
  -2  -4  -1    4.87    0.40
   2  -4   1    5.07    0.43
   2  -4   1    4.25    0.46
  -2  -4  -1    5.10    0.45
   2  -4  -1    5.61    0.45
  -2  -4   1    4.27    0.36
  -2  -4   1    5.04    0.41
  -2  -4   1    4.15    0.36
  -2  -4   1    4.61    0.45
  -2   4  -1    4.79    0.45
   2   4   1    4.70    0.43
  -2   4  -1    5.54    0.48
  -2   4  -1    4.69    0.42
   2  -4  -1    4.77    0.46
  -3  -4  -1    3.23    0.34
   3   4  -1    3.30    0.41
  -3   4   1    2.42    0.41
   3  -4   1    3.33    0.43
  -3  -4  -1    2.71    0.37
  -3   4   1    3.66    0.39
   3  -4   1    3.43    0.37
   3   4  -1    3.08    0.32
  -3  -4  -1    3.41    0.35
  -3  -4  -1    3.61    0.39
   3  -4  -1    2.84    0.42
  -3   4  -1    3.76    0.44
  -3  -4   1    3.30    0.33
  -3  -4   1    3.24    0.39
  -3   4  -1    2.76    0.35
  -3  -4   1    3.41    0.37
   3   4   1    2.87    0.38
   3  -4  -1    3.33    0.39
  -4   4   1   27.29    1.79
  -4  -4  -1   22.79    1.72
   4  -4   1   24.64    1.71
  -4   4   1   24.25    1.73
   4   4  -1   25.54    1.76
   4   4  -1   24.87    1.68
  -4  -4  -1   26.52    1.71
   4  -4   1   19.81    1.75
  -4  -4   1   23.34    1.69
   4  -4  -1   21.35    1.71
   4   4   1   25.40    1.71
  -4  -4   1   24.98    1.64
  -4   4  -1   25.46    1.75
   4   4   1   24.57    1.67
  -4   4  -1   21.73    1.65
  -5   4   1   15.30    1.23
  -5  -4  -1   16.18    1.22
  -5  -4  -1   15.24    1.25
  -5  -4  -1   15.65    1.23
   5   4  -1   17.86    1.22
   5  -4   1   16.20    1.31
  -5  -4   1   15.81    1.28
   5   4   1   16.54    1.25
  -5  -4   1   17.54    1.23
   5  -4  -1   16.90    1.33
  -5  -4   1   16.91    1.30
  -5   4  -1   16.25    1.25
  -6  -4  -1    9.34    0.88
  -6  -4  -1    8.28    0.83
  -6   4   1    9.89    0.86
   6   4  -1    9.04    0.81
   6  -4   1    9.92    0.93
   6   4   1   10.80    0.87
  -6   4  -1    8.92    0.81
  -6  -4   1    8.39    0.79
  -6  -4   1    8.84    0.86
  -6  -4   1   10.23    0.90
   6  -4  -1    8.29    0.87
  -7   4   1    2.20    0.43
   7  -4   1    1.86    0.50
  -7  -4  -1    2.24    0.45
   7   4  -1    2.19    0.41
  -7  -4  -1    2.10    0.48
  -7  -4   1    2.26    0.50
   7   4   1    2.71    0.45
   7  -4  -1    1.90    0.50
  -7  -4   1    1.16    0.42
  -7   4  -1    1.78    0.39
   8   4  -1    0.71    0.38
   8  -4   1    0.30    0.43
  -8   4   1    0.14    0.41
  -8   4   1    0.87    0.40
  -8  -4  -1    0.27    0.39
  -8  -4  -1   -0.34    0.37
   8   4   1    0.64    0.39
   8  -4  -1    0.42    0.42
  -8  -4   1    0.80    0.42
  -8   4  -1    0.92    0.38
  -8  -4   1    0.31    0.43
  -9  -4  -1    1.37    0.52
  -9   4   1    1.32    0.53
  -9  -4  -1    2.98    0.52
   9  -4   1    2.16    0.61
   9   4  -1    1.56    0.48
  -9   4   1    1.58    0.49
   9  -4  -1    0.97    0.50
  -9   4  -1    0.95    0.42
   9   4   1    1.51    0.48
  -9  -4   1    2.03    0.54
  -9  -4   1    1.76    0.55
 -10  -4  -1   14.25    1.23
 -10   4   1   11.97    1.17
  10   4  -1   12.36    1.18
  10  -4   1   11.59    1.29
 -10  -4  -1   10.78    1.22
 -10   4   1   11.36    1.24
 -10   4  -1   10.26    1.16
 -10  -4   1   12.02    1.16
 -10  -4   1   12.33    1.22
  10   4   1   11.86    1.15
  10  -4  -1   11.14    1.21
 -10   4  -1    8.50    1.00
 -11   4   1    2.26    0.59
 -11  -4  -1    3.74    0.74
  11   4  -1    2.50    0.62
  11  -4   1    2.78    0.74
 -11  -4  -1    2.74    0.64
 -11   4   1    3.31    0.72
 -11   4  -1    2.96    0.73
  11   4   1    3.21    0.65
 -11   4  -1    2.19    0.55
 -11  -4   1    2.42    0.63
  11  -4  -1    1.35    0.67
 -11  -4   1    3.34    0.71
 -12  -4  -1    0.94    0.56
 -12  -4  -1    1.11    0.66
 -12   4   1    0.70    0.58
 -12   4   1    1.51    0.58
 -12  -4   1    2.14    0.63
 -12   4  -1    1.48    0.66
  12   4   1    0.27    0.53
 -12   4  -1    1.35    0.56
 -12  -4   1    0.45    0.60
   0   5  -1    1.29    0.24
   0  -5  -1    0.77    0.20
   0  -5   1    0.83    0.19
   0   5   1    1.17    0.19
   0   5  -1    0.94    0.14
   0  -5   1    0.74    0.14
   0   5   1    0.95    0.22
   0  -5   1    1.01    0.22
   0  -5  -1    0.84    0.21
   0   5  -1    1.29    0.19
  -1   5   1    5.61    0.41
   1  -5   1    5.48    0.47
   1   5  -1    5.80    0.50
   1   5  -1    5.77    0.43
   1  -5   1    4.98    0.49
  -1   5   1    4.40    0.47
  -1  -5  -1    5.44    0.48
   1   5  -1    5.95    0.42
  -1   5   1    5.14    0.48
   1  -5   1    5.01    0.43
  -1  -5  -1    5.85    0.39
  -1  -5  -1    5.90    0.45
   1  -5  -1    4.87    0.47
  -1   5  -1    5.45    0.42
  -1  -5   1    5.31    0.41
   1  -5  -1    4.72    0.47
  -1  -5   1    4.95    0.48
   1   5   1    5.96    0.44
  -1   5  -1    5.59    0.47
  -1  -5   1    5.79    0.41
  -1   5  -1    5.35    0.47
   1   5   1    5.12    0.47
  -2  -5  -1   27.76    1.77
  -2   5   1   26.51    1.77
  -2  -5  -1   26.09    1.70
   2  -5   1   27.50    1.74
  -2  -5  -1   23.79    1.70
  -2   5   1   22.50    1.74
   2   5  -1   26.14    1.72
   2   5  -1   23.78    1.75
   2  -5   1   26.52    1.78
  -2   5  -1   23.49    1.72
  -2  -5   1   24.80    1.66
   2  -5  -1   24.55    1.75
   2   5   1   22.97    1.73
  -2  -5   1   24.93    1.66
   2   5   1   27.02    1.70
  -2  -5   1   24.74    1.69
   2  -5  -1   26.62    1.75
  -2   5  -1   29.60    1.78
  -2  -5   1   26.21    1.76
   3  -5   1   13.16    0.95
  -3   5   1   13.82    1.02
   3   5  -1   13.12    1.00
   3  -5   1   12.33    1.01
  -3  -5  -1   13.70    0.93
  -3  -5  -1   12.79    0.95
  -3  -5  -1   11.42    0.91
  -3   5   1   11.71    0.96
  -3  -5   1   12.59    0.92
  -3  -5   1   10.95    0.85
  -3   5  -1   12.31    0.91
   3   5   1   12.51    0.95
  -3   5  -1   15.45    1.02
  -3  -5   1   11.94    0.86
   3  -5  -1   11.18    0.97
   4  -5   1    3.82    0.53
   4   5  -1    5.46    0.56
  -4   5   1    4.70    0.50
   4   5  -1    4.54    0.43
  -4  -5  -1    5.11    0.48
  -4  -5  -1    4.19    0.45
  -4  -5  -1    4.85    0.50
  -4  -5   1    4.59    0.41
  -4   5  -1    4.14    0.45
  -4  -5   1    3.93    0.39
   4  -5  -1    3.85    0.51
   4   5   1    3.94    0.46
  -4  -5   1    3.83    0.45
  -4   5  -1    3.80    0.51
   5  -5   1   10.95    1.06
  -5  -5  -1   13.19    0.99
  -5  -5  -1   12.11    1.02
   5   5  -1   13.44    0.97
  -5   5   1   11.93    1.02
   5   5   1   12.72    1.00
  -5  -5   1   12.18    0.99
  -5  -5   1    9.93    0.96
  -5  -5   1   13.07    0.93
   5  -5  -1   11.17    1.01
  -5   5  -1   11.11    0.94
   5   5   1   11.83    0.95
   6  -5   1    1.12    0.44
   6   5  -1    2.02    0.36
  -6  -5  -1    2.08    0.40
  -6   5   1    2.06    0.42
  -6  -5  -1    1.92    0.40
  -6  -5  -1    2.41    0.43
  -6   5  -1    1.74    0.39
   6   5   1    2.43    0.41
   6  -5  -1    1.76    0.43
  -6  -5   1    1.98    0.44
  -6  -5   1    2.16    0.36
  -6  -5   1    1.77    0.40
  -7   5   1   14.00    1.16
  -7  -5  -1   12.02    1.13
   7   5  -1   15.36    1.14
  -7  -5  -1   12.57    1.16
   7  -5   1   12.63    1.23
   7  -5  -1   12.95    1.22
  -7  -5   1   13.05    1.19
  -7   5  -1   12.27    1.10
  -7  -5   1   13.71    1.17
   7   5   1   14.50    1.14
  -8   5   1    0.57    0.38
  -8  -5  -1    0.59    0.39
   8  -5   1    1.31    0.50
  -8   5   1    0.86    0.45
   8   5  -1    1.09    0.40
  -8  -5  -1    0.37    0.42
   8  -5  -1    1.16    0.47
  -8  -5   1    1.06    0.44
   8   5   1    1.42    0.43
  -8   5  -1    0.89    0.37
  -8  -5   1    0.99    0.46
  -9  -5  -1    6.28    0.82
  -9   5   1    5.10    0.79
   9   5  -1    6.79    0.76
   9  -5   1    5.95    0.83
  -9  -5  -1    6.06    0.76
  -9   5   1    5.06    0.72
   9   5   1    5.19    0.72
   9  -5  -1    5.42    0.81
  -9   5  -1    5.69    0.70
  -9  -5   1    6.89    0.82
  -9  -5   1    4.66    0.76
 -10  -5  -1    0.37    0.45
 -10   5   1   -0.46    0.45
 -10   5   1    0.19    0.42
 -10  -5  -1    1.01    0.51
  10   5  -1    0.16    0.43
  10  -5   1    0.49    0.53
 -10  -5   1    0.34    0.49
  10   5   1    0.75    0.50
 -10   5  -1   -0.05    0.39
  10  -5  -1    0.57    0.51
 -10  -5   1   -0.13    0.43
 -11  -5  -1    1.52    0.56
 -11   5   1    0.76    0.51
 -11   5   1    1.03    0.60
 -11  -5  -1    1.24    0.60
 -11   5  -1    1.00    0.62
 -11  -5   1    0.62    0.58
 -11  -5   1    1.59    0.56
 -11   5  -1    1.54    0.52
  11   5   1    1.43    0.56
 -12   5   1   -0.46    0.46
 -12   5   1    0.33    0.52
 -12  -5  -1    0.01    0.48
 -12  -5  -1   -0.08    0.51
 -12  -5   1    0.25    0.55
 -12   5  -1    0.05    0.48
 -12   5  -1    0.84    0.61
 -12  -5   1    0.22    0.52
   0   6   1    5.21    0.50
   0  -6   1    6.21    0.43
   0   6  -1    5.49    0.51
   0   6  -1    5.80    0.42
   0  -6  -1    6.15    0.51
   0   6  -1    5.67    0.46
   0  -6   1    4.62    0.46
   0  -6  -1    5.19    0.48
  -1   6   1   10.40    0.89
  -1  -6  -1   11.13    0.85
  -1   6   1   11.41    0.88
  -1   6   1   12.68    0.80
   1  -6   1   10.44    0.82
   1  -6   1   13.95    0.90
   1   6  -1   12.54    0.82
   1  -6   1   10.38    0.87
   1   6  -1   12.70    0.82
  -1  -6  -1   12.35    0.90
   1   6  -1   10.75    0.89
  -1   6  -1   10.35    0.88
  -1   6  -1    9.01    0.85
   1   6   1   11.88    0.90
  -1   6  -1   13.47    0.84
   1  -6  -1   11.64    0.90
  -1  -6   1   12.63    0.91
   1  -6  -1   12.48    0.91
  -1  -6   1   11.34    0.83
   1   6   1   12.73    0.86
  -1  -6   1   13.29    0.83
  -2   6   1   55.11    4.12
   2   6  -1   58.76    4.14
  -2   6   1   64.57    4.08
   2   6  -1   70.60    4.10
   2  -6   1   66.90    4.13
  -2  -6  -1   61.89    4.08
  -2   6   1   67.09    4.16
  -2  -6  -1   60.54    4.06
   2  -6   1   60.85    4.15
   2   6  -1   65.51    4.05
  -2  -6   1   62.31    3.97
  -2   6  -1   66.69    4.06
   2  -6  -1   56.35    4.04
   2   6   1   64.46    3.98
  -2  -6   1   60.13    3.94
   2   6   1   59.09    4.03
  -2   6  -1   61.74    4.02
  -3   6   1    5.35    0.52
  -3  -6  -1    4.10    0.39
  -3  -6  -1    3.95    0.41
   3   6  -1    3.90    0.48
  -3   6   1    3.90    0.46
   3  -6   1    3.74    0.49
  -3  -6  -1    4.08    0.40
  -3  -6   1    3.85    0.40
  -3  -6   1    4.05    0.36
  -3   6  -1    3.54    0.41
  -3   6  -1    4.25    0.49
  -3  -6   1    4.15    0.35
   3   6   1    4.23    0.45
   3  -6  -1    3.89    0.48
  -4   6   1   11.06    0.90
   4   6  -1   10.81    0.92
  -4  -6  -1   11.60    0.85
   4  -6   1    9.38    0.92
  -4  -6  -1   11.45    0.85
  -4  -6  -1   10.46    0.87
  -4  -6   1   11.67    0.82
   4   6   1   10.39    0.89
   4  -6  -1    8.92    0.91
  -4   6  -1   10.10    0.86
  -4  -6   1   11.34    0.87
  -4  -6   1   11.04    0.80
  -5  -6  -1    4.83    0.53
  -5   6   1    3.93    0.53
   5   6  -1    4.78    0.58
  -5  -6  -1    4.92    0.50
   5  -6   1    5.01    0.62
  -5  -6  -1    4.40    0.49
   5  -6  -1    4.93    0.62
  -5  -6   1    4.64    0.47
  -5  -6   1    4.90    0.49
   5   6   1    4.72    0.56
  -5   6  -1    4.61    0.52
  -5  -6   1    4.69    0.54
   6  -6   1    6.91    0.82
  -6  -6  -1    8.30    0.73
  -6   6   1    6.81    0.73
  -6  -6  -1    7.87    0.70
  -6  -6  -1    7.44    0.75
  -6  -6  -1    6.36    0.71
   6   6  -1    7.44    0.68
  -6  -6   1    7.06    0.75
   6  -6  -1    6.99    0.81
  -6  -6   1    7.32    0.76
  -6   6  -1    7.00    0.72
  -6  -6   1    8.39    0.70
  -7  -6  -1    5.34    0.67
  -7  -6  -1    4.35    0.57
   7   6  -1    6.09    0.62
   7  -6   1    5.59    0.76
  -7  -6  -1    5.11    0.64
  -7   6   1    4.97    0.64
  -7  -6   1    4.86    0.67
   7   6   1    5.74    0.64
  -7   6  -1    4.70    0.62
   7  -6  -1    6.72    0.78
  -7  -6   1    5.45    0.69
  -8   6   1    3.41    0.59
   8   6  -1    5.00    0.60
  -8  -6  -1    3.69    0.60
  -8  -6  -1    3.57    0.63
   8  -6   1    4.73    0.74
  -8  -6   1    3.78    0.61
   8   6   1    3.36    0.58
  -8   6  -1    4.05    0.57
   8  -6  -1    4.16    0.68
  -8  -6   1    4.08    0.64
  -9   6   1    3.35    0.61
   9   6  -1    4.11    0.60
  -9  -6  -1    2.69    0.56
  -9   6   1    2.16    0.62
   9  -6   1    3.38    0.68
  -9  -6  -1    3.22    0.62
   9  -6  -1    3.71    0.69
   9   6   1    2.92    0.59
  -9  -6   1    3.30    0.63
  -9  -6   1    2.83    0.59
  -9   6  -1    3.61    0.58
 -10  -6  -1    0.71    0.49
 -10   6   1   -0.05    0.46
  10   6  -1    0.67    0.45
 -10   6   1    0.80    0.47
  10  -6   1    0.79    0.54
 -10  -6  -1    0.32    0.45
 -10   6  -1    0.63    0.43
 -10  -6   1    0.49    0.49
  10   6   1    1.28    0.53
  10  -6  -1   -0.21    0.47
 -10  -6   1    0.93    0.54
 -11  -6  -1   -0.06    0.47
 -11   6   1    1.42    0.60
 -11  -6  -1    1.09    0.54
 -11   6   1    0.04    0.47
 -11  -6   1    1.01    0.57
 -11   6  -1    0.33    0.55
 -11  -6   1    0.45    0.51
 -11   6  -1    0.93    0.48
   0  -7  -1  295.18   19.24
   0   7  -1  315.19   19.17
   0   7  -1  299.82   19.27
   0  -7   1  291.95   19.22
   0  -7   1  298.98   19.17
   0   7   1  297.38   19.27
   0   7  -1  325.06   19.23
   1   7  -1   60.36    3.73
   1  -7   1   56.80    3.80
   1   7  -1   57.55    3.74
  -1   7   1   63.66    3.71
  -1  -7  -1   58.50    3.77
   1  -7   1   54.39    3.73
   1   7  -1   58.42    3.82
  -1   7   1   60.41    3.81
  -1   7   1   50.39    3.80
   1   7   1   56.90    3.72
   1  -7  -1   53.58    3.69
  -1  -7   1   55.77    3.64
  -1  -7   1   52.33    3.61
  -1   7  -1   61.09    3.63
  -1   7  -1   55.10    3.70
   1   7   1   59.02    3.66
  -2   7   1   30.67    2.08
  -2  -7  -1   30.57    2.06
  -2   7   1   26.98    2.15
   2   7  -1   34.71    2.07
   2  -7   1   34.45    2.19
   2   7  -1   28.35    2.16
  -2   7   1   34.57    2.19
  -2  -7  -1   31.92    2.10
  -2   7  -1   33.51    2.27
   2   7   1   28.48    2.26
  -2  -7   1   35.35    2.20
  -2  -7   1   33.02    2.18
   2   7   1   33.95    2.21
   2  -7  -1   29.56    2.27
  -2   7  -1   39.24    2.31
  -3  -7  -1    5.14    0.48
  -3   7   1    6.00    0.56
   3  -7   1    5.71    0.60
   3   7  -1    6.01    0.58
  -3  -7  -1    5.82    0.49
  -3  -7  -1    5.18    0.48
   3  -7  -1    4.86    0.57
  -3  -7   1    6.26    0.45
  -3  -7   1    5.81    0.46
   3   7   1    4.98    0.54
  -3   7  -1    5.19    0.53
  -3   7  -1    5.10    0.58
  -3  -7   1    4.89    0.47
   4   7  -1    2.20    0.41
  -4  -7  -1    2.16    0.34
  -4   7   1    2.32    0.38
  -4  -7  -1    2.46    0.32
  -4  -7  -1    2.51    0.32
  -4  -7   1    2.50    0.36
  -4   7  -1    2.32    0.38
  -4  -7   1    3.51    0.32
  -4  -7   1    3.07    0.34
   4  -7  -1    2.91    0.46
   4   7   1    2.21    0.40
  -5  -7  -1    0.03    0.23
   5  -7   1    0.57    0.39
  -5  -7  -1    0.43    0.26
  -5   7   1    0.62    0.29
   5   7  -1    0.27    0.32
  -5  -7  -1    0.64    0.30
   5  -7  -1    0.09    0.31
  -5   7  -1    0.21    0.27
  -5  -7   1   -0.25    0.17
  -5  -7   1    0.53    0.24
   5   7   1    0.01    0.26
  -5  -7   1    0.48    0.25
  -6   7   1    9.96    0.93
  -6  -7  -1   11.10    0.94
  -6  -7  -1   10.19    0.86
   6  -7   1    9.61    1.00
  -6  -7   1   10.85    0.87
  -6  -7   1   10.28    0.84
  -6   7  -1    9.41    0.90
   6   7   1    9.86    0.96
   6  -7  -1   11.37    1.04
  -6  -7   1   11.09    0.95
  -6  -7   1    9.92    0.95
  -7  -7  -1   16.56    1.38
  -7  -7  -1   15.79    1.38
   7  -7   1   16.03    1.49
  -7   7   1   17.34    1.40
  -7  -7  -1   18.41    1.34
  -7   7  -1   16.67    1.39
  -7  -7   1   18.55    1.35
  -7  -7   1   19.00    1.47
   7  -7  -1   17.22    1.51
  -7  -7   1   16.50    1.44
   8   7  -1    7.51    0.75
  -8  -7  -1    6.63    0.73
   8  -7   1    6.34    0.87
  -8   7   1    6.88    0.79
  -8  -7  -1    6.02    0.78
  -8  -7  -1    6.43    0.79
   8  -7  -1    5.83    0.84
  -8  -7   1    6.94    0.79
  -8  -7   1    6.12    0.67
  -8   7  -1    7.06    0.75
  -8  -7   1    5.87    0.78
  -9  -7  -1    1.20    0.51
  -9   7   1    2.45    0.62
  -9  -7  -1    1.57    0.47
  -9  -7  -1    2.29    0.55
   9   7  -1    2.94    0.54
  -9   7   1    2.67    0.55
   9  -7   1    2.92    0.68
  -9  -7   1    2.19    0.47
   9  -7  -1    3.02    0.65
  -9  -7   1    2.90    0.62
  -9  -7   1    1.93    0.57
  -9   7  -1    2.35    0.50
 -10  -7  -1    0.31    0.42
  10  -7   1    1.35    0.56
 -10  -7  -1    0.48    0.49
 -10   7   1    0.03    0.42
 -10   7   1   -0.08    0.51
 -10  -7  -1    1.27    0.49
  10  -7  -1    0.80    0.56
 -10  -7   1   -0.16    0.45
 -10  -7   1    0.63    0.48
 -10   7  -1    0.52    0.43
 -11   7   1    0.44    0.48
 -11  -7  -1    0.69    0.51
 -11  -7  -1    0.23    0.53
 -11   7   1    0.34    0.55
 -11  -7   1    0.55    0.52
 -11   7  -1   -0.35    0.39
 -11  -7   1    0.90    0.54
 -11   7  -1   -0.01    0.50
   0  -8   1    0.52    0.23
   0   8   1    0.09    0.24
   0   8  -1    0.61    0.25
   0  -8  -1    0.12    0.22
   0   8   1    0.04    0.09
   0   8  -1    0.62    0.18
   0  -8   1    0.69    0.16
   0   8  -1    0.48    0.12
   1   8  -1   20.78    1.53
   1   8  -1   20.86    1.44
   1  -8   1   21.98    1.51
   1  -8   1   19.42    1.42
  -1   8   1   22.31    1.51
  -1   8   1   22.13    1.39
   1   8  -1   22.97    1.43
  -1   8   1   19.05    1.52
  -1  -8  -1   20.60    1.47
   1   8   1   20.66    1.49
  -1  -8   1   20.46    1.41
   1   8   1   21.89    1.43
   1  -8  -1   20.92    1.48
  -1  -8   1   20.68    1.37
  -1   8  -1   17.48    1.46
  -1   8  -1   20.88    1.37
  -2  -8  -1    4.62    0.38
   2   8  -1    4.34    0.51
  -2   8   1    4.55    0.52
  -2  -8  -1    4.57    0.43
  -2   8   1    5.39    0.42
   2  -8   1    4.71    0.53
   2   8  -1    4.93    0.40
  -2   8   1    4.53    0.51
  -2  -8   1    4.91    0.42
  -2  -8   1    4.73    0.41
   2   8   1    5.02    0.43
   2  -8  -1    4.42    0.52
  -2   8  -1    5.72    0.53
   2   8   1    3.60    0.48
   3  -8   1    6.95    0.72
  -3  -8  -1    8.10    0.62
  -3  -8  -1    7.75    0.60
  -3   8   1    7.79    0.71
  -3  -8  -1    7.11    0.60
   3   8  -1    6.52    0.68
  -3  -8   1    7.57    0.60
  -3   8  -1    7.10    0.67
   3   8   1    7.00    0.69
  -3  -8   1    6.98    0.57
  -3  -8   1    7.89    0.58
   3  -8  -1    8.09    0.74
  -4   8   1    9.84    0.83
   4  -8   1    8.80    0.87
  -4  -8  -1    9.48    0.75
  -4  -8  -1    8.19    0.72
   4   8  -1    9.17    0.85
  -4  -8  -1    9.44    0.74
   4  -8  -1    9.02    0.85
  -4  -8   1    8.21    0.66
  -4   8  -1    8.04    0.77
  -4  -8   1    9.44    0.69
   4   8   1    9.40    0.82
  -4  -8   1    8.31    0.71
  -5  -8  -1    8.52    0.72
  -5  -8  -1    7.42    0.71
   5  -8   1    8.76    0.88
  -5  -8  -1    8.80    0.76
  -5   8   1    8.63    0.81
   5   8  -1    8.24    0.83
  -5  -8   1    7.53    0.71
  -5   8  -1    7.49    0.73
   5  -8  -1    8.07    0.84
  -5  -8   1    7.76    0.63
  -5  -8   1    7.63    0.66
   5   8   1    7.64    0.77
   6   8  -1    8.81    0.92
  -6  -8  -1   10.56    0.83
  -6   8   1    9.58    0.90
  -6  -8  -1    8.86    0.85
   6  -8   1    8.77    0.96
  -6   8  -1    8.54    0.84
  -6  -8   1    8.88    0.84
   6   8   1    9.48    0.91
  -6  -8   1    9.17    0.76
   6  -8  -1    8.32    0.92
  -6  -8   1    9.45    0.79
  -7  -8  -1    5.49    0.68
  -7   8   1    5.46    0.68
  -7  -8  -1    6.09    0.63
  -7  -8  -1    5.22    0.65
   7  -8   1    5.64    0.80
   7  -8  -1    5.93    0.78
  -7  -8   1    4.67    0.65
  -7   8  -1    5.33    0.65
  -7  -8   1    5.61    0.57
  -7  -8   1    5.27    0.65
  -8  -8  -1    0.19    0.38
   8  -8   1   -0.03    0.43
  -8  -8  -1    0.45    0.38
  -8  -8  -1    1.03    0.36
  -8   8   1    1.12    0.44
  -8  -8   1    1.07    0.35
   8  -8  -1    0.72    0.49
  -8   8  -1    1.53    0.44
  -8  -8   1    0.83    0.44
  -8  -8   1    0.67    0.41
  -9  -8  -1    1.15    0.47
  -9  -8  -1    1.73    0.45
  -9  -8  -1    0.61    0.43
   9  -8   1    1.23    0.56
  -9   8   1    1.40    0.51
  -9   8   1    2.02    0.61
  -9  -8   1    0.63    0.43
  -9  -8   1    1.23    0.49
  -9   8  -1    0.28    0.40
   9  -8  -1    1.03    0.54
  10  -8   1    0.41    0.53
 -10  -8  -1   -0.19    0.45
 -10   8   1   -0.07    0.41
 -10  -8  -1    0.15    0.44
 -10   8   1   -0.15    0.50
 -10  -8   1    0.68    0.49
 -10  -8   1    0.39    0.46
  10  -8  -1    0.79    0.58
 -10   8  -1   -0.85    0.37
 -11   8   1    1.27    0.63
 -11  -8  -1   -0.10    0.50
 -11  -8  -1    1.55    0.58
 -11   8   1    0.04    0.48
 -11   8  -1    0.37    0.46
 -11  -8   1    1.28    0.61
 -11  -8   1    0.58    0.56
 -11   8  -1    0.93    0.67
   0  -9   1    0.50    0.18
   0   9   1    0.80    0.28
   0   9  -1    0.82    0.25
   0   9   1    0.46    0.14
   0   9  -1    0.76    0.14
   0  -9  -1    1.09    0.28
   0   9  -1    0.41    0.18
   0  -9   1    0.41    0.24
   1  -9   1    4.03    0.46
   1   9  -1    3.85    0.35
  -1   9   1    4.90    0.47
   1   9  -1    3.53    0.36
   1   9  -1    3.41    0.46
  -1  -9  -1    4.22    0.43
  -1   9   1    4.25    0.48
   1  -9  -1    4.44    0.48
  -1  -9   1    3.37    0.33
   1   9   1    3.63    0.47
   1   9   1    4.38    0.40
  -1   9  -1    4.29    0.47
  -1  -9   1    3.63    0.39
  -1   9  -1    3.79    0.33
  -2  -9  -1    1.27    0.19
   2  -9   1    2.66    0.39
  -2  -9  -1    1.89    0.29
   2   9  -1    2.00    0.23
  -2   9   1    2.14    0.37
   2   9  -1    1.94    0.35
   2   9   1    1.12    0.31
  -2  -9   1    1.80    0.26
  -2   9  -1    1.89    0.33
  -2   9  -1    1.46    0.33
   2   9   1    1.87    0.25
  -2  -9   1    1.97    0.24
   2  -9  -1    1.39    0.35
  -3  -9  -1    6.64    0.56
  -3  -9  -1    6.10    0.55
  -3   9   1    5.37    0.63
   3  -9   1    7.69    0.72
   3   9  -1    6.06    0.64
  -3  -9  -1    6.58    0.52
  -3  -9   1    6.34    0.52
  -3  -9   1    6.70    0.52
  -3   9  -1    6.79    0.65
  -3  -9   1    6.47    0.54
   3  -9  -1    5.92    0.66
   3   9   1    5.47    0.62
   3   9   1    6.33    0.54
  -4  -9  -1    0.38    0.22
   4   9  -1    1.50    0.38
  -4  -9  -1    0.45    0.20
  -4  -9  -1    0.98    0.23
   4  -9   1    0.62    0.38
  -4   9   1    1.00    0.34
  -4  -9   1    0.87    0.23
  -4   9  -1    0.83    0.32
  -4  -9   1    0.87    0.20
  -4  -9   1    0.86    0.24
   4   9   1    0.67    0.31
   4  -9  -1    1.14    0.40
  -5  -9  -1    1.06    0.30
  -5  -9  -1    1.42    0.33
   5  -9   1    0.92    0.42
   5   9  -1    1.13    0.39
  -5  -9   1    0.93    0.24
   5  -9  -1    2.16    0.49
  -5  -9   1    0.67    0.27
  -5  -9   1    1.01    0.27
  -5   9  -1    0.77    0.34
   5   9   1    1.11    0.37
  -6   9   1    3.85    0.57
   6   9  -1    3.22    0.58
   6  -9   1    3.31    0.63
  -6  -9  -1    3.90    0.47
  -6  -9  -1    3.60    0.50
  -6   9  -1    4.26    0.56
   6  -9  -1    3.76    0.64
  -6  -9   1    4.15    0.52
   6   9   1    3.39    0.56
  -6  -9   1    4.40    0.45
   7  -9   1    3.18    0.65
  -7  -9  -1    4.39    0.51
  -7  -9  -1    4.07    0.55
  -7   9   1    3.55    0.58
  -7  -9  -1    3.56    0.56
   7  -9  -1    3.16    0.62
  -7   9  -1    4.34    0.57
  -7  -9   1    4.09    0.46
  -7  -9   1    2.90    0.51
   7   9   1    3.52    0.61
  -7  -9   1    3.01    0.55
  -8  -9  -1   -0.06    0.34
   8  -9   1    0.15    0.48
  -8  -9  -1    0.05    0.36
  -8  -9  -1    0.26    0.33
  -8   9   1   -0.11    0.37
  -8   9   1   -0.06    0.41
  -8  -9   1   -0.10    0.34
  -8   9  -1    0.08    0.36
  -8  -9   1   -0.34    0.36
   8  -9  -1    0.56    0.47
  -9   9   1    0.53    0.44
  -9  -9  -1    0.39    0.44
  -9  -9  -1    0.00    0.38
   9  -9   1   -0.10    0.47
  -9   9   1    0.61    0.52
   9  -9  -1    0.20    0.52
  -9  -9   1   -0.28    0.35
  -9  -9   1   -0.45    0.43
  -9   9  -1    0.17    0.39
 -10  -9  -1    0.18    0.49
 -10   9   1    0.56    0.47
 -10   9   1    0.32    0.53
 -10  -9  -1    0.53    0.45
 -10  -9   1   -0.19    0.51
 -10   9  -1    0.10    0.50
 -10  -9   1   -0.04    0.43
 -10   9  -1    0.21    0.43
 -11  -9  -1    0.16    0.55
 -11  -9  -1    2.24    0.61
 -11   9   1    0.27    0.55
 -11   9   1    0.79    0.54
 -11  -9   1    1.07    0.54
 -11  -9   1    0.27    0.56
 -11   9  -1    0.06    0.56
 -11   9  -1    0.94    0.52
   0  10  -1    6.67    0.56
   0 -10   1    6.15    0.49
   0 -10  -1    6.02    0.60
   0 -10   1    6.97    0.61
   0  10   1    5.90    0.64
   0  10  -1    6.46    0.48
   0  10  -1    5.70    0.63
   1  10  -1    0.16    0.16
   1 -10   1   -0.20    0.25
  -1 -10  -1    0.40    0.25
  -1  10   1    0.10    0.27
   1  10  -1    0.19    0.28
   1  10  -1    0.18    0.16
  -1 -10   1    0.20    0.21
  -1  10  -1   -0.26    0.16
   1  10   1    0.53    0.19
  -1  10  -1    0.19    0.26
   1  10   1   -0.23    0.25
  -1 -10   1   -0.01    0.13
   1 -10  -1    0.37    0.28
   2 -10   1   14.63    1.19
   2  10  -1   16.21    1.08
  -2  10   1   13.36    1.18
   2  10  -1   15.62    1.21
  -2 -10  -1   14.84    1.11
   2  10   1   15.61    1.13
   2 -10  -1   15.63    1.24
  -2 -10   1   16.47    1.09
   2  10   1   13.28    1.21
  -2  10  -1   15.27    1.22
  -2 -10   1   15.72    1.12
  -3  10   1    7.37    0.76
  -3 -10  -1    7.69    0.61
   3  10  -1    7.25    0.76
   3 -10   1    9.09    0.83
  -3 -10  -1    8.32    0.67
  -3 -10   1    8.49    0.65
   3 -10  -1    8.17    0.82
  -3  10  -1    6.70    0.74
   3  10   1    7.57    0.66
  -3 -10   1    8.94    0.66
  -3 -10   1    7.99    0.65
   3  10   1    8.69    0.79
   4 -10   1    3.96    0.58
  -4 -10  -1    3.02    0.37
   4  10  -1    3.03    0.51
  -4 -10  -1    3.41    0.40
  -4  10   1    3.42    0.50
  -4 -10  -1    2.70    0.35
  -4  10  -1    3.45    0.48
   4  10   1    3.72    0.51
  -4 -10   1    3.41    0.35
  -4 -10   1    3.07    0.39
   4 -10  -1    3.14    0.55
  -4 -10   1    3.66    0.38
  -5  10   1    2.59    0.50
   5 -10   1    3.45    0.58
  -5 -10  -1    2.80    0.39
  -5 -10  -1    2.06    0.34
  -5 -10  -1    2.45    0.39
   5  10  -1    2.90    0.50
   5 -10  -1    2.63    0.55
  -5  10  -1    3.31    0.49
  -5 -10   1    2.82    0.33
  -5 -10   1    2.76    0.38
  -5 -10   1    2.00    0.36
   5  10   1    2.04    0.45
   6  10  -1    4.91    0.69
  -6 -10  -1    4.87    0.57
  -6 -10  -1    5.08    0.54
   6 -10   1    5.01    0.74
  -6  10   1    5.16    0.65
  -6 -10   1    4.16    0.53
   6  10   1    5.17    0.66
  -6 -10   1    4.83    0.48
   6 -10  -1    3.99    0.68
  -6  10  -1    5.35    0.64
  -7 -10  -1    0.91    0.33
  -7  10   1    0.53    0.42
  -7 -10  -1    1.26    0.38
   7 -10   1    0.71    0.52
   7  10  -1    0.87    0.48
   7 -10  -1    1.10    0.53
  -7 -10   1    1.20    0.41
   7  10   1    0.78    0.47
  -7  10  -1    0.72    0.38
  -7 -10   1    0.70    0.36
  -8 -10  -1    1.04    0.39
  -8  10   1    1.91    0.50
  -8  10   1    1.49    0.53
  -8 -10  -1    0.42    0.40
   8 -10   1    1.67    0.62
   8 -10  -1    1.38    0.56
  -8 -10   1    0.72    0.40
  -8  10  -1    0.55    0.43
  -8 -10   1    1.44    0.50
  -9 -10  -1    0.14    0.38
  -9  10   1    0.30    0.42
  -9 -10  -1    0.80    0.49
   9 -10   1    0.97    0.60
  -9  10   1   -0.08    0.46
  -9 -10   1    0.92    0.53
   9 -10  -1    0.10    0.54
  -9  10  -1    0.82    0.46
  -9 -10   1    0.50    0.43
 -10 -10  -1    9.14    1.05
 -10 -10  -1    7.64    0.92
 -10  10   1    6.84    0.94
 -10  10   1    8.97    1.05
 -10  10  -1    7.80    0.92
 -10 -10   1    6.66    0.99
 -10  10  -1    7.39    1.01
 -10 -10   1    8.84    0.97
   0  11   1    0.15    0.29
   0 -11  -1    0.67    0.30
   0 -11   1    0.27    0.17
   0 -11   1    0.79    0.29
   0  11  -1    0.51    0.20
   0  11  -1    0.49    0.14
   0  11  -1    0.87    0.32
   1  11  -1    0.83    0.19
  -1  11   1    0.49    0.32
   1  11  -1    0.54    0.19
   1  11  -1    0.69    0.31
  -1 -11  -1    0.48    0.27
   1  11   1    0.17    0.16
   1  11   1   -0.13    0.27
  -1 -11   1    0.61    0.28
   1 -11  -1    0.26    0.29
  -1 -11   1    0.61    0.17
  -1  11  -1    0.88    0.32
  -2  11   1    7.78    0.81
   2  11  -1    8.49    0.68
  -2 -11  -1    8.85    0.74
   2 -11   1   10.22    0.86
   2  11  -1    8.59    0.83
  -2 -11   1    9.97    0.70
   2 -11  -1    9.70    0.87
  -2 -11   1    9.45    0.75
  -2  11  -1    7.99    0.83
   2  11   1    8.05    0.84
   2  11   1    8.76    0.73
   3 -11   1   16.34    1.32
   3  11  -1   13.81    1.26
  -3 -11  -1   16.76    1.18
  -3 -11  -1   15.14    1.09
  -3  11   1   14.24    1.26
   3  11  -1   16.44    1.12
  -3  11  -1   14.14    1.24
  -3 -11   1   14.97    1.11
   3 -11  -1   15.85    1.31
  -3 -11   1   15.60    1.12
  -3 -11   1   16.20    1.12
   3  11   1   16.36    1.15
   3  11   1   14.20    1.25
  -4 -11  -1    1.16    0.24
   4 -11   1    1.41    0.45
   4  11  -1    1.29    0.39
  -4 -11  -1    1.47    0.30
  -4 -11  -1    1.10    0.27
  -4  11   1    0.81    0.38
  -4  11  -1    2.02    0.42
   4 -11  -1    1.20    0.45
   4  11   1    0.53    0.35
  -4 -11   1    1.08    0.26
  -4 -11   1    1.67    0.29
  -4 -11   1    1.49    0.29
   5  11  -1    7.07    0.77
  -5 -11  -1    7.00    0.61
  -5  11   1    5.77    0.74
   5 -11   1    6.23    0.81
  -5 -11  -1    6.15    0.59
  -5 -11   1    6.56    0.63
   5 -11  -1    7.67    0.85
  -5 -11   1    6.86    0.58
   5  11   1    5.37    0.73
  -5  11  -1    6.66    0.74
  -6 -11  -1    1.55    0.35
   6 -11   1    1.84    0.53
   6  11  -1    1.25    0.46
  -6  11   1    1.40    0.46
  -6 -11  -1    1.25    0.31
  -6 -11   1    1.67    0.36
   6  11   1    1.19    0.44
   6 -11  -1    0.74    0.51
  -6  11  -1    1.58    0.47
  -6 -11   1    1.41    0.30
  -7  11   1    0.19    0.39
   7  11  -1    0.05    0.40
   7 -11   1    0.42    0.51
  -7 -11  -1   -0.02    0.28
   7  11   1    0.64    0.44
  -7  11  -1    0.21    0.38
   7 -11  -1   -0.02    0.45
  -7 -11   1    0.00    0.28
  -8  11   1    9.33    1.00
  -8  11   1    9.53    1.03
   8 -11   1    9.05    1.12
  -8 -11  -1    9.35    0.92
  -8 -11  -1    8.96    0.98
  -8  11  -1    8.51    0.92
   8 -11  -1    8.76    1.06
  -8 -11   1    6.49    0.90
  -8 -11   1    9.01    0.87
  -9  11   1    3.58    0.68
  -9 -11  -1    2.69    0.55
  -9  11   1    2.88    0.64
  -9 -11  -1    2.79    0.65
  -9 -11   1    3.19    0.69
  -9 -11   1    3.60    0.61
  -9  11  -1    3.30    0.64
 -10 -11  -1    0.43    0.54
 -10  11   1    0.59    0.55
 -10  11   1    0.14    0.52
 -10 -11  -1    0.76    0.46
 -10  11  -1   -0.14    0.52
 -10 -11   1    1.18    0.58
 -10  11  -1    1.19    0.52
 -10 -11   1    0.95    0.49
   0  12  -1    8.08    0.68
   0 -12  -1    8.54    0.77
   0 -12   1    7.93    0.74
   0  12   1    6.45    0.76
   0  12  -1    7.31    0.79
   1  12  -1   14.19    1.01
   1  12  -1   11.70    1.11
  -1 -12  -1   14.20    1.08
   1 -12   1   12.59    1.09
  -1  12   1   12.72    1.13
   1  12   1   13.53    1.15
  -1  12  -1   13.34    1.15
  -1 -12   1   13.65    1.06
  -1 -12   1   13.25    0.94
   1 -12  -1   13.87    1.14
  -2 -12  -1   27.83    1.91
   2 -12   1   28.66    2.01
   2  12  -1   27.35    1.85
   2  12  -1   25.25    2.00
  -2  12   1   25.24    2.00
   2  12   1   25.67    1.92
  -2 -12   1   30.33    1.95
   2 -12  -1   30.66    2.09
  -2  12  -1   25.06    2.03
  -2 -12   1   30.24    1.87
   2  12   1   23.76    2.03
  -3  12   1    6.01    0.68
  -3 -12  -1    5.28    0.45
  -3 -12  -1    5.50    0.55
   3 -12   1    5.12    0.68
   3  12  -1    3.70    0.60
   3  12  -1    5.46    0.48
   3  12   1    4.77    0.51
  -3 -12   1    5.87    0.51
   3  12   1    6.09    0.68
  -3  12  -1    5.20    0.65
  -3 -12   1    5.95    0.54
   3 -12  -1    6.06    0.71
   4 -12   1   13.05    1.18
  -4 -12  -1   13.31    0.97
  -4  12   1   11.10    1.09
  -4 -12  -1   12.00    0.91
   4  12  -1   10.74    1.08
   4 -12  -1   13.39    1.16
   4  12   1   10.19    1.04
  -4 -12   1   13.24    0.91
  -4 -12   1   10.89    0.90
  -4  12  -1   10.53    1.05
   5 -12   1    6.64    0.84
  -5  12   1    6.53    0.78
  -5 -12  -1    6.12    0.60
  -5 -12  -1    6.79    0.62
   5  12  -1    7.80    0.83
   5 -12  -1    6.79    0.86
  -5 -12   1    6.00    0.62
   5  12   1    6.03    0.77
  -5 -12   1    7.48    0.62
  -5  12  -1    5.99    0.76
   6  12  -1    0.17    0.41
  -6  12   1   -0.06    0.40
  -6 -12  -1    0.76    0.29
  -6 -12  -1    0.06    0.27
   6 -12   1    0.98    0.53
  -6  12  -1    0.42    0.41
   6 -12  -1   -0.20    0.45
  -6 -12   1    0.16    0.27
   6  12   1    0.77    0.43
   7  12  -1    4.07    0.73
   7 -12   1    4.63    0.80
  -7  12   1    3.12    0.63
  -7  12   1    4.68    0.65
  -7 -12  -1    4.05    0.52
  -7 -12   1    4.58    0.59
   7 -12  -1    6.57    0.88
  -7  12  -1    3.52    0.66
   7  12   1    4.11    0.71
  -8  12   1    0.40    0.45
   8 -12   1   -0.56    0.53
  -8 -12  -1    0.04    0.33
  -8 -12  -1    0.24    0.40
  -8  12   1   -0.32    0.34
   8 -12  -1    0.08    0.49
  -8  12  -1    0.00    0.43
  -8 -12   1    0.13    0.33
  -8 -12   1    0.55    0.41
  -9  12   1    0.21    0.51
  -9  12   1   -0.31    0.48
  -9 -12  -1    1.20    0.54
  -9 -12   1    0.27    0.53
  -9 -12   1    0.36    0.39
  -9  12  -1    1.02    0.50
   0  13  -1    9.34    0.97
   0  13   1   10.31    1.00
   0 -13   1   12.02    0.96
   0 -13  -1   10.65    0.96
  -1 -13  -1    2.05    0.41
   1  13  -1    2.36    0.32
   1  13  -1    1.82    0.46
   1 -13   1    2.96    0.48
  -1  13   1    2.05    0.46
   1 -13  -1    2.79    0.50
  -1  13  -1    2.25    0.46
   1  13   1    2.29    0.47
  -1 -13   1    2.42    0.43
  -2  13   1    3.52    0.57
  -2 -13  -1    4.67    0.53
   2 -13   1    4.65    0.62
   2  13  -1    3.99    0.60
  -2 -13   1    3.81    0.38
   2 -13  -1    4.67    0.63
  -2  13  -1    2.89    0.54
  -2 -13   1    4.21    0.50
   2  13   1    4.68    0.61
   3 -13   1    1.97    0.51
   3  13  -1    1.31    0.43
  -3 -13  -1    0.95    0.33
  -3  13   1    1.42    0.43
   3 -13  -1    0.71    0.47
   3  13   1    1.32    0.42
  -3 -13   1    2.18    0.36
  -3 -13   1    1.82    0.29
  -3  13  -1    1.52    0.44
   4 -13   1   -0.41    0.40
  -4 -13  -1    0.77    0.30
   4  13  -1    0.22    0.36
  -4  13   1    0.31    0.39
   4  13   1    0.04    0.36
  -4 -13   1   -0.17    0.23
   4 -13  -1    0.44    0.46
  -4  13  -1   -0.32    0.35
  -4 -13   1    0.44    0.28
   5 -13   1    0.05    0.45
   5  13  -1    1.07    0.45
  -5 -13  -1    0.73    0.31
  -5  13   1    0.69    0.44
  -5  13  -1    0.81    0.43
   5  13   1    1.16    0.47
   5 -13  -1    0.21    0.49
  -5 -13   1    1.42    0.33
  -6  13   1    4.28    0.56
  -6  13   1    2.28    0.55
   6 -13   1    3.11    0.68
   6  13  -1    2.64    0.60
   6  13   1    2.87    0.59
   6 -13  -1    2.77    0.64
  -6  13  -1    1.25    0.50
   7 -13   1    1.32    0.63
  -7  13   1    1.32    0.51
   7  13  -1    0.48    0.48
  -7  13   1    1.73    0.51
  -7  13  -1    1.18    0.49
   7 -13  -1    1.53    0.61
   7  13   1    0.67    0.46
   8 -13   1    4.08    0.89
  -8  13   1    4.82    0.72
  -8  13   1    4.30    0.73
   8  13   1    2.95    0.71
  -8 -13   1    3.98    0.67
  -8  13  -1    4.00    0.69
  -9 -13  -1    1.44    0.56
  -9  13   1    0.84    0.54
  -9  13   1    0.01    0.43
  -9  13  -1    1.48    0.57
  -9  13  -1   -0.13    0.48
  -9 -13   1    0.83    0.55
   0 -14  -1   -0.15    0.35
   0  14   1    0.50    0.37
   0 -14   1    0.21    0.37
   0  14  -1    0.12    0.35
  -1  14   1   -0.05    0.35
  -1 -14  -1    0.90    0.37
   1 -14   1    0.99    0.41
   1  14  -1    0.94    0.41
  -1 -14   1   -0.08    0.34
  -1  14  -1    0.29    0.36
   1 -14  -1    0.50    0.38
   1  14   1    0.78    0.38
   2 -14   1    4.73    0.66
  -2  14   1    3.55    0.61
  -2 -14  -1    4.13    0.55
   2  14  -1    3.96    0.61
  -2 -14   1    4.34    0.51
   2  14   1    3.00    0.53
   2 -14  -1    2.55    0.57
  -2  14  -1    2.81    0.54
   3 -14   1   -0.30    0.41
  -3 -14  -1   -0.29    0.29
   3  14  -1    0.20    0.34
  -3  14   1    0.08    0.38
  -3  14  -1   -0.30    0.36
  -3 -14   1    0.10    0.33
   3 -14  -1    0.41    0.46
   3  14   1   -0.17    0.32
   4  14  -1    3.52    0.63
  -4  14   1    4.27    0.67
  -4 -14  -1    4.28    0.54
   4 -14   1    5.10    0.77
  -4  14  -1    3.18    0.59
   4  14   1    3.03    0.58
   4 -14  -1    5.03    0.73
  -5  14   1   -0.10    0.44
   5 -14   1    0.53    0.55
   5  14  -1    0.31    0.42
   5 -14  -1    0.09    0.48
  -5  14  -1    0.01    0.39
   5  14   1    0.73    0.44
   6  14  -1    0.57    0.46
  -6  14   1    0.83    0.49
   6 -14   1    0.41    0.55
   6 -14  -1    1.11    0.57
   6  14   1    1.68    0.54
  -6  14  -1    1.18    0.48
   7  14  -1    0.72    0.55
   7 -14   1    1.72    0.65
  -7  14   1    2.13    0.58
  -7  14  -1    1.51    0.54
   7 -14  -1    1.78    0.67
   7  14   1    1.85    0.58
   8  14  -1    1.03    0.57
  -8  14   1   -0.45    0.49
  -8  14  -1    0.51    0.51
   8  14   1    1.50    0.60
  -8 -14   1    1.01    0.46
   0  15  -1    1.09    0.45
   0 -15   1    1.16    0.46
   0  15   1    1.77    0.48
   0 -15  -1    2.14    0.49
   1  15  -1    2.32    0.53
  -1  15   1    2.29    0.53
  -1 -15  -1    2.78    0.52
   1 -15   1    2.31    0.53
   1 -15  -1    2.40    0.54
  -1  15  -1    2.08    0.52
   1  15   1    2.37    0.55
  -1 -15   1    3.10    0.51
  -2 -15  -1    1.01    0.39
  -2  15   1    1.16    0.43
   2 -15   1    1.85    0.52
   2  15  -1    0.73    0.44
   2 -15  -1    1.53    0.50
  -2  15  -1    0.35    0.39
   2  15   1    1.62    0.48
   3 -15   1    1.23    0.55
  -3  15   1    1.82    0.52
   3  15  -1    1.51    0.50
   3  15   1    1.55    0.47
   3 -15  -1    1.79    0.57
  -3  15  -1    1.54    0.48
   4 -15   1    1.00    0.57
  -4  15   1    0.81    0.45
   4  15  -1    0.97    0.48
  -4  15  -1    0.49    0.44
   4 -15  -1    1.03    0.56
   4  15   1    1.67    0.51
   5 -15   1    0.73    0.60
   5  15  -1    0.66    0.47
  -5  15   1    0.00    0.47
   5 -15  -1    0.76    0.59
   5  15   1    0.08    0.45
  -5  15  -1    0.67    0.47
   6  15  -1    0.30    0.47
  -6  15   1    0.60    0.51
   6 -15   1    0.86    0.60
   6 -15  -1    0.54    0.58
  -6  15  -1    0.15    0.43
   6  15   1    0.61    0.48
  -7  15   1    2.13    0.65
   7  15  -1    1.96    0.62
  -7  15  -1    1.07    0.54
   7  15   1    1.15    0.56
   8  15  -1    0.78    0.60
  -8  15   1    1.11    0.57
  -8  15  -1    0.14    0.51
   8  15   1   -0.43    0.51
   0 -16  -1    0.28    0.43
   0  16   1    0.36    0.42
   0 -16   1    0.06    0.44
   0  16  -1    0.31    0.39
   1 -16   1    1.99    0.56
  -1  16   1    1.04    0.48
   1  16  -1    1.26    0.48
  -1 -16  -1    1.10    0.46
   1 -16  -1    1.28    0.50
  -1  16  -1    0.64    0.44
   1  16   1    1.37    0.51
   2  16  -1    0.30    0.43
   2 -16   1   -0.03    0.50
  -2  16   1    1.15    0.49
   2  16   1    1.08    0.48
   2 -16  -1    0.60    0.53
  -2  16  -1    0.99    0.47
  -3  16   1    0.98    0.50
   3  16  -1   -0.08    0.44
   3 -16   1    1.68    0.60
  -3  16  -1    0.22    0.41
   3 -16  -1    0.84    0.58
   3  16   1    0.51    0.44
  -4  16   1    4.39    0.75
   4 -16   1    6.00    0.87
   4  16  -1    4.33    0.74
   4 -16  -1    3.37    0.75
  -4  16  -1    4.10    0.69
   4  16   1    3.71    0.66
  -5  16   1    0.41    0.47
   5 -16   1    1.12    0.63
   5  16  -1    1.06    0.54
  -5  16  -1    1.64    0.55
   5 -16  -1    1.49    0.66
   5  16   1    0.92    0.51
  -6  16   1   -0.03    0.48
   6  16  -1   -0.38    0.48
   6 -16   1    0.53    0.61
  -6  16  -1    0.13    0.48
   6 -16  -1    0.22    0.60
   6  16   1    0.38    0.50
   7  16  -1    1.41    0.61
  -7  16   1    1.07    0.60
   7  16   1    0.87    0.57
  -7  16  -1    0.88    0.53
   0 -17  -1    4.10    0.68
   0  17   1    3.59    0.67
   0  17  -1    4.60    0.74
   1  17  -1    1.01    0.52
  -1  17   1    1.27    0.52
   1 -17   1    2.08    0.63
   1 -17  -1    1.78    0.56
   1  17   1    1.50    0.53
  -1  17  -1    1.18    0.52
   2  17  -1    1.21    0.53
  -2  17   1    0.92    0.51
   2 -17   1    1.91    0.65
   2 -17  -1    2.05    0.61
  -2  17  -1    1.80    0.52
   2  17   1    1.27    0.52
  -3  17   1    1.36    0.56
   3 -17   1    0.28    0.59
   3  17  -1    1.68    0.55
   3 -17  -1    1.67    0.62
   3  17   1    1.27    0.52
  -3  17  -1    1.62    0.56
   4  17  -1    0.19    0.47
   4 -17   1    0.93    0.62
  -4  17   1    0.22    0.46
   4  17   1    1.59    0.54
  -4  17  -1    0.92    0.50
   4 -17  -1    0.75    0.60
  -5  17   1    0.24    0.52
   5  17  -1   -0.08    0.50
   5 -17   1   -0.68    0.62
   5 -17  -1   -0.05    0.59
  -5  17  -1   -0.22    0.48
   5  17   1    0.32    0.49
  -6  17   1    0.64    0.58
   6  17  -1   -0.30    0.50
   6  17   1   -0.05    0.50
  -6  17  -1   -0.02    0.49
   0  18  -1   -0.25    0.47
   0  18   1   -1.02    0.43
  -1  18   1    2.69    0.65
   1  18  -1    4.18    0.75
   1  18   1    3.20    0.67
   1 -18  -1    3.08    0.69
  -1  18  -1    4.69    0.75
   2  18  -1   -0.05    0.46
  -2  18   1    0.40    0.48
   2 -18  -1    0.41    0.59
  -2  18  -1    0.03    0.49
   2  18   1    0.93    0.51
   3  18  -1    0.01    0.47
   3 -18   1   -0.62    0.61
  -3  18   1    0.42    0.50
   3  18   1   -0.21    0.45
   3 -18  -1   -0.11    0.63
  -3  18  -1    0.25    0.47
  -4  18   1    1.76    0.61
   4  18  -1    0.64    0.51
   4 -18   1    0.98    0.66
   4 -18  -1    1.38    0.73
   4  18   1    0.15    0.51
  -4  18  -1    0.51    0.50
   5  18  -1    1.91    0.65
  -5  18   1    0.78    0.57
  -5  18  -1    1.77    0.61
   5  18   1    1.15    0.60
   0  19   1    2.08    0.66
   0  19  -1    1.22    0.59
   1  19  -1    0.96    0.59
  -1  19   1    3.19    0.69
   1  19   1    0.18    0.53
  -1  19  -1    1.65    0.59
  -2  19   1    2.47    0.66
   2  19  -1    1.34    0.62
  -2  19  -1    2.54    0.68
   2  19   1    1.90    0.67
   3  19  -1    0.81    0.59
  -3  19   1    0.28    0.56
   3  19   1    0.32    0.53
   3 -19  -1    0.22    0.64
  -3  19  -1    0.29    0.52
  -4  19   1   -0.79    0.48
  -4  19  -1   -0.36    0.53
   0   0  -2   30.08    1.90
   0   0   2   30.13    1.91
   0   0   2   30.40    1.91
   0   0   2   28.19    1.90
   0   0  -2   30.95    1.91
   0   0  -2   29.35    1.91
  -1   0   2    0.66    0.13
  -1   0   2    0.61    0.12
  -1   0  -2    0.84    0.15
  -1   0   2    0.80    0.17
   1   0  -2    0.78    0.12
  -1   0  -2    0.58    0.09
  -1   0  -2    0.70    0.13
   1   0  -2    0.70    0.15
   1   0  -2    0.55    0.14
   1   0   2    0.52    0.14
  -1   0  -2    0.62    0.09
   1   0   2    0.56    0.15
  -2   0   2  234.46   15.96
   2   0   2  230.71   15.96
   2   0  -2  238.31   15.95
   2   0  -2  266.14   15.98
  -2   0   2  237.17   15.97
   2   0   2  262.95   15.93
  -2   0   2  270.01   15.96
   2   0  -2  273.85   15.98
  -2   0  -2  263.77   15.98
  -2   0  -2  243.31   15.92
  -3   0   2    4.38    0.47
   3   0   2    5.09    0.43
   3   0  -2    5.02    0.48
   3   0  -2    4.24    0.45
  -3   0  -2    4.91    0.48
  -3   0  -2    4.76    0.41
  -3   0   2    4.29    0.46
   3   0   2    3.91    0.45
  -3   0   2    4.64    0.43
  -4   0  -2    3.04    0.37
  -4   0   2    3.01    0.43
  -4   0   2    3.27    0.41
   4   0   2    3.53    0.45
  -4   0  -2    4.02    0.46
  -4   0   2    4.06    0.48
   4   0  -2    3.43    0.41
   4   0  -2    4.02    0.47
   5   0  -2   10.06    0.87
  -5   0   2   10.84    0.88
   5   0   2   10.49    0.90
  -5   0  -2    9.54    0.83
  -5   0   2   10.25    0.91
  -5   0   2    9.64    0.89
  -5   0  -2   12.69    0.93
  -6   0   2   53.72    3.51
  -6   0   2   47.76    3.51
  -6   0  -2   51.96    3.45
   6   0  -2   48.84    3.48
   6   0   2   54.88    3.54
   7   0  -2    9.47    0.94
  -7   0   2   11.38    0.99
   7   0   2   10.19    0.99
  -7   0  -2   10.31    0.91
  -7   0   2   11.19    1.02
  -8   0   2    6.78    0.82
   8   0   2    7.20    0.84
  -8   0  -2    7.33    0.75
   8   0  -2    6.67    0.79
  -8   0   2    7.75    0.83
  -9   0  -2    8.63    0.87
   9   0   2    8.63    0.97
  -9   0   2    9.19    0.95
   9   0  -2    8.22    0.91
  -9   0   2    8.71    0.99
 -10   0  -2    0.83    0.39
  10   0  -2    0.65    0.47
 -10   0   2    1.03    0.50
 -10   0  -2   -0.28    0.43
 -10   0   2    0.34    0.44
  10   0   2    0.47    0.46
 -11   0   2    0.13    0.49
 -11   0  -2   -0.15    0.53
 -11   0   2   -0.62    0.43
 -11   0  -2    0.17    0.45
  11   0  -2    0.75    0.55
  11   0   2    1.15    0.55
  12   0  -2    1.80    0.65
 -12   0  -2    0.64    0.60
 -12   0  -2    1.31    0.55
 -12   0   2    1.42    0.63
 -12   0   2    2.35    0.67
   0   1  -2   70.81    4.55
   0  -1   2   69.43    4.54
   0  -1  -2   73.20    4.55
   0   1   2   76.41    4.54
   0   1  -2   66.88    4.54
   0   1  -2   68.44    4.54
   0   1   2   71.21    4.55
   0  -1   2   70.39    4.55
   0   1   2   72.41    4.54
   0  -1  -2   75.66    4.54
   0  -1  -2   73.30    4.55
  -1   1   2   29.27    1.93
   1   1  -2   35.25    1.95
  -1  -1  -2   27.97    1.93
  -1   1   2   30.02    1.95
   1   1  -2   28.21    1.90
   1  -1   2   30.22    1.90
  -1  -1  -2   28.94    1.92
   1  -1   2   30.82    1.94
   1  -1   2   28.32    1.94
  -1  -1  -2   29.79    1.94
  -1  -1  -2   31.31    1.91
  -1   1   2   27.79    1.93
  -1   1  -2   32.23    1.91
   1  -1  -2   29.87    1.90
  -1  -1   2   27.34    1.91
  -1  -1   2   25.95    1.91
  -1   1  -2   29.86    1.87
  -1   1  -2   30.51    1.92
   1  -1  -2   31.06    1.92
  -1  -1   2   26.65    1.87
   1   1   2   29.90    1.88
   1   1   2   29.61    1.91
  -1  -1   2   28.37    1.90
   1  -1  -2   30.43    1.91
   2  -1   2   22.75    1.60
  -2   1   2   23.02    1.59
   2   1  -2   25.35    1.60
   2  -1   2   24.66    1.55
  -2  -1  -2   24.64    1.58
  -2  -1  -2   23.33    1.54
   2   1  -2   20.58    1.55
  -2   1   2   22.33    1.57
   2   1  -2   26.55    1.59
  -2   1   2   21.81    1.59
  -2  -1   2   24.39    1.59
   2  -1  -2   24.55    1.62
  -2  -1   2   24.41    1.63
   2   1   2   23.69    1.59
  -2   1  -2   24.29    1.58
   2   1   2   24.36    1.63
   2  -1  -2   26.19    1.64
  -2  -1   2   24.16    1.64
  -2   1  -2   23.27    1.64
  -2   1  -2   22.10    1.61
   3   1  -2   55.86    3.72
   3  -1   2   57.93    3.72
  -3  -1  -2   62.53    3.77
  -3  -1  -2   56.61    3.71
  -3   1   2   54.93    3.76
  -3   1   2   61.93    3.76
  -3  -1  -2   57.32    3.72
   3   1  -2   62.49    3.78
  -3   1   2   53.56    3.76
   3  -1   2   51.37    3.76
   3  -1  -2   57.49    3.88
   3  -1  -2   66.69    3.91
  -3  -1   2   58.72    3.90
  -3   1  -2   60.23    3.84
  -3  -1   2   54.89    3.88
   3   1   2   56.30    3.88
  -3  -1   2   61.84    3.86
  -3   1  -2   60.04    3.91
  -4  -1  -2   10.28    0.78
  -4  -1  -2    8.68    0.69
  -4   1   2    8.43    0.77
  -4   1   2    7.25    0.74
  -4   1   2   10.03    0.77
   4  -1   2    8.30    0.78
   4   1  -2    8.64    0.72
   4  -1   2    8.84    0.70
  -4  -1  -2    8.90    0.70
  -4  -1   2    8.99    0.79
   4  -1  -2    8.48    0.76
   4   1   2    8.96    0.77
  -4   1  -2    9.50    0.72
  -4  -1   2    9.21    0.74
  -4   1  -2    9.12    0.79
  -4  -1   2    8.95    0.78
  -5  -1  -2    6.03    0.57
   5   1  -2    5.37    0.59
  -5  -1  -2    7.25    0.65
  -5   1   2    7.67    0.66
  -5   1   2    5.36    0.62
   5  -1   2    5.34    0.63
  -5   1   2    6.75    0.65
   5   1   2    5.56    0.61
  -5  -1   2    6.76    0.60
  -5  -1   2    5.72    0.64
  -5  -1   2    4.95    0.60
  -5   1  -2    6.85    0.66
  -5   1  -2    6.70    0.59
   5  -1  -2    6.24    0.63
   6  -1   2    7.10    0.78
  -6   1   2    7.61    0.77
  -6   1   2    8.24    0.80
  -6  -1  -2    8.55    0.73
   6   1  -2    7.99    0.75
  -6   1  -2    8.28    0.74
   6  -1  -2    8.42    0.81
  -6  -1   2    9.50    0.78
  -6  -1   2    6.76    0.79
  -6  -1   2    8.95    0.82
   6   1   2    8.15    0.80
  -7   1   2   15.51    1.22
  -7   1   2   13.81    1.24
   7  -1   2   15.08    1.26
   7   1  -2   14.46    1.19
  -7  -1  -2   12.89    1.14
  -7   1  -2   13.48    1.14
   7   1   2   13.90    1.22
  -7  -1   2   15.35    1.24
   7  -1  -2   14.78    1.23
  -7  -1   2   14.70    1.26
  -8  -1  -2    5.58    0.64
   8   1  -2    4.12    0.61
   8  -1   2    5.13    0.69
  -8   1   2    4.89    0.66
  -8   1   2    4.69    0.69
  -8   1  -2    5.31    0.62
   8  -1  -2    6.36    0.73
   8   1   2    4.84    0.69
  -8  -1   2    4.79    0.69
  -8  -1   2    5.79    0.76
  -9   1   2    0.47    0.46
  -9  -1  -2    0.73    0.37
   9   1  -2    0.21    0.39
  -9   1   2    0.31    0.42
   9  -1   2    0.33    0.44
  -9  -1   2    0.85    0.45
   9  -1  -2    1.22    0.49
  -9  -1   2    0.76    0.47
  -9   1  -2    0.61    0.39
   9   1   2    0.83    0.45
 -10   1   2   -0.47    0.44
 -10  -1  -2    0.48    0.51
 -10   1   2    0.69    0.49
 -10  -1  -2    0.54    0.41
  10   1  -2    0.94    0.50
  10  -1   2   -0.09    0.45
 -10   1  -2    0.48    0.40
 -10  -1   2    0.19    0.47
  10  -1  -2    0.22    0.45
 -10   1  -2    0.02    0.48
  10   1   2    0.84    0.49
 -10  -1   2    0.53    0.48
  11  -1   2   -0.58    0.44
 -11   1   2   -0.77    0.39
  11   1  -2    0.39    0.51
 -11  -1  -2    0.38    0.43
 -11   1   2   -0.47    0.46
 -11  -1  -2    0.43    0.55
 -11   1  -2   -0.32    0.37
 -11   1  -2    0.11    0.51
  11  -1  -2   -0.78    0.44
 -11  -1   2    0.67    0.55
  11   1   2    1.01    0.54
 -11  -1   2    0.02    0.47
 -12  -1  -2    5.34    0.94
  12   1  -2    5.56    0.88
 -12   1   2    6.58    0.91
 -12   1   2    6.91    0.98
 -12  -1  -2    5.74    0.85
 -12  -1   2    5.99    0.89
 -12   1  -2    6.04    0.81
 -12   1  -2    5.67    0.95
 -12  -1   2    4.59    0.87
   0   2   2   16.21    1.12
   0  -2   2   15.55    1.10
   0  -2  -2   18.56    1.08
   0   2  -2   16.05    1.10
   0   2  -2   18.27    1.11
   0  -2   2   17.13    1.11
   0   2  -2   16.06    1.11
   0  -2  -2   16.95    1.12
   0  -2  -2   15.43    1.12
   0   2   2   18.19    1.13
   0   2   2   16.88    1.08
   1   2  -2   33.68    2.22
  -1  -2  -2   34.97    2.19
  -1  -2  -2   35.06    2.20
   1  -2   2   34.16    2.20
   1   2  -2   39.21    2.21
   1  -2   2   30.98    2.21
  -1   2   2   33.40    2.21
  -1  -2  -2   32.60    2.18
   1  -2   2   34.91    2.18
  -1   2   2   33.23    2.21
  -1   2   2   30.99    2.19
   1   2   2   36.22    2.32
   1  -2  -2   34.00    2.33
   1   2   2   34.78    2.31
  -1   2  -2   34.56    2.32
   1  -2  -2   37.46    2.32
   1  -2  -2   36.39    2.33
  -1   2  -2   36.94    2.30
  -1  -2   2   36.77    2.34
  -1   2  -2   36.18    2.34
  -1  -2   2   34.70    2.32
  -2  -2  -2   87.42    5.73
  -2   2   2   91.22    5.75
   2  -2   2   86.31    5.76
   2   2  -2   85.61    5.69
  -2   2   2   85.20    5.75
  -2  -2  -2   99.47    5.73
  -2   2   2   83.97    5.73
   2  -2   2   94.66    5.71
   2   2  -2   85.44    5.76
   2   2  -2   95.88    5.75
  -2   2  -2   87.28    5.78
  -2  -2   2   90.55    5.74
   2   2   2   86.59    5.78
  -2  -2   2   89.76    5.80
  -2   2  -2   95.24    5.82
  -2  -2   2   88.70    5.79
  -2  -2   2   88.02    5.80
   2   2   2   92.04    5.77
   2  -2  -2   83.20    5.79
   2  -2  -2  102.09    5.81
  -2   2  -2   90.49    5.75
  -3   2   2   14.21    1.12
   3  -2   2   14.32    1.15
  -3   2   2   16.10    1.13
  -3   2   2   14.37    1.12
   3  -2   2   17.13    1.09
  -3  -2  -2   16.55    1.11
  -3  -2  -2   16.40    1.09
   3   2  -2   13.69    1.07
  -3   2  -2   16.66    1.16
   3  -2  -2   14.93    1.13
  -3  -2   2   14.96    1.13
  -3  -2   2   14.37    1.12
   3   2   2   15.40    1.10
  -3   2  -2   16.44    1.08
   3   2   2   15.17    1.12
  -3  -2   2   15.01    1.07
   3  -2  -2   16.75    1.14
  -3  -2   2   14.35    1.13
   4  -2   2    0.50    0.30
  -4  -2  -2    0.59    0.25
  -4   2   2    0.67    0.30
  -4  -2  -2    0.74    0.22
   4   2  -2    0.76    0.26
   4  -2   2    0.70    0.23
  -4   2   2    0.84    0.31
  -4   2   2    0.82    0.30
  -4  -2  -2    0.89    0.23
  -4  -2   2    0.67    0.30
  -4  -2   2    1.14    0.34
  -4   2  -2    0.88    0.25
   4   2   2    0.59    0.27
   4  -2  -2    0.49    0.29
  -4  -2   2    1.22    0.25
  -4   2  -2    0.29    0.31
  -5   2   2    1.90    0.39
  -5   2   2    1.75    0.40
  -5  -2  -2    2.23    0.33
  -5   2   2    1.25    0.35
  -5  -2  -2    2.06    0.35
   5  -2   2    1.81    0.38
   5   2  -2    1.28    0.32
  -5  -2   2    1.10    0.33
   5   2   2    1.74    0.34
  -5  -2   2    1.35    0.29
   5  -2  -2    1.35    0.36
  -5  -2   2    1.42    0.35
  -5   2  -2    1.21    0.30
   6   2  -2    8.84    0.76
  -6   2   2    9.75    0.84
  -6  -2  -2    7.52    0.73
   6  -2   2    8.73    0.85
  -6   2   2    6.67    0.77
  -6  -2   2    7.77    0.84
  -6  -2   2    8.90    0.82
  -6   2  -2    9.37    0.78
  -6  -2   2    8.62    0.77
   6   2   2    8.52    0.81
   6  -2  -2    7.49    0.80
   7   2  -2    0.86    0.34
  -7   2   2    0.84    0.41
   7  -2   2    0.30    0.37
  -7   2   2    0.49    0.36
  -7  -2  -2    1.42    0.34
   7  -2  -2    0.38    0.37
  -7  -2   2    0.53    0.39
  -7   2  -2    1.06    0.35
   7   2   2    0.64    0.36
  -7  -2   2    0.59    0.38
  -8   2   2    2.58    0.52
   8  -2   2    1.97    0.54
   8   2  -2    3.27    0.51
  -8   2   2    2.32    0.53
  -8  -2  -2    1.97    0.46
   8  -2  -2    2.52    0.54
  -8  -2   2    1.58    0.51
  -8   2  -2    2.27    0.44
  -8  -2   2    1.97    0.53
   8   2   2    2.77    0.51
  -9   2   2    4.87    0.72
  -9  -2  -2    5.51    0.77
   9   2  -2    4.76    0.67
  -9  -2  -2    4.66    0.65
  -9   2   2    3.63    0.65
   9  -2   2    5.40    0.77
  -9  -2   2    4.50    0.73
  -9   2  -2    4.31    0.60
  -9  -2   2    4.65    0.71
   9  -2  -2    4.55    0.69
   9   2   2    4.34    0.68
 -10  -2  -2    2.03    0.48
  10   2  -2    2.15    0.54
 -10  -2  -2    1.54    0.59
  10  -2   2    1.20    0.56
 -10   2   2    1.95    0.56
 -10   2   2    2.23    0.61
 -10   2  -2    2.41    0.50
  10   2   2    2.42    0.60
  10  -2  -2    2.05    0.61
 -10  -2   2    2.08    0.59
 -10  -2   2    2.72    0.61
 -11   2   2   -0.25    0.46
  11  -2   2    0.58    0.58
  11   2  -2    0.19    0.46
 -11  -2  -2    0.67    0.46
 -11  -2  -2   -0.09    0.51
 -11   2   2    0.43    0.52
  11  -2  -2    0.29    0.52
 -11  -2   2   -0.24    0.48
  11   2   2    0.49    0.52
 -11  -2   2    0.58    0.50
 -11   2  -2    0.83    0.44
 -11   2  -2    0.38    0.54
  12   2  -2    0.19    0.56
 -12  -2  -2    0.21    0.47
 -12   2   2    0.88    0.55
 -12  -2  -2    0.47    0.58
 -12   2   2   -0.71    0.50
 -12   2  -2    0.08    0.55
 -12  -2   2   -0.41    0.51
 -12   2  -2   -0.05    0.45
 -12  -2   2   -0.33    0.50
   0   3   2    2.40    0.25
   0  -3  -2    2.24    0.25
   0  -3   2    2.44    0.25
   0  -3   2    2.32    0.22
   0  -3  -2    2.38    0.25
   0  -3   2    2.00    0.22
   0   3   2    2.14    0.25
   0   3  -2    2.04    0.22
   0   3  -2    2.25    0.25
   0   3  -2    2.40    0.22
   1   3  -2   56.44    3.29
   1  -3   2   53.10    3.29
   1   3  -2   49.56    3.30
  -1   3   2   49.81    3.30
  -1  -3  -2   50.98    3.29
  -1   3   2   47.24    3.26
  -1  -3  -2   52.94    3.29
  -1   3   2   52.96    3.31
   1  -3   2   46.59    3.30
  -1  -3   2   52.25    3.33
  -1   3  -2   48.95    3.32
  -1   3  -2   56.22    3.33
  -1  -3   2   53.81    3.35
   1   3   2   51.06    3.33
   1   3   2   52.39    3.33
   1  -3  -2   47.75    3.35
  -1   3  -2   48.13    3.34
   1  -3  -2   55.12    3.35
  -2  -3  -2   16.49    1.08
   2  -3   2   14.82    1.05
  -2  -3  -2   15.59    1.07
  -2  -3  -2   15.52    1.07
   2  -3   2   13.79    1.11
   2   3  -2   17.51    1.10
   2   3  -2   15.49    1.02
   2   3  -2   14.78    1.11
  -2   3   2   15.09    1.10
  -2   3   2   15.49    1.11
  -2   3  -2   15.60    1.07
  -2  -3   2   15.55    1.09
  -2   3  -2   16.66    1.14
   2   3   2   15.24    1.08
   2  -3  -2   16.21    1.11
   2  -3  -2   15.42    1.12
  -2  -3   2   14.97    1.03
  -3  -3  -2   11.59    0.85
   3   3  -2   11.77    0.90
  -3   3   2    9.65    0.87
  -3   3   2   11.59    0.90
   3  -3   2   10.85    0.83
  -3  -3  -2   12.79    0.86
   3  -3   2   11.43    0.93
   3   3  -2   11.39    0.82
  -3  -3   2   11.88    0.89
  -3  -3   2   11.49    0.87
  -3  -3   2   11.79    0.88
   3   3   2   10.69    0.85
   3  -3  -2   10.24    0.86
  -3   3  -2   11.47    0.82
  -3  -3   2   10.86    0.80
   3   3   2   10.11    0.84
   3  -3  -2   12.79    0.89
  -4   3   2    3.67    0.48
  -4   3   2    4.36    0.50
  -4  -3  -2    3.76    0.44
   4   3  -2    4.71    0.44
  -4  -3  -2    3.91    0.44
  -4  -3  -2    5.43    0.48
   4  -3   2    3.93    0.51
   4   3   2    4.05    0.48
   4  -3  -2    4.88    0.53
  -4   3  -2    4.91    0.55
  -4   3  -2    3.92    0.44
  -4  -3   2    4.72    0.52
  -4  -3   2    4.84    0.45
  -4  -3   2    4.62    0.52
   4   3   2    5.65    0.51
  -5   3   2    4.03    0.51
  -5  -3  -2    4.38    0.48
   5  -3   2    4.83    0.57
   5   3  -2    3.87    0.45
  -5  -3  -2    3.93    0.47
  -5  -3   2    4.54    0.47
   5   3   2    3.67    0.48
  -5   3  -2    4.17    0.46
  -5  -3   2    4.73    0.53
  -5  -3   2    4.04    0.54
   5  -3  -2    3.99    0.53
  -6   3   2    1.45    0.38
   6   3  -2    1.54    0.33
  -6   3   2    1.52    0.40
  -6  -3  -2    1.08    0.34
   6  -3   2    0.87    0.39
   6  -3  -2    0.74    0.36
  -6  -3   2    0.81    0.28
  -6  -3   2    1.10    0.37
  -6   3  -2    0.57    0.28
   6   3   2    0.98    0.34
  -6  -3   2    1.78    0.41
  -7  -3  -2    1.98    0.41
  -7   3   2    1.66    0.45
   7  -3   2    1.83    0.50
   7   3  -2    2.35    0.42
  -7   3   2    2.28    0.49
  -7  -3   2    1.39    0.44
   7   3   2    3.15    0.49
   7  -3  -2    1.99    0.48
  -7  -3   2    1.19    0.44
  -7   3  -2    2.84    0.42
  -8  -3  -2    3.19    0.50
  -8   3   2    2.38    0.57
   8  -3   2    2.59    0.59
  -8  -3  -2    2.88    0.57
  -8   3   2    3.21    0.56
   8   3  -2    2.94    0.51
  -8  -3   2    2.63    0.54
   8  -3  -2    3.50    0.60
   8   3   2    3.36    0.57
  -8   3  -2    3.49    0.50
  -8  -3   2    2.55    0.59
  -9  -3  -2    0.30    0.48
   9  -3   2    1.08    0.51
  -9   3   2    1.04    0.46
  -9  -3  -2    1.44    0.45
   9   3  -2    1.43    0.45
  -9   3   2    1.52    0.51
   9   3   2    1.00    0.46
  -9   3  -2    1.53    0.41
  -9  -3   2    0.85    0.47
   9  -3  -2    1.02    0.48
  -9  -3   2    1.32    0.52
  10  -3   2    9.32    1.09
 -10   3   2    9.55    1.07
 -10   3   2    8.61    0.97
 -10  -3  -2    8.14    0.93
 -10  -3  -2    9.52    1.06
  10   3  -2    8.35    0.95
 -10   3  -2    7.52    0.88
 -10  -3   2    9.52    1.03
  10   3   2    9.89    1.05
  10  -3  -2    9.04    1.06
 -10  -3   2    9.45    1.07
 -11   3   2   -0.52    0.43
  11  -3   2   -0.16    0.55
 -11  -3  -2    0.46    0.45
 -11   3   2   -0.34    0.44
  11   3  -2    0.73    0.52
 -11  -3  -2   -0.37    0.52
  11   3   2   -0.98    0.41
 -11  -3   2    0.54    0.53
 -11   3  -2    0.58    0.42
 -11   3  -2    0.22    0.52
 -11  -3   2   -0.65    0.44
  11  -3  -2    1.04    0.57
 -12   3   2    3.25    0.76
 -12  -3  -2    4.03    0.72
 -12  -3  -2    2.88    0.78
 -12   3   2    3.28    0.72
 -12  -3   2    3.39    0.76
 -12   3  -2    3.49    0.70
 -12  -3   2    2.62    0.74
  12   3   2    4.49    0.81
 -12   3  -2    5.10    0.88
   0  -4   2   45.92    2.91
   0   4   2   46.28    2.96
   0  -4  -2   44.08    2.95
   0  -4   2   46.32    2.94
   0   4  -2   45.06    2.91
   0   4  -2   42.63    2.94
   0   4  -2   45.77    2.91
   0   4   2   46.60    2.94
   0  -4  -2   48.41    2.96
   0  -4   2   42.40    2.91
   1   4  -2   42.62    2.60
   1  -4   2   40.12    2.64
  -1   4   2   42.10    2.68
  -1  -4  -2   43.01    2.67
  -1   4   2   36.50    2.61
   1  -4   2   43.01    2.66
  -1  -4  -2   39.20    2.65
  -1   4   2   36.30    2.66
   1   4  -2   44.36    2.65
   1  -4   2   40.57    2.67
  -1  -4   2   44.55    2.80
  -1   4  -2   40.20    2.77
   1   4   2   44.01    2.77
  -1  -4   2   45.31    2.76
  -1   4  -2   46.89    2.77
   1  -4  -2   40.27    2.79
  -1  -4   2   39.52    2.71
   1  -4  -2   45.38    2.80
   1   4   2   38.54    2.77
  -2  -4  -2   23.67    1.49
   2   4  -2   20.52    1.49
  -2  -4  -2   21.99    1.45
  -2   4   2   23.17    1.51
   2  -4   2   19.70    1.50
  -2  -4  -2   21.07    1.45
  -2   4   2   20.13    1.48
  -2  -4   2   21.89    1.40
   2  -4  -2   18.65    1.49
  -2   4  -2   20.98    1.46
  -2  -4   2   23.71    1.52
  -2   4  -2   23.30    1.52
  -2  -4   2   20.53    1.40
  -2  -4   2   20.18    1.45
   2  -4  -2   25.09    1.51
   2   4   2   21.30    1.47
   3   4  -2   16.63    1.12
   3   4  -2   17.36    1.24
  -3   4   2   17.95    1.24
  -3  -4  -2   18.45    1.21
  -3  -4  -2   16.06    1.17
  -3   4   2   15.51    1.21
  -3  -4  -2   15.96    1.17
   3  -4   2   14.52    1.23
  -3  -4   2   16.91    1.17
   3  -4  -2   19.39    1.27
   3   4   2   18.52    1.25
  -3   4  -2   18.86    1.30
  -3   4  -2   15.43    1.20
   3  -4  -2   15.93    1.26
  -3  -4   2   16.95    1.24
  -4   4   2    5.38    0.57
   4  -4   2    3.98    0.55
  -4  -4  -2    4.97    0.49
   4   4  -2    4.49    0.44
  -4   4   2    4.72    0.52
  -4  -4   2    4.72    0.51
  -4  -4   2    4.93    0.44
  -4  -4   2    4.69    0.52
   4   4   2    4.84    0.50
   4   4   2    4.77    0.50
   4  -4  -2    4.11    0.51
  -4   4  -2    5.36    0.57
  -4   4  -2    4.19    0.45
   5  -4   2    8.54    0.81
  -5  -4  -2    8.35    0.71
  -5   4   2    7.38    0.72
  -5  -4  -2    6.40    0.66
   5   4  -2    7.64    0.65
   5  -4  -2    7.07    0.78
  -5  -4   2    9.01    0.80
  -5  -4   2    8.79    0.80
  -5   4  -2    7.61    0.71
  -5  -4   2    9.13    0.71
   5   4   2    8.99    0.77
  -6   4   2    1.61    0.38
   6  -4   2    0.73    0.39
  -6  -4  -2    1.58    0.36
  -6   4   2    1.54    0.38
   6   4  -2    1.32    0.32
  -6  -4   2    1.26    0.30
  -6  -4   2    1.05    0.37
   6  -4  -2    0.27    0.32
   6   4   2    1.26    0.37
  -6  -4   2    0.86    0.38
  -6   4  -2    0.57    0.29
  -7   4   2   12.80    1.18
   7   4  -2   14.58    1.12
   7  -4   2   12.52    1.21
  -7  -4  -2   12.43    1.16
  -7  -4  -2   13.43    1.14
  -7   4   2   14.60    1.19
  -7  -4   2   11.04    1.12
  -7   4  -2   12.44    1.06
   7  -4  -2   13.69    1.20
   7   4   2   15.59    1.18
  -7  -4   2   13.18    1.18
   8  -4   2    7.95    0.93
  -8   4   2    7.56    0.84
   8   4  -2    7.71    0.80
  -8  -4  -2    7.67    0.81
  -8   4   2    8.50    0.91
  -8  -4  -2    7.51    0.88
   8  -4  -2    9.26    0.94
   8   4   2    8.83    0.88
  -8  -4   2    7.76    0.90
  -8  -4   2    6.63    0.85
  -8   4  -2    7.77    0.78
  -9   4   2    4.26    0.64
  -9  -4  -2    3.01    0.63
  -9   4   2    4.40    0.71
   9   4  -2    4.35    0.62
   9  -4   2    3.47    0.71
  -9  -4  -2    4.35    0.63
   9   4   2    5.02    0.71
  -9  -4   2    4.10    0.70
  -9  -4   2    4.73    0.72
  -9   4  -2    3.56    0.57
   9  -4  -2    4.90    0.74
 -10   4   2    6.00    0.78
 -10  -4  -2    5.36    0.75
  10   4  -2    5.46    0.76
  10  -4   2    5.93    0.89
 -10   4   2    3.99    0.78
 -10  -4  -2    6.07    0.84
 -10  -4   2    4.99    0.80
  10   4   2    6.57    0.80
  10  -4  -2    3.85    0.75
 -10  -4   2    4.87    0.80
 -10   4  -2    5.34    0.69
 -11   4   2    0.10    0.52
 -11  -4  -2    0.95    0.58
 -11   4   2    1.17    0.52
 -11  -4  -2    1.30    0.52
  11   4  -2    0.91    0.52
  11  -4   2    0.51    0.57
  11  -4  -2    0.30    0.56
 -11  -4   2    1.15    0.58
  11   4   2    0.44    0.51
 -11  -4   2    0.59    0.54
 -11   4  -2    1.09    0.47
 -11   4  -2    0.64    0.56
 -12   4   2    1.51    0.65
 -12  -4  -2    2.07    0.60
 -12  -4  -2    2.67    0.72
 -12   4   2    0.53    0.54
 -12  -4   2    1.96    0.65
 -12   4  -2    0.85    0.65
  12   4   2    2.47    0.69
 -12  -4   2    1.66    0.66
   0  -5  -2   -0.07    0.18
   0   5  -2    0.03    0.15
   0  -5   2   -0.03    0.16
   0   5   2   -0.19    0.15
   0   5  -2    0.14    0.12
   0  -5   2    0.18    0.14
   0  -5  -2    0.27    0.18
   0   5   2    0.03    0.20
   0   5  -2    0.06    0.18
   0  -5   2    0.12    0.16
   1   5  -2   10.63    0.68
  -1  -5  -2    9.05    0.69
   1  -5   2   10.00    0.71
  -1   5   2    9.37    0.72
   1   5  -2    9.23    0.63
   1  -5   2    9.65    0.68
  -1   5   2    8.44    0.72
  -1  -5  -2   10.33    0.73
   1   5  -2    8.48    0.72
   1  -5   2    7.83    0.71
  -1  -5   2    8.64    0.63
  -1   5  -2    9.29    0.66
  -1  -5   2    9.16    0.66
  -1  -5   2   10.25    0.73
   1   5   2    8.84    0.70
   1  -5  -2   10.10    0.72
   1  -5  -2    8.31    0.71
  -1   5  -2    9.10    0.70
   2   5  -2    7.54    0.64
  -2  -5  -2    7.43    0.63
   2  -5   2    8.25    0.61
  -2   5   2    8.05    0.65
  -2   5   2    7.25    0.63
  -2  -5  -2    7.33    0.58
  -2  -5  -2    7.67    0.59
   2  -5   2    6.91    0.65
  -2   5  -2    6.31    0.59
   2  -5  -2    6.83    0.64
  -2  -5   2    7.06    0.58
   2   5   2    7.35    0.62
  -2  -5   2    7.26    0.53
  -2  -5   2    7.68    0.52
  -2   5  -2    8.47    0.67
  -2  -5   2    9.05    0.67
   2  -5  -2    8.84    0.66
  -3  -5  -2   50.78    3.27
   3  -5   2   54.68    3.29
  -3  -5  -2   47.15    3.26
   3  -5   2   46.40    3.34
  -3   5   2   54.89    3.35
   3   5  -2   49.66    3.33
  -3   5   2   45.73    3.30
  -3  -5   2   45.98    3.13
  -3   5  -2   56.54    3.30
  -3  -5   2   48.90    3.13
   3   5   2   47.50    3.21
   3  -5  -2   46.87    3.25
  -3  -5   2   51.54    3.21
  -3   5  -2   44.94    3.18
   4  -5   2    5.52    0.63
   4   5  -2    6.19    0.64
  -4   5   2    6.04    0.61
  -4  -5  -2    6.68    0.57
   4   5  -2    6.51    0.52
  -4  -5  -2    5.89    0.56
  -4   5  -2    6.54    0.65
  -4  -5   2    5.83    0.49
  -4   5  -2    4.85    0.50
   4  -5  -2    4.65    0.58
   4   5   2    5.28    0.54
  -4  -5   2    5.90    0.55
  -5   5   2    0.29    0.29
  -5  -5  -2    0.72    0.27
   5  -5   2    0.31    0.38
  -5  -5  -2    0.58    0.26
  -5  -5  -2    0.43    0.24
   5   5  -2    0.67    0.22
   5   5   2    0.29    0.25
  -5  -5   2    0.85    0.24
   5   5   2   -0.10    0.28
   5  -5  -2    0.42    0.34
  -5   5  -2    0.36    0.23
  -5  -5   2   -0.01    0.28
  -5  -5   2    0.55    0.30
   6   5  -2    6.80    0.63
  -6   5   2    6.69    0.71
  -6  -5  -2    6.40    0.66
  -6  -5  -2    6.30    0.68
   6  -5   2    5.57    0.72
  -6   5  -2    6.72    0.66
  -6  -5   2    6.48    0.73
  -6  -5   2    6.65    0.65
   6   5   2    8.40    0.74
   6  -5  -2    7.29    0.78
  -6  -5   2    7.15    0.75
  -7  -5  -2    6.31    0.68
  -7   5   2    6.20    0.70
  -7   5   2    4.95    0.70
   7   5  -2    5.66    0.62
   7  -5   2    5.85    0.77
  -7  -5  -2    6.21    0.73
  -7   5  -2    4.81    0.61
  -7  -5   2    5.34    0.71
   7   5   2    6.14    0.68
   7  -5  -2    6.27    0.74
  -7  -5   2    6.95    0.75
  -8  -5  -2    1.97    0.52
   8   5  -2    2.12    0.44
  -8  -5  -2    1.97    0.46
  -8   5   2    1.75    0.51
  -8   5   2    1.42    0.46
   8  -5   2    2.08    0.55
   8   5   2    3.05    0.52
   8  -5  -2    1.92    0.54
  -8  -5   2    1.73    0.50
  -8  -5   2    1.48    0.48
  -8   5  -2    2.71    0.45
   9  -5   2    0.17    0.47
  -9  -5  -2    0.24    0.43
  -9  -5  -2   -0.05    0.37
  -9   5   2    0.64    0.43
  -9   5   2    0.93    0.49
   9   5  -2    0.67    0.42
  -9  -5   2    0.03    0.42
   9   5   2    0.19    0.40
   9  -5  -2    0.19    0.48
  -9   5  -2    0.48    0.36
  -9  -5   2    0.23    0.44
  10   5  -2   -0.07    0.44
  10  -5   2   -0.54    0.48
 -10   5   2    0.97    0.50
 -10  -5  -2    0.07    0.47
 -10  -5  -2    1.55    0.49
 -10   5   2    0.24    0.44
 -10   5  -2    0.19    0.39
  10   5   2    0.86    0.47
  10  -5  -2   -0.23    0.48
 -10  -5   2   -0.65    0.43
 -10  -5   2    0.67    0.53
 -11  -5  -2   -0.08    0.49
 -11  -5  -2    0.38    0.49
 -11   5   2   -1.09    0.41
 -11   5   2    0.42    0.47
 -11   5  -2   -0.60    0.39
  11   5   2    0.95    0.55
 -11  -5   2   -0.27    0.46
 -11   5  -2    0.83    0.58
 -11  -5   2   -1.02    0.46
   0  -6  -2    5.35    0.49
   0   6  -2    4.60    0.47
   0  -6  -2    4.82    0.46
   0  -6   2    5.48    0.41
   0   6  -2    5.41    0.43
   0   6  -2    5.31    0.41
   0  -6   2    5.22    0.48
   0   6   2    4.98    0.49
   0  -6   2    4.83    0.44
   0   6   2    5.35    0.46
   1  -6   2    7.40    0.68
   1   6  -2    8.95    0.70
   1  -6   2    9.89    0.69
  -1  -6  -2    7.38    0.65
   1   6  -2    8.82    0.63
  -1  -6  -2    9.56    0.71
  -1   6   2    7.75    0.69
  -1   6   2    8.56    0.59
  -1   6   2    9.01    0.70
   1   6  -2    8.78    0.60
   1  -6   2    7.96    0.63
   1  -6  -2    7.50    0.69
  -1   6  -2    8.30    0.69
   1   6   2    8.68    0.70
  -1  -6   2    8.43    0.63
  -1   6  -2    9.72    0.65
  -1  -6   2    8.29    0.62
   1  -6  -2    9.31    0.72
  -1  -6   2    9.56    0.72
  -2   6   2    1.93    0.31
   2   6  -2    2.21    0.21
  -2  -6  -2    2.53    0.26
   2   6  -2    1.95    0.33
  -2  -6  -2    1.87    0.25
  -2   6   2    2.49    0.36
   2  -6   2    2.06    0.29
   2  -6   2    1.87    0.35
  -2   6  -2    1.86    0.29
  -2  -6   2    1.79    0.25
   2   6   2    2.12    0.26
   2   6   2    2.17    0.31
  -2   6  -2    2.22    0.34
   2  -6  -2    2.18    0.34
  -2  -6   2    1.58    0.19
  -3  -6  -2   11.35    0.84
   3   6  -2   11.61    0.92
  -3  -6  -2   11.10    0.83
  -3   6   2   10.90    0.89
  -3  -6  -2   10.25    0.83
   3  -6   2   10.24    0.92
  -3   6   2   12.67    0.94
  -3   6  -2   12.68    0.91
   3   6   2   11.62    0.85
  -3  -6   2   10.07    0.79
  -3   6  -2    9.39    0.80
   3  -6  -2    9.46    0.87
  -3  -6   2   10.05    0.72
  -3  -6   2   10.29    0.74
  -4  -6  -2    1.44    0.27
  -4  -6  -2    1.81    0.33
  -4  -6  -2    1.00    0.25
   4  -6   2    2.09    0.41
   4   6  -2    1.08    0.32
  -4   6   2    0.87    0.31
  -4  -6   2    1.17    0.23
  -4   6  -2    0.74    0.27
   4   6   2    1.26    0.31
  -4  -6   2    1.39    0.22
   4  -6  -2    1.04    0.34
  -4  -6   2    0.92    0.27
  -5  -6  -2    3.82    0.44
   5   6  -2    2.72    0.48
   5  -6   2    3.63    0.53
  -5  -6  -2    4.33    0.50
  -5  -6  -2    3.60    0.44
  -5   6   2    3.31    0.49
   5  -6  -2    3.60    0.53
  -5   6  -2    3.37    0.44
  -5  -6   2    3.77    0.41
  -5  -6   2    3.90    0.40
  -5  -6   2    4.48    0.50
   5   6   2    3.49    0.48
   6  -6   2   11.97    1.13
  -6   6   2   10.85    1.04
  -6  -6  -2   10.67    1.01
  -6  -6  -2   12.15    0.99
   6   6  -2   14.22    0.98
  -6  -6  -2   11.18    1.00
  -6  -6   2   10.65    0.98
  -6  -6   2   10.14    0.98
  -6  -6   2   11.60    0.89
   6  -6  -2   11.26    1.04
  -6   6  -2   10.79    0.93
  -7   6   2    2.08    0.48
  -7   6   2    1.11    0.43
  -7  -6  -2    2.03    0.42
   7  -6   2    2.07    0.52
   7   6  -2    1.34    0.35
  -7  -6  -2    2.01    0.37
  -7  -6  -2    1.39    0.42
  -7  -6   2    2.02    0.47
  -7  -6   2    0.92    0.43
   7   6   2    1.84    0.43
   7  -6  -2    1.39    0.46
  -7   6  -2    1.91    0.41
  -7  -6   2    1.91    0.40
   8   6  -2    6.38    0.64
  -8  -6  -2    4.59    0.65
   8  -6   2    4.32    0.74
  -8  -6  -2    4.24    0.68
  -8   6   2    4.93    0.67
  -8   6   2    4.52    0.70
  -8  -6  -2    4.64    0.61
  -8  -6   2    5.13    0.72
   8  -6  -2    5.20    0.75
  -8  -6   2    5.75    0.73
  -8   6  -2    4.24    0.60
   8   6   2    5.15    0.67
  -9   6   2    0.12    0.43
  -9  -6  -2   -0.01    0.33
  -9  -6  -2   -0.29    0.37
  -9   6   2    0.42    0.43
   9  -6   2   -0.02    0.47
   9   6  -2   -0.06    0.37
  -9  -6  -2    0.77    0.45
  -9   6  -2   -0.17    0.35
   9   6   2   -0.14    0.39
   9  -6  -2    0.39    0.47
  -9  -6   2   -0.06    0.44
  -9  -6   2    0.35    0.46
 -10  -6  -2    0.63    0.42
 -10   6   2    1.03    0.53
 -10  -6  -2    0.57    0.49
 -10  -6  -2    1.17    0.49
  10  -6   2    1.87    0.63
 -10   6   2    2.05    0.56
 -10  -6   2    0.64    0.51
  10  -6  -2    1.32    0.57
 -10   6  -2    2.31    0.52
  10   6   2    1.75    0.55
 -10  -6   2    0.68    0.53
 -11   6   2    0.03    0.48
 -11  -6  -2   -0.11    0.51
 -11  -6  -2    0.43    0.46
 -11  -6  -2   -0.07    0.40
 -11   6   2    0.59    0.50
  11   6   2   -0.06    0.50
 -11   6  -2    0.19    0.44
 -11   6  -2   -0.17    0.49
 -11  -6   2   -0.63    0.46
 -11  -6   2    0.69    0.57
   0   7  -2   70.59    4.47
   0   7   2   71.92    4.53
   0   7  -2   65.55    4.54
   0  -7  -2   64.09    4.53
   0   7   2   66.41    4.55
   0  -7   2   76.80    4.48
   0   7  -2   74.52    4.50
   0  -7   2   66.82    4.50
   1   7  -2   23.89    1.77
  -1  -7  -2   24.23    1.73
  -1   7   2   21.14    1.76
   1   7  -2   29.14    1.71
   1  -7   2   25.83    1.71
  -1   7   2   26.99    1.78
  -1   7   2   25.52    1.65
   1  -7   2   23.72    1.75
   1   7  -2   27.17    1.68
  -1  -7   2   26.86    1.54
  -1  -7   2   22.10    1.53
  -1   7  -2   22.92    1.60
   1   7   2   23.79    1.62
   1  -7  -2   21.57    1.60
  -1   7  -2   20.00    1.56
   2   7  -2   23.82    1.46
   2  -7   2   21.98    1.58
  -2  -7  -2   22.15    1.52
  -2  -7  -2   20.70    1.45
  -2   7   2   22.57    1.48
  -2   7   2   23.88    1.59
   2   7  -2   21.70    1.58
  -2   7   2   18.78    1.55
   2   7   2   22.40    1.53
  -2  -7   2   23.09    1.52
  -2   7  -2   25.69    1.61
  -2   7  -2   21.81    1.58
   2  -7  -2   21.91    1.61
  -2  -7   2   21.72    1.48
   2   7   2   20.33    1.58
   3   7  -2    2.34    0.38
  -3  -7  -2    2.05    0.28
  -3  -7  -2    2.49    0.30
   3  -7   2    1.65    0.38
  -3  -7  -2    2.05    0.29
  -3   7   2    1.83    0.35
   3  -7  -2    1.98    0.39
  -3  -7   2    2.11    0.23
  -3  -7   2    1.62    0.27
  -3   7  -2    2.82    0.36
  -3   7  -2    2.45    0.40
  -3  -7   2    2.12    0.24
   3   7   2    1.87    0.34
  -4   7   2    8.68    0.83
   4  -7   2    9.03    0.88
  -4  -7  -2    9.23    0.76
   4   7  -2   10.77    0.88
  -4  -7  -2    8.86    0.77
  -4  -7  -2    9.81    0.77
   4   7   2    7.70    0.76
   4  -7  -2   10.01    0.85
  -4  -7   2    9.28    0.68
  -4  -7   2    8.60    0.65
  -4   7  -2    7.78    0.72
  -4  -7   2    8.79    0.73
  -5  -7  -2    2.91    0.44
   5   7  -2    3.12    0.48
  -5  -7  -2    2.37    0.37
   5  -7   2    2.41    0.48
  -5   7   2    2.18    0.42
  -5  -7  -2    2.31    0.37
  -5  -7   2    2.58    0.40
   5  -7  -2    2.41    0.47
  -5  -7   2    2.14    0.33
  -5  -7   2    2.89    0.32
  -5   7  -2    2.23    0.38
   5   7   2    3.37    0.46
  -6   7   2   10.81    1.02
  -6  -7  -2   11.48    1.01
  -6  -7  -2   11.51    0.96
   6  -7   2   12.50    1.13
  -6  -7   2   12.83    1.11
  -6  -7   2   13.54    0.98
  -6  -7   2   13.19    1.09
   6   7   2   11.73    1.10
  -6   7  -2   11.35    1.03
   6  -7  -2   11.60    1.13
  -6  -7   2   13.23    0.99
  -7  -7  -2    0.68    0.32
   7  -7   2    0.21    0.43
  -7  -7  -2    0.26    0.34
  -7  -7  -2    0.90    0.37
  -7   7   2    0.79    0.42
  -7   7   2    0.40    0.38
  -7   7  -2    0.88    0.34
  -7  -7   2    0.33    0.38
  -7  -7   2    0.38    0.38
   7  -7  -2    0.45    0.44
  -7  -7   2    1.17    0.32
   8  -7   2    4.31    0.73
  -8   7   2    4.38    0.67
   8   7  -2    5.09    0.57
  -8   7   2    3.58    0.61
  -8  -7  -2    3.02    0.57
  -8  -7  -2    4.26    0.58
  -8  -7  -2    2.99    0.58
  -8  -7   2    3.06    0.48
  -8  -7   2    4.72    0.66
  -8   7  -2    4.56    0.59
  -8  -7   2    3.84    0.64
   8  -7  -2    3.75    0.67
  -9   7   2    3.17    0.60
  -9  -7  -2    3.17    0.61
  -9  -7  -2    2.61    0.59
  -9  -7  -2    2.22    0.50
   9  -7   2    2.66    0.66
   9   7  -2    3.12    0.54
  -9   7   2    2.55    0.60
   9  -7  -2    2.24    0.64
  -9  -7   2    3.16    0.62
  -9  -7   2    3.03    0.49
  -9   7  -2    2.65    0.52
  -9  -7   2    2.87    0.62
  10  -7   2    3.47    0.78
 -10  -7  -2    4.41    0.69
 -10   7   2    4.18    0.76
 -10  -7  -2    4.59    0.74
 -10  -7  -2    3.77    0.63
 -10   7   2    4.04    0.71
 -10  -7   2    4.23    0.70
  10  -7  -2    3.14    0.74
 -10   7  -2    3.61    0.62
 -10  -7   2    4.09    0.72
 -11  -7  -2    0.76    0.52
 -11  -7  -2    0.81    0.48
 -11   7   2    1.46    0.57
 -11   7   2    0.33    0.52
 -11   7  -2    0.75    0.58
 -11  -7   2    1.13    0.57
 -11  -7   2   -0.01    0.53
 -11   7  -2    1.10    0.51
   0   8   2    0.31    0.20
   0  -8  -2    0.31    0.23
   0  -8   2   -0.05    0.20
   0   8  -2   -0.36    0.20
   0   8  -2    0.12    0.12
   0   8  -2    0.24    0.16
   0   8   2    0.02    0.23
   0  -8   2    0.12    0.15
  -1   8   2    3.69    0.47
   1   8  -2    5.10    0.38
  -1   8   2    4.33    0.47
   1  -8   2    4.22    0.47
  -1  -8  -2    3.94    0.43
   1  -8   2    4.20    0.40
  -1   8  -2    4.00    0.47
  -1  -8   2    4.77    0.39
  -1   8  -2    4.57    0.44
   1  -8  -2    4.20    0.48
   1   8   2    4.18    0.48
  -1  -8   2    4.49    0.41
   2   8  -2    2.16    0.36
   2  -8   2    2.66    0.40
  -2   8   2    2.72    0.39
  -2  -8  -2    2.69    0.32
  -2   8   2    2.39    0.26
  -2   8   2    2.67    0.38
  -2  -8  -2    2.23    0.23
   2   8  -2    2.88    0.25
  -2   8  -2    2.54    0.37
   2   8   2    2.36    0.31
   2   8   2    2.45    0.37
   2  -8  -2    2.40    0.40
  -2  -8   2    3.35    0.29
  -2  -8   2    2.98    0.31
  -2   8  -2    2.67    0.38
  -3   8   2   15.54    1.23
  -3  -8  -2   15.67    1.15
  -3  -8  -2   17.18    1.16
  -3  -8  -2   15.32    1.11
   3   8  -2   14.12    1.22
   3  -8   2   17.49    1.28
  -3   8  -2   14.81    1.19
   3   8   2   15.55    1.21
  -3  -8   2   16.73    1.16
   3   8   2   16.82    1.16
   3  -8  -2   15.98    1.25
  -3  -8   2   15.97    1.09
  -3  -8   2   15.37    1.08
  -4   8   2    4.39    0.57
  -4  -8  -2    5.06    0.51
  -4  -8  -2    4.94    0.51
  -4  -8  -2    5.57    0.51
   4   8  -2    5.90    0.61
   4  -8   2    5.69    0.65
  -4  -8   2    4.99    0.43
  -4  -8   2    5.63    0.46
   4  -8  -2    4.21    0.58
  -4  -8   2    5.23    0.51
  -4   8  -2    5.17    0.55
   4   8   2    4.99    0.57
  -5   8   2    8.96    0.84
  -5  -8  -2    8.16    0.77
   5   8  -2    9.77    0.88
  -5  -8  -2    9.18    0.78
   5  -8   2    8.81    0.90
  -5  -8  -2    8.22    0.74
  -5  -8   2    8.18    0.66
  -5  -8   2    7.79    0.75
   5   8   2    9.24    0.82
   5  -8  -2    8.57    0.88
  -5   8  -2    7.77    0.75
  -5  -8   2    9.24    0.70
   6   8  -2   10.25    0.99
  -6  -8  -2    9.85    0.91
   6  -8   2   10.62    1.05
  -6   8   2    9.22    0.93
  -6  -8  -2   10.42    0.87
   6  -8  -2    9.26    1.01
  -6   8  -2    9.15    0.90
  -6  -8   2   10.37    0.94
  -6  -8   2   11.24    0.85
  -6  -8   2   10.62    0.82
  -6  -8   2   11.09    0.99
   6   8   2    9.88    0.96
   7  -8   2    3.29    0.66
  -7   8   2    2.51    0.53
  -7  -8  -2    3.53    0.48
  -7  -8  -2    2.55    0.48
  -7  -8  -2    2.87    0.50
  -7   8   2    3.18    0.56
   7  -8  -2    1.70    0.54
  -7   8  -2    1.96    0.42
  -7  -8   2    2.58    0.51
  -7  -8   2    2.98    0.50
  -7  -8   2    2.19    0.37
   8  -8   2    1.94    0.62
  -8  -8  -2    3.06    0.49
  -8   8   2    2.65    0.58
  -8  -8  -2    2.53    0.50
  -8   8   2    2.83    0.58
  -8  -8  -2    1.61    0.49
  -8  -8   2    2.02    0.41
   8  -8  -2    2.12    0.57
  -8  -8   2    2.06    0.50
  -8  -8   2    1.67    0.51
  -8   8  -2    2.35    0.47
   9  -8   2    4.05    0.76
  -9  -8  -2    3.11    0.59
  -9  -8  -2    3.79    0.65
  -9   8   2    3.17    0.67
  -9  -8  -2    4.21    0.59
  -9   8   2    4.22    0.68
  -9  -8   2    3.95    0.66
  -9  -8   2    3.73    0.70
   9  -8  -2    4.48    0.78
  -9   8  -2    2.83    0.56
 -10  -8  -2    1.15    0.50
 -10  -8  -2    0.55    0.48
 -10   8   2    0.47    0.49
 -10   8   2    0.11    0.49
  10  -8  -2    0.28    0.56
 -10   8  -2    0.02    0.42
 -10  -8   2   -0.10    0.45
 -10  -8   2   -0.31    0.42
 -11  -8  -2    0.64    0.55
 -11   8   2    0.05    0.54
 -11   8   2    0.27    0.50
 -11  -8  -2    1.00    0.56
 -11  -8   2    0.95    0.63
 -11   8  -2    0.92    0.59
 -11   8  -2    0.19    0.47
 -11  -8   2    0.56    0.52
   0   9  -2    7.97    0.58
   0  -9  -2    6.09    0.61
   0   9  -2    6.03    0.63
   0  -9   2    6.57    0.60
   0  -9   2    6.49    0.53
   0   9   2    7.56    0.61
   0   9   2    6.09    0.63
   1  -9   2   13.07    1.02
   1   9  -2   13.62    0.94
   1   9  -2   13.88    1.07
   1  -9   2   13.10    0.95
  -1   9   2   14.81    1.05
  -1   9   2   11.47    1.04
  -1  -9  -2   12.58    1.00
  -1  -9   2   13.12    0.98
   1   9   2   14.33    1.01
  -1   9  -2   11.37    1.03
   1  -9  -2   12.77    1.05
  -1   9  -2   13.97    1.01
  -1  -9   2   14.35    0.95
   1   9   2   13.61    1.07
   2   9  -2    0.04    0.24
   2   9  -2    0.37    0.13
   2  -9   2    0.07    0.29
  -2   9   2    0.71    0.29
  -2  -9  -2    0.66    0.22
  -2  -9   2    0.51    0.18
  -2   9  -2    0.70    0.27
   2   9   2    0.45    0.18
  -2   9  -2    0.56    0.26
  -2  -9   2    0.32    0.17
   2   9   2    0.60    0.28
   3   9  -2    3.55    0.47
  -3   9   2    3.86    0.50
  -3  -9  -2    3.43    0.34
  -3  -9  -2    3.35    0.38
   3  -9   2    3.98    0.52
   3  -9  -2    3.69    0.51
  -3   9  -2    2.99    0.45
  -3  -9   2    4.09    0.35
  -3  -9   2    3.71    0.34
  -3  -9   2    3.86    0.39
   3   9   2    3.26    0.38
   3   9   2    3.62    0.48
   4   9  -2    4.22    0.58
  -4  -9  -2    5.31    0.48
   4  -9   2    4.17    0.60
  -4   9   2    5.50    0.61
  -4  -9  -2    4.98    0.50
  -4  -9  -2    4.54    0.47
  -4  -9   2    5.00    0.45
   4  -9  -2    5.72    0.64
  -4  -9   2    5.37    0.43
  -4  -9   2    4.40    0.48
   4   9   2    5.24    0.58
  -4   9  -2    3.65    0.51
  -5  -9  -2   10.80    0.83
  -5   9   2    8.69    0.89
  -5  -9  -2    9.68    0.81
  -5  -9  -2    9.02    0.80
   5  -9   2    8.42    0.94
   5   9  -2   10.04    0.93
  -5   9  -2    9.44    0.86
   5  -9  -2    8.44    0.93
   5   9   2    8.86    0.88
  -5  -9   2    9.54    0.72
  -5  -9   2   10.01    0.76
  -5  -9   2    9.48    0.81
   6   9  -2    0.55    0.40
   6  -9   2    0.28    0.46
  -6  -9  -2    1.03    0.34
  -6   9   2    0.83    0.38
  -6  -9  -2    0.74    0.30
  -6   9  -2    1.00    0.35
   6  -9  -2    0.24    0.41
  -6  -9   2    0.80    0.23
  -6  -9   2    0.15    0.28
   6   9   2    0.62    0.35
   7  -9   2    4.90    0.77
  -7  -9  -2    4.34    0.55
  -7  -9  -2    5.02    0.61
  -7   9   2    4.02    0.65
  -7   9   2    4.39    0.66
  -7   9  -2    3.52    0.56
  -7  -9   2    4.91    0.48
   7  -9  -2    3.55    0.67
   7   9   2    4.41    0.67
  -7  -9   2    4.07    0.58
  -7  -9   2    3.59    0.60
  -8  -9  -2    0.70    0.37
  -8  -9  -2    1.00    0.43
  -8   9   2    1.41    0.48
  -8   9   2    0.97    0.49
   8  -9   2    1.37    0.59
  -8  -9  -2    0.39    0.37
  -8  -9   2    1.09    0.49
  -8   9  -2    0.99    0.40
   8  -9  -2    1.14    0.51
  -8  -9   2   -0.07    0.37
  -9   9   2    2.92    0.63
  -9  -9  -2    1.70    0.51
  -9  -9  -2    2.51    0.58
   9  -9   2    1.98    0.67
  -9   9   2    2.94    0.64
  -9  -9  -2    2.68    0.57
  -9  -9   2    1.27    0.56
   9  -9  -2    1.71    0.62
  -9   9  -2    2.45    0.52
  -9  -9   2    1.90    0.52
 -10   9   2    3.06    0.65
 -10  -9  -2    3.03    0.62
 -10   9   2    1.74    0.64
 -10  -9  -2    1.74    0.55
 -10   9  -2    0.88    0.47
 -10  -9   2    2.30    0.64
 -10  -9   2    2.51    0.58
 -11  -9  -2    1.12    0.59
 -11   9   2    1.27    0.58
 -11  -9  -2    0.38    0.53
 -11   9   2    0.76    0.59
 -11   9  -2    1.10    0.60
 -11  -9   2    1.30    0.63
 -11  -9   2    0.61    0.54
 -11   9  -2    0.90    0.61
   0  10   2    8.93    0.77
   0 -10   2   10.02    0.71
   0  10  -2    9.77    0.84
   0 -10  -2   10.01    0.82
   0 -10   2    9.00    0.77
   0  10   2    8.67    0.83
   0  10  -2    9.16    0.74
   1  10  -2    1.59    0.23
   1 -10   2    2.21    0.29
  -1  10   2    1.79    0.37
  -1 -10  -2    1.33    0.32
   1 -10   2    2.60    0.39
   1  10  -2    1.78    0.37
   1  10   2    1.66    0.36
   1 -10  -2    1.53    0.35
  -1 -10   2    2.09    0.31
  -1 -10   2    1.63    0.24
  -1  10  -2    2.07    0.31
  -1  10  -2    2.12    0.38
   1  10   2    1.50    0.27
   2 -10   2    5.55    0.58
   2  10  -2    5.33    0.40
   2  10  -2    4.11    0.54
  -2  10   2    3.05    0.51
  -2  10   2    4.53    0.38
  -2 -10  -2    3.32    0.44
   2  10   2    3.16    0.50
   2 -10  -2    4.53    0.55
  -2  10  -2    4.79    0.54
   2  10   2    4.61    0.45
  -2 -10   2    4.51    0.42
  -2 -10   2    4.74    0.43
  -3  10   2    2.32    0.42
  -3 -10  -2    2.19    0.32
   3 -10   2    2.20    0.46
  -3 -10  -2    1.97    0.25
   3  10  -2    1.88    0.39
   3 -10  -2    1.58    0.41
  -3 -10   2    2.35    0.27
   3  10   2    2.09    0.38
  -3 -10   2    1.95    0.26
  -3  10  -2    1.02    0.34
   3  10   2    1.64    0.28
  -3 -10   2    2.06    0.30
  -4 -10  -2    2.47    0.38
  -4  10   2    3.36    0.51
  -4 -10  -2    2.99    0.37
   4 -10   2    2.76    0.51
   4  10  -2    2.91    0.51
  -4 -10  -2    3.29    0.36
   4  10   2    2.97    0.46
  -4 -10   2    2.58    0.30
  -4  10  -2    2.63    0.45
   4 -10  -2    2.32    0.48
  -4 -10   2    2.86    0.33
  -4 -10   2    2.28    0.35
   5 -10   2    5.52    0.69
  -5 -10  -2    4.22    0.48
   5  10  -2    4.20    0.62
  -5 -10  -2    4.34    0.48
  -5  10   2    3.92    0.60
  -5 -10   2    3.86    0.47
   5 -10  -2    3.07    0.59
  -5  10  -2    4.70    0.57
   5  10   2    5.45    0.63
  -5 -10   2    4.06    0.40
  -6 -10  -2    0.76    0.31
  -6  10   2    0.28    0.33
  -6 -10  -2    1.18    0.33
   6 -10   2    0.55    0.45
   6  10  -2    1.14    0.44
  -6  10   2    0.87    0.42
  -6 -10   2    0.52    0.29
   6 -10  -2    0.90    0.48
  -6  10  -2    1.03    0.38
   6  10   2    0.53    0.40
  -6 -10   2    0.70    0.24
  -7  10   2    1.16    0.45
  -7  10   2    0.01    0.33
  -7 -10  -2    0.49    0.32
  -7 -10  -2    0.27    0.31
   7 -10   2    0.26    0.49
  -7  10  -2    0.29    0.37
   7  10   2   -0.11    0.41
  -7 -10   2    0.64    0.38
   7 -10  -2    0.79    0.47
  -7 -10   2   -0.27    0.29
  -8 -10  -2   16.21    1.31
   8 -10   2   15.22    1.52
  -8  10   2   14.36    1.39
  -8 -10  -2   15.88    1.39
  -8  10   2   17.64    1.44
  -8 -10  -2   15.68    1.33
  -8 -10   2   16.36    1.32
   8 -10  -2   15.35    1.45
  -8  10  -2   14.31    1.28
  -8 -10   2   13.67    1.35
  -9 -10  -2    0.46    0.39
  -9 -10  -2    0.34    0.43
  -9  10   2    0.73    0.47
   9 -10   2    0.32    0.56
  -9  10   2    0.56    0.49
   9 -10  -2    0.56    0.56
  -9 -10   2    0.61    0.43
  -9 -10   2    0.27    0.48
  -9  10  -2    0.89    0.46
 -10  10   2   -0.03    0.49
 -10 -10  -2    0.62    0.53
 -10 -10  -2    0.57    0.44
 -10  10   2    0.51    0.53
 -10  10  -2    1.16    0.50
 -10 -10   2    0.17    0.48
 -10 -10   2    0.24    0.54
   0  11   2    1.74    0.39
   0  11  -2    2.04    0.39
   0 -11   2    1.91    0.37
   0 -11   2    1.75    0.26
   0  11  -2    1.45    0.26
   0 -11  -2    1.79    0.36
   1  11  -2    5.04    0.60
   1  11  -2    5.16    0.46
   1 -11   2    5.34    0.58
  -1  11   2    5.30    0.60
  -1 -11  -2    4.85    0.53
   1  11   2    5.45    0.62
  -1  11  -2    4.80    0.51
  -1 -11   2    5.49    0.46
  -1  11  -2    4.67    0.59
  -1 -11   2    5.46    0.53
   1 -11  -2    5.55    0.61
   2 -11   2    3.27    0.49
  -2 -11  -2    2.75    0.39
  -2  11   2    2.37    0.46
  -2  11   2    2.89    0.31
   2  11  -2    2.75    0.47
   2  11  -2    3.02    0.31
  -2  11   2    2.85    0.27
   2  11   2    2.63    0.34
  -2 -11   2    2.80    0.32
  -2  11  -2    2.16    0.42
   2 -11  -2    2.16    0.45
   2  11   2    2.03    0.43
  -2 -11   2    2.69    0.35
  -3  11   2    2.08    0.45
   3  11  -2    1.74    0.42
  -3 -11  -2    1.72    0.23
  -3 -11  -2    2.22    0.35
   3 -11   2    1.66    0.48
   3  11   2    1.73    0.41
  -3 -11   2    2.51    0.32
  -3 -11   2    2.71    0.34
   3 -11  -2    2.50    0.48
   3  11   2    1.70    0.32
  -3 -11   2    2.14    0.29
  -3  11  -2    2.52    0.43
  -4  11   2    2.35    0.47
  -4 -11  -2    1.98    0.28
   4  11  -2    1.16    0.44
  -4 -11  -2    1.79    0.32
   4 -11   2    1.34    0.46
   4  11   2    1.70    0.41
   4 -11  -2    1.86    0.49
  -4 -11   2    2.05    0.28
  -4  11  -2    1.19    0.39
  -4 -11   2    1.67    0.32
   5 -11   2    4.39    0.68
  -5 -11  -2    3.74    0.44
  -5 -11  -2    3.44    0.43
   5  11  -2    3.40    0.58
  -5  11   2    3.48    0.58
  -5  11   2    4.04    0.52
   5 -11  -2    4.18    0.66
  -5 -11   2    3.86    0.39
  -5 -11   2    3.52    0.47
  -5  11  -2    4.09    0.57
   5  11   2    3.95    0.59
  -6 -11  -2    5.86    0.58
   6 -11   2    4.87    0.77
  -6  11   2    3.37    0.66
  -6  11   2    6.36    0.68
   6  11  -2    5.32    0.72
  -6 -11  -2    5.48    0.59
   6 -11  -2    5.75    0.80
  -6  11  -2    4.20    0.64
   6  11   2    4.93    0.69
  -6 -11   2    5.77    0.60
   7  11  -2    1.97    0.55
  -7  11   2    3.15    0.56
   7 -11   2    3.32    0.70
  -7 -11  -2    2.65    0.45
  -7 -11  -2    2.98    0.48
  -7  11   2    3.02    0.59
  -7 -11   2    2.10    0.44
  -7  11  -2    2.28    0.51
   7  11   2    3.10    0.58
   7 -11  -2    3.00    0.64
  -8  11   2    0.84    0.48
  -8  11   2    0.37    0.43
  -8 -11  -2    0.74    0.36
  -8 -11  -2    0.20    0.37
   8 -11   2    0.84    0.57
  -8 -11   2    0.71    0.49
  -8 -11   2    0.11    0.35
   8 -11  -2   -0.42    0.47
  -8  11  -2    1.58    0.47
  -9  11   2    3.41    0.68
  -9  11   2    2.47    0.62
  -9 -11  -2    3.45    0.57
  -9 -11  -2    2.77    0.64
  -9 -11   2    2.48    0.63
  -9 -11   2    1.94    0.51
  -9  11  -2    1.73    0.56
 -10  11   2    0.88    0.56
 -10 -11  -2    1.52    0.51
 -10 -11  -2    2.37    0.66
 -10  11   2    1.45    0.58
 -10 -11   2   -0.51    0.56
 -10  11  -2    0.87    0.51
 -10 -11   2    1.45    0.51
   0  12  -2    5.49    0.52
   0 -12  -2    6.77    0.64
   0  12   2    5.05    0.63
   0 -12   2    5.42    0.48
   0 -12   2    5.23    0.59
   0  12  -2    4.37    0.62
   1  12  -2   15.06    1.28
   1  12  -2   15.50    1.13
  -1 -12  -2   15.72    1.21
   1 -12   2   17.24    1.26
  -1  12   2   13.87    1.26
   1  12   2   13.94    1.27
  -1  12  -2   14.13    1.26
  -1 -12   2   17.29    1.21
  -1 -12   2   16.18    1.11
   1 -12  -2   16.03    1.28
   2  12  -2    1.60    0.42
  -2  12   2    2.53    0.48
   2 -12   2    2.22    0.48
   2  12  -2    2.79    0.30
  -2 -12  -2    2.01    0.38
  -2 -12   2    3.48    0.41
  -2 -12   2    2.91    0.34
   2 -12  -2    1.88    0.46
   2  12   2    1.81    0.46
  -2  12  -2    3.18    0.49
  -3  12   2    8.97    0.91
  -3 -12  -2    8.95    0.80
  -3  12   2    9.85    0.75
   3 -12   2    9.03    0.93
   3  12  -2    8.53    0.90
   3  12   2    8.56    0.90
   3 -12  -2    9.91    0.96
  -3 -12   2   10.48    0.78
  -3 -12   2    9.64    0.77
  -3  12  -2    8.48    0.89
  -4  12   2    3.97    0.61
   4 -12   2    4.40    0.66
   4  12  -2    3.67    0.61
  -4 -12  -2    4.16    0.48
  -4  12   2    5.22    0.53
  -4 -12  -2    3.96    0.41
   4 -12  -2    3.12    0.61
  -4 -12   2    4.14    0.47
  -4 -12   2    4.89    0.44
  -4  12  -2    3.68    0.56
   4  12   2    3.69    0.57
   5 -12   2    5.76    0.78
  -5  12   2    4.86    0.72
   5  12  -2    6.27    0.76
  -5 -12  -2    6.13    0.56
  -5  12   2    5.80    0.65
  -5 -12  -2    5.78    0.59
  -5 -12   2    6.05    0.61
   5 -12  -2    6.11    0.80
   5  12   2    5.39    0.73
  -5  12  -2    5.69    0.72
  -6 -12  -2    4.75    0.53
  -6  12   2    5.11    0.73
  -6 -12  -2    3.79    0.50
  -6  12   2    6.04    0.67
   6 -12   2    4.92    0.77
   6  12  -2    3.91    0.68
  -6  12  -2    3.14    0.58
   6  12   2    3.83    0.63
   6 -12  -2    4.57    0.75
  -6 -12   2    4.03    0.52
   7  12  -2    0.74    0.47
  -7 -12  -2    1.06    0.36
   7 -12   2    0.56    0.57
  -7  12   2    0.49    0.41
  -7  12   2    0.35    0.46
  -7 -12   2    0.90    0.34
  -7  12  -2    0.91    0.44
   7 -12  -2    0.92    0.56
   7  12   2   -0.16    0.43
  -8  12   2    0.73    0.46
  -8  12   2   -0.17    0.46
  -8 -12  -2    0.23    0.39
   8 -12   2   -0.02    0.52
  -8 -12   2    0.10    0.39
  -8  12  -2    0.07    0.42
   8  12   2    0.78    0.51
   8 -12  -2    0.73    0.53
  -8 -12   2    0.16    0.35
  -9  12   2    0.71    0.51
  -9 -12  -2    0.96    0.53
  -9  12   2    0.35    0.49
  -9 -12   2    0.56    0.54
  -9 -12   2    0.02    0.36
  -9  12  -2    0.12    0.46
   0  13  -2    1.45    0.40
   0  13   2    0.69    0.37
   0 -13   2    0.66    0.36
   0 -13   2    1.63    0.27
   0 -13  -2    1.49    0.40
  -1 -13  -2    5.24    0.60
   1  13  -2    4.69    0.47
   1  13  -2    4.25    0.62
  -1  13   2    4.87    0.63
   1 -13   2    4.87    0.61
  -1 -13   2    5.73    0.58
   1 -13  -2    3.69    0.60
   1  13   2    4.65    0.64
  -1 -13   2    5.22    0.46
  -1  13  -2    5.07    0.64
   2 -13   2    7.14    0.77
  -2 -13  -2    6.56    0.66
   2  13  -2    5.77    0.72
  -2  13   2    6.09    0.74
   2 -13  -2    7.14    0.80
  -2 -13   2    7.58    0.67
  -2 -13   2    6.96    0.59
   2  13   2    7.45    0.80
  -2  13  -2    6.36    0.76
   3  13  -2    1.21    0.43
   3 -13   2    1.75    0.50
  -3 -13  -2    1.33    0.33
  -3  13   2    1.33    0.44
  -3 -13   2    1.80    0.35
   3  13   2    1.71    0.44
   3 -13  -2    1.12    0.47
  -3 -13   2    1.53    0.29
  -3  13  -2    0.58    0.41
  -4 -13  -2   12.20    1.05
   4  13  -2   13.10    1.21
  -4  13   2   13.87    1.06
  -4  13   2   11.55    1.18
   4 -13   2   15.74    1.28
   4  13   2    9.90    1.07
  -4 -13   2   12.95    0.96
   4 -13  -2   12.15    1.18
  -4  13  -2   12.43    1.11
  -5 -13  -2    0.71    0.31
  -5  13   2    1.56    0.51
   5  13  -2    0.52    0.41
   5 -13   2    2.14    0.61
  -5  13   2    0.83    0.36
  -5  13  -2    0.86    0.43
   5  13   2    0.92    0.44
  -5 -13   2    0.93    0.31
   5 -13  -2    1.18    0.54
  -6  13   2    5.45    0.64
   6 -13   2    4.83    0.80
  -6  13   2    3.37    0.69
   6  13  -2    4.91    0.72
  -6 -13   2    4.77    0.55
   6 -13  -2    4.67    0.78
  -6  13  -2    4.08    0.65
   6  13   2    3.35    0.64
   7  13  -2    0.67    0.53
   7 -13   2    0.77    0.59
  -7  13   2    0.96    0.49
  -7  13   2    1.47    0.49
   7 -13  -2    1.76    0.64
  -7  13  -2    1.04    0.48
  -7 -13   2    0.64    0.37
   7  13   2    1.19    0.47
  -8  13   2    0.04    0.44
  -8  13   2   -0.07    0.47
   8 -13   2    1.02    0.68
  -8  13  -2    0.00    0.44
  -8 -13   2   -0.15    0.36
   8  13   2    0.82    0.51
  -9  13   2    0.69    0.55
  -9 -13  -2    1.98    0.58
  -9 -13   2    1.67    0.64
  -9  13  -2    1.57    0.57
   0  14   2   -0.21    0.36
   0 -14  -2    0.15    0.36
   0 -14   2   -0.21    0.35
   0  14  -2   -0.12    0.35
  -1  14   2    2.45    0.54
  -1 -14  -2    3.69    0.54
   1  14  -2    2.68    0.54
   1 -14   2    2.86    0.54
   1 -14  -2    2.80    0.54
  -1  14  -2    2.40    0.51
  -1 -14   2    3.02    0.48
   1  14   2    2.65    0.52
   2 -14   2    2.31    0.52
   2  14  -2    2.07    0.50
  -2 -14  -2    3.12    0.46
  -2  14   2    1.84    0.50
   2  14   2    1.98    0.50
   2 -14  -2    1.49    0.51
  -2 -14   2    2.68    0.43
  -2  14  -2    1.91    0.48
  -3 -14  -2    0.52    0.34
  -3  14   2    0.17    0.38
   3 -14   2    0.28    0.47
   3  14  -2    0.18    0.37
   3  14   2    0.29    0.38
   3 -14  -2    0.46    0.44
  -3  14  -2    0.59    0.40
  -4 -14  -2    5.38    0.60
  -4  14   2    5.18    0.75
   4 -14   2    7.25    0.86
   4  14  -2    4.97    0.73
   4 -14  -2    4.33    0.75
  -4  14  -2    5.89    0.73
   4  14   2    5.30    0.71
   5  14  -2    0.51    0.46
  -5  14   2    0.19    0.46
   5 -14   2    0.68    0.52
   5  14   2    0.53    0.43
  -5  14  -2    1.32    0.46
   5 -14  -2    1.37    0.56
   6 -14   2    0.54    0.56
  -6  14   2    0.26    0.47
   6  14  -2    0.10    0.44
   6  14   2   -0.13    0.42
  -6  14  -2    0.08    0.41
   6 -14  -2    0.26    0.52
  -7  14   2    0.06    0.47
   7  14  -2    0.06    0.47
   7 -14   2   -0.14    0.59
   7  14   2   -0.03    0.44
   7 -14  -2   -0.49    0.52
  -7  14  -2    0.21    0.45
  -8  14   2    2.37    0.67
   8  14   2    1.69    0.60
  -8  14  -2    0.96    0.52
  -8 -14   2    1.65    0.53
   0 -15   2    7.99    0.78
   0  15   2    5.81    0.77
   0  15  -2    4.62    0.72
   0 -15  -2    6.65    0.76
  -1 -15  -2    0.01    0.36
  -1  15   2    0.73    0.42
   1  15  -2    0.40    0.40
   1 -15   2    1.62    0.50
  -1 -15   2    0.94    0.40
   1  15   2    0.03    0.38
   1 -15  -2    1.04    0.44
  -1  15  -2    0.60    0.41
   2  15  -2   -0.01    0.40
  -2  15   2    0.14    0.41
  -2 -15  -2    0.09    0.36
   2 -15   2    0.98    0.49
   2 -15  -2    0.37    0.46
   2  15   2    0.49    0.41
  -2  15  -2   -0.24    0.38
  -3  15   2    0.14    0.44
   3  15  -2    0.25    0.40
   3 -15   2    0.33    0.50
  -3 -15  -2    0.15    0.35
  -3  15  -2    0.19    0.40
   3  15   2    0.62    0.44
   3 -15  -2   -0.27    0.44
  -4  15   2    0.18    0.43
   4 -15   2   -0.20    0.49
   4  15  -2   -0.17    0.38
  -4  15  -2    0.04    0.39
   4 -15  -2    0.80    0.55
   4  15   2   -0.14    0.38
   5  15  -2    1.66    0.55
   5 -15   2    1.83    0.59
  -5  15   2    1.96    0.58
  -5  15  -2    1.35    0.49
   5  15   2    1.14    0.49
   5 -15  -2    1.31    0.59
  -6  15   2   -0.23    0.49
   6  15  -2    0.08    0.45
   6 -15   2    1.34    0.61
   6  15   2    0.97    0.49
  -6  15  -2    0.70    0.47
   6 -15  -2   -0.05    0.59
   7  15  -2    2.47    0.67
  -7  15   2    4.23    0.76
   7  15   2    1.77    0.58
  -7  15  -2    1.68    0.56
   8  15  -2    1.27    0.65
  -8  15   2    1.79    0.64
  -8 -15   2    1.43    0.54
  -8  15  -2    1.18    0.58
   8  15   2    1.28    0.63
   0  16  -2    1.73    0.53
   0  16   2    1.34    0.52
   0 -16   2    2.80    0.57
   0 -16  -2    2.06    0.52
  -1  16   2    0.63    0.45
  -1 -16  -2    0.91    0.44
   1 -16   2    1.99    0.55
   1  16  -2    1.42    0.50
   1  16   2    1.35    0.51
   1 -16  -2    1.98    0.55
  -1  16  -2    1.76    0.51
   2 -16   2    2.44    0.64
  -2  16   2    1.92    0.54
  -2 -16  -2    1.55    0.46
   2  16  -2    1.41    0.49
   2  16   2    2.29    0.54
   2 -16  -2    2.18    0.59
  -2  16  -2    2.27    0.55
  -3  16   2    0.02    0.47
   3  16  -2   -0.19    0.39
   3 -16   2   -0.25    0.51
   3 -16  -2   -0.15    0.46
  -3  16  -2    0.36    0.43
   3  16   2   -0.03    0.41
   4  16  -2    0.80    0.51
  -4  16   2    1.72    0.55
   4 -16   2    2.09    0.67
   4 -16  -2    1.75    0.59
   4  16   2    1.60    0.52
  -4  16  -2    0.90    0.47
   5  16  -2    1.56    0.55
   5 -16   2    0.84    0.58
  -5  16   2    0.54    0.52
  -5  16  -2    0.63    0.47
   5  16   2    0.18    0.47
   5 -16  -2    0.30    0.56
   6  16  -2    2.70    0.69
   6 -16   2    4.68    0.84
  -6  16   2    2.69    0.69
   6 -16  -2    3.70    0.81
  -6  16  -2    2.90    0.66
   6  16   2    3.09    0.68
  -7  16   2    0.90    0.60
   7  16  -2   -0.05    0.55
   7  16   2    0.72    0.56
  -7  16  -2    1.20    0.56
   0 -17  -2    0.44    0.47
   0  17  -2   -0.31    0.40
   0  17   2    0.21    0.44
   1  17  -2    0.78    0.49
  -1 -17  -2    2.53    0.55
  -1  17   2    1.82    0.53
   1 -17  -2    3.13    0.65
   1  17   2    2.66    0.61
  -1  17  -2    1.75    0.53
   2 -17   2    3.18    0.71
  -2  17   2    2.77    0.65
   2  17  -2    2.56    0.63
   2 -17  -2    4.69    0.76
  -2  17  -2    1.64    0.56
   2  17   2    2.28    0.58
  -3  17   2    0.71    0.49
   3  17  -2    0.78    0.49
   3 -17   2    0.76    0.56
   3  17   2    0.65    0.47
  -3  17  -2    0.73    0.50
   3 -17  -2    0.51    0.57
   4  17  -2    1.29    0.55
   4 -17   2    1.71    0.73
  -4  17   2    1.72    0.58
   4 -17  -2    1.14    0.65
   4  17   2    0.64    0.49
  -4  17  -2    1.72    0.55
   5 -17   2    3.19    0.81
  -5  17   2    1.86    0.64
   5  17  -2    2.43    0.65
  -5  17  -2    1.99    0.59
   5  17   2    3.23    0.68
   5 -17  -2    2.12    0.75
   6  17  -2   -0.59    0.45
  -6  17   2    0.22    0.52
   6  17   2    0.54    0.56
  -6  17  -2    0.02    0.49
   0  18  -2    3.00    0.65
   0  18   2    1.38    0.56
   1  18  -2    0.75    0.52
  -1  18   2   -0.05    0.47
  -1  18  -2    0.57    0.51
   1 -18  -2    0.50    0.53
   1  18   2    0.92    0.53
   2  18  -2    0.57    0.54
  -2  18   2    1.64    0.58
  -2  18  -2    0.61    0.51
   2  18   2   -0.12    0.45
   2 -18  -2    1.26    0.62
   3  18  -2    2.78    0.65
   3 -18   2    2.80    0.77
  -3  18   2    2.22    0.66
   3 -18  -2    4.38    0.81
  -3  18  -2    3.15    0.68
   3  18   2    2.69    0.68
  -4  18   2    0.52    0.54
   4 -18   2    0.52    0.65
   4  18  -2    0.30    0.52
  -4  18  -2   -0.31    0.48
   4 -18  -2    0.62    0.62
   4  18   2    0.51    0.52
  -5  18   2    0.38    0.59
   5 -18   2    0.56    0.68
  -5  18  -2    0.55    0.51
   5  18   2    1.43    0.61
   0  19  -2    0.98    0.59
   0  19   2    1.07    0.56
  -1  19   2    1.42    0.58
   1  19  -2    0.69    0.54
  -1  19  -2    0.81    0.58
   1  19   2    1.15    0.59
   2  19  -2    1.97    0.62
  -2  19   2    1.24    0.58
  -2  19  -2    2.17    0.69
   2  19   2    3.10    0.67
   2 -19  -2    1.95    0.76
  -3  19   2    0.50    0.56
   3  19  -2    1.67    0.60
  -3  19  -2    0.56    0.57
   3  19   2   -0.03    0.53
   3 -19  -2    1.94    0.73
  -4  19  -2    4.25    0.78
   0   0   3   -0.08    0.10
   0   0  -3    0.34    0.11
   0   0   3    0.12    0.09
   0   0   3    0.19    0.11
   0   0  -3    0.24    0.09
   0   0  -3   -0.01    0.10
  -1   0  -3   35.15    2.42
   1   0  -3   38.22    2.40
   1   0   3   36.88    2.41
  -1   0   3   37.78    2.40
  -1   0   3   33.21    2.42
   1   0   3   35.88    2.42
   1   0  -3   40.18    2.43
  -1   0  -3   39.52    2.42
   1   0  -3   41.27    2.42
  -1   0   3   34.74    2.41
  -2   0   3   53.11    3.56
  -2   0   3   54.86    3.53
  -2   0  -3   51.06    3.50
  -2   0  -3   59.68    3.58
  -2   0  -3   55.98    3.55
   2   0  -3   60.72    3.58
  -2   0   3   52.39    3.57
   2   0   3   54.09    3.57
  -2   0  -3   52.75    3.51
   2   0  -3   59.10    3.58
   2   0  -3   52.21    3.54
   3   0   3   11.61    1.03
  -3   0   3   12.65    1.04
   3   0   3   14.49    0.98
   3   0  -3   14.08    1.01
  -3   0   3   13.64    1.05
  -3   0   3   15.58    1.02
  -3   0  -3   12.67    0.97
  -3   0  -3   15.26    1.06
   3   0  -3   16.69    1.08
  -4   0  -3   54.42    3.43
  -4   0   3   56.79    3.39
  -4   0   3   47.98    3.40
   4   0   3   59.12    3.36
   4   0  -3   48.27    3.37
  -4   0  -3   48.51    3.33
   4   0   3   45.08    3.39
  -4   0   3   47.98    3.41
   5   0  -3   -0.31    0.22
  -5   0   3    0.07    0.28
  -5   0   3    0.09    0.30
  -5   0  -3    0.48    0.31
  -5   0   3    0.23    0.26
   5   0   3    0.32    0.23
   5   0   3   -0.12    0.28
  -5   0  -3    0.13    0.20
   6   0   3   17.19    1.32
  -6   0  -3   15.33    1.20
   6   0  -3   15.33    1.25
  -6   0   3   16.56    1.30
  -7   0   3    1.86    0.46
   7   0  -3    2.53    0.46
  -7   0  -3    2.47    0.40
  -7   0   3    2.16    0.47
   7   0   3    1.62    0.45
  -8   0   3    0.05    0.39
  -8   0  -3    0.81    0.34
  -8   0   3   -0.35    0.38
   8   0   3    0.90    0.46
   8   0  -3    0.06    0.36
  -9   0   3   -0.24    0.43
  -9   0  -3    0.31    0.33
   9   0  -3    0.30    0.39
  -9   0   3    0.34    0.44
   9   0   3    0.75    0.46
  10   0   3    9.01    1.03
  10   0  -3    7.68    0.95
 -10   0   3    9.75    1.02
 -10   0  -3    9.24    0.91
 -10   0   3    8.04    1.03
 -11   0  -3   -0.50    0.50
 -11   0   3    0.58    0.51
  11   0   3    0.92    0.54
  11   0  -3   -0.15    0.45
 -11   0   3   -0.38    0.45
 -11   0  -3   -0.13    0.38
  12   0  -3    4.26    0.83
 -12   0   3    5.06    0.88
 -12   0  -3    4.73    0.88
 -12   0   3    3.30    0.78
   0  -1   3    9.98    0.70
   0   1   3   10.82    0.72
   0  -1  -3   10.89    0.71
   0   1  -3   10.35    0.70
   0   1  -3    9.57    0.70
   0   1   3   10.53    0.71
   0  -1   3   10.55    0.72
   0   1  -3   11.68    0.72
   0  -1  -3   10.71    0.70
   0  -1  -3   10.06    0.72
   1  -1   3  252.92   15.78
  -1   1   3  242.30   15.77
   1   1  -3  259.78   15.79
   1   1  -3  244.67   15.74
   1   1  -3  271.43   15.79
   1  -1   3  224.80   15.78
  -1  -1  -3  247.89   15.74
  -1  -1  -3  238.09   15.78
  -1   1   3  241.95   15.79
  -1   1   3  256.47   15.78
  -1  -1  -3  245.95   15.78
  -1  -1  -3  267.74   15.77
   1  -1  -3  265.43   15.92
   1   1   3  239.21   15.90
  -1   1  -3  255.80   15.92
   1   1   3  257.23   15.88
  -1  -1   3  229.45   15.92
   1  -1  -3  273.44   15.93
  -1   1  -3  251.11   15.92
  -1  -1   3  253.08   15.92
  -1  -1   3  248.63   15.88
   1  -1  -3  243.57   15.91
   2   1  -3    7.62    0.61
  -2  -1  -3    7.28    0.58
   2  -1   3    6.08    0.59
  -2   1   3    7.79    0.57
   2   1  -3    7.12    0.54
  -2  -1  -3    7.80    0.53
  -2   1   3    6.62    0.59
  -2   1   3    6.75    0.58
   2  -1   3    7.59    0.52
  -2  -1  -3    6.45    0.55
   2  -1   3    7.50    0.58
  -2   1  -3    7.64    0.60
   2   1   3    6.27    0.57
  -2  -1   3    6.51    0.51
  -2  -1   3    6.90    0.60
  -2  -1   3    7.31    0.58
   2  -1  -3    7.06    0.57
   2   1   3    7.26    0.52
   2  -1  -3    7.98    0.61
  -2   1  -3    6.72    0.50
   2  -1  -3    7.67    0.57
  -3   1   3   11.50    0.84
   3  -1   3   10.13    0.78
  -3  -1  -3   11.77    0.85
   3   1  -3   11.96    0.88
  -3   1   3    9.96    0.85
  -3  -1  -3   11.60    0.79
   3   1  -3   10.06    0.80
  -3  -1  -3   10.61    0.79
  -3   1   3   10.48    0.85
  -3  -1   3   11.48    0.83
   3  -1  -3   13.10    0.92
   3  -1  -3   10.61    0.86
  -3  -1   3   11.14    0.88
   3   1   3   11.64    0.89
  -3  -1   3   10.79    0.89
  -3   1  -3   11.80    0.81
  -3   1  -3   11.47    0.90
  -4  -1  -3   17.41    1.26
   4   1  -3   16.44    1.28
  -4   1   3   20.67    1.34
  -4  -1  -3   18.14    1.26
  -4   1   3   17.09    1.34
  -4   1   3   16.93    1.33
   4  -1   3   16.71    1.34
  -4  -1  -3   18.59    1.33
   4  -1   3   19.81    1.28
  -4  -1   3   16.88    1.35
  -4  -1   3   19.34    1.31
  -4   1  -3   17.95    1.28
   4  -1  -3   19.75    1.36
   4   1   3   16.66    1.34
  -4   1  -3   20.55    1.40
  -4  -1   3   17.78    1.36
  -5  -1  -3    5.15    0.48
   5  -1   3    4.63    0.48
  -5  -1  -3    5.71    0.58
  -5   1   3    5.09    0.54
  -5  -1  -3    5.45    0.50
   5   1  -3    4.09    0.50
  -5   1   3    4.38    0.55
  -5   1   3    3.99    0.54
   5  -1   3    4.53    0.57
  -5  -1   3    5.24    0.59
  -5  -1   3    4.07    0.53
   5  -1  -3    4.67    0.53
  -5   1  -3    4.53    0.46
  -5  -1   3    4.92    0.50
   5   1   3    4.76    0.54
  -6   1   3    1.04    0.36
   6  -1   3    0.46    0.33
  -6   1   3   -0.05    0.32
  -6  -1  -3    0.64    0.25
   6   1  -3    0.60    0.31
  -6  -1   3    0.17    0.34
  -6   1  -3    0.10    0.25
   6   1   3    0.41    0.32
  -6  -1   3    0.55    0.34
   6  -1  -3    0.16    0.30
  -6  -1   3    0.23    0.27
  -7  -1  -3    7.34    0.71
  -7   1   3    6.93    0.81
  -7   1   3    6.89    0.78
   7  -1   3    7.27    0.81
   7   1  -3    7.98    0.77
  -7  -1   3    6.16    0.75
   7  -1  -3    8.40    0.78
   7   1   3    5.97    0.73
  -7   1  -3    7.12    0.67
  -7  -1   3    5.72    0.74
  -8  -1  -3    7.31    0.69
  -8   1   3    5.09    0.73
   8  -1   3    6.58    0.79
   8   1  -3    5.39    0.69
  -8   1   3    5.37    0.72
  -8  -1   3    6.03    0.74
   8  -1  -3    4.83    0.68
   8   1   3    6.50    0.76
  -8  -1   3    5.55    0.76
  -8   1  -3    5.33    0.62
   9   1  -3    1.72    0.49
  -9   1   3    2.77    0.57
   9  -1   3    1.08    0.51
  -9   1   3    1.46    0.49
  -9  -1  -3    1.62    0.43
   9  -1  -3    1.36    0.50
  -9  -1   3    1.63    0.51
  -9   1  -3    1.39    0.42
   9   1   3    1.95    0.53
  -9  -1   3    1.60    0.55
 -10  -1  -3    2.72    0.52
 -10   1   3    2.23    0.59
  10  -1   3    2.86    0.63
 -10   1   3    1.67    0.55
 -10  -1  -3    1.93    0.60
  10   1  -3    1.50    0.51
 -10   1  -3    2.29    0.50
  10   1   3    2.41    0.59
 -10  -1   3    3.22    0.63
  10  -1  -3    1.73    0.56
 -10  -1   3    1.67    0.59
 -11  -1  -3   -0.18    0.51
 -11   1   3    0.63    0.50
  11  -1   3    0.80    0.55
 -11   1   3   -0.08    0.46
 -11  -1  -3    0.80    0.44
  11   1  -3    0.32    0.49
 -11   1  -3    1.05    0.58
 -11   1  -3    0.37    0.41
  11   1   3    0.83    0.54
 -11  -1   3    0.58    0.50
 -11  -1   3    0.15    0.50
  11  -1  -3    0.24    0.51
 -12  -1  -3    1.96    0.61
 -12   1   3    2.00    0.63
 -12   1   3    1.87    0.63
 -12  -1  -3    1.80    0.67
  12   1  -3    2.43    0.67
 -12   1  -3    1.62    0.72
 -12  -1   3    2.41    0.71
 -12  -1   3    1.79    0.63
   0  -2   3  179.49   12.14
   0   2  -3  187.25   12.15
   0  -2  -3  197.85   12.17
   0   2  -3  191.14   12.15
   0   2   3  188.20   12.16
   0   2  -3  187.96   12.16
   0  -2  -3  186.50   12.17
   0  -2   3  191.90   12.17
   0   2   3  207.64   12.19
   0   2   3  195.68   12.14
   0  -2  -3  201.43   12.14
   1   2  -3   30.68    2.03
  -1   2   3   31.09    2.04
  -1  -2  -3   31.78    2.00
   1   2  -3   32.78    2.03
  -1  -2  -3   30.70    2.00
  -1   2   3   32.50    2.03
  -1  -2  -3   30.50    2.02
   1  -2   3   30.83    2.02
   1  -2   3   34.02    1.99
   1  -2   3   28.67    2.03
  -1   2   3   25.93    1.99
   1  -2  -3   31.87    2.03
   1   2   3   30.93    1.99
   1   2   3   28.35    1.99
   1  -2  -3   32.46    2.00
  -1  -2   3   32.55    2.02
  -1  -2   3   29.46    2.02
  -1   2  -3   30.17    1.98
   1   2   3   32.06    2.02
   1  -2  -3   28.67    2.02
  -1   2  -3   32.54    2.02
  -1   2  -3   29.84    2.03
   2   2  -3  231.06   15.24
   2  -2   3  238.53   15.31
   2  -2   3  234.99   15.32
   2  -2   3  261.26   15.26
  -2   2   3  245.51   15.32
  -2  -2  -3  236.07   15.27
  -2   2   3  245.94   15.31
  -2  -2  -3  241.37   15.30
  -2  -2  -3  230.74   15.28
  -2   2   3  234.67   15.30
  -2  -2  -3  254.71   15.31
  -2   2  -3  252.23   15.47
  -2   2  -3  240.09   15.38
   2   2   3  229.74   15.44
   2   2   3  246.46   15.41
  -2  -2   3  234.01   15.44
   2  -2  -3  261.31   15.46
  -2  -2   3  243.36   15.46
  -2  -2   3  249.88   15.45
   2  -2  -3  244.44   15.44
   2  -2  -3  248.06   15.44
  -2  -2   3  230.20   15.37
   3   2  -3    4.72    0.45
   3  -2   3    4.89    0.54
  -3   2   3    5.58    0.53
  -3  -2  -3    5.44    0.49
   3  -2   3    5.26    0.45
  -3   2   3    4.64    0.51
  -3  -2  -3    5.55    0.45
  -3   2   3    6.17    0.52
   3  -2  -3    6.41    0.54
  -3  -2   3    5.57    0.51
  -3   2  -3    4.67    0.42
   3   2   3    4.43    0.46
   3  -2  -3    4.69    0.49
  -3  -2   3    5.20    0.51
  -3  -2   3    5.45    0.43
  -3   2  -3    6.27    0.55
   3   2   3    5.05    0.50
  -3  -2   3    4.66    0.52
   4  -2   3   68.36    4.92
  -4   2   3   73.88    4.90
  -4  -2  -3   77.48    4.85
  -4  -2  -3   80.29    4.90
  -4   2   3   79.74    4.91
   4   2  -3   68.97    4.83
   4  -2   3   82.67    4.85
  -4   2   3   69.39    4.90
  -4  -2  -3   71.78    4.84
  -4   2  -3   70.49    4.81
  -4   2  -3   82.79    4.94
  -4  -2   3   69.65    4.88
   4   2   3   71.06    4.88
  -4  -2   3   78.61    4.83
   4  -2  -3   68.93    4.87
  -4  -2   3   81.41    4.92
  -5  -2  -3   24.47    1.68
  -5   2   3   20.95    1.66
   5   2  -3   20.88    1.61
  -5   2   3   24.32    1.69
  -5   2   3   22.19    1.68
   5  -2   3   22.68    1.72
   5  -2   3   23.87    1.61
  -5  -2  -3   23.64    1.62
  -5  -2   3   23.50    1.60
  -5  -2   3   22.21    1.67
  -5  -2   3   20.95    1.65
   5  -2  -3   22.61    1.65
  -5   2  -3   21.42    1.57
   5   2   3   24.00    1.66
   6  -2   3    4.64    0.60
  -6   2   3    3.95    0.56
   6   2  -3    4.47    0.51
  -6   2   3    4.28    0.57
  -6  -2  -3    3.49    0.45
   6   2   3    4.76    0.59
  -6  -2   3    4.83    0.61
   6  -2  -3    3.98    0.54
  -6  -2   3    4.68    0.57
  -6  -2   3    5.06    0.53
  -6   2  -3    3.94    0.47
   7   2  -3   28.00    1.99
  -7   2   3   30.51    2.09
  -7   2   3   28.60    2.08
  -7  -2  -3   24.56    1.95
   7  -2   3   26.46    2.09
  -7   2  -3   28.02    2.01
  -7  -2   3   29.85    2.16
   7   2   3   28.24    2.11
  -7  -2   3   27.23    2.10
   7  -2  -3   28.28    2.11
  -8  -2  -3   12.15    1.06
  -8   2   3   13.69    1.20
   8  -2   3   10.64    1.15
   8   2  -3   12.31    1.08
  -8   2   3   12.41    1.15
  -8  -2   3   11.19    1.18
   8   2   3   14.98    1.22
  -8  -2   3   13.57    1.21
  -8   2  -3   12.76    1.07
   8  -2  -3   11.91    1.16
   9  -2   3    2.53    0.61
   9   2  -3    2.49    0.52
  -9   2   3    2.17    0.56
  -9  -2  -3    2.59    0.49
  -9   2   3    1.65    0.53
  -9  -2   3    2.33    0.57
  -9  -2   3    1.12    0.51
  -9   2  -3    1.68    0.43
   9  -2  -3    2.19    0.54
   9   2   3    2.19    0.54
 -10  -2  -3    0.45    0.50
 -10   2   3    0.10    0.46
  10   2  -3    0.35    0.44
  10  -2   3   -0.28    0.49
 -10  -2  -3    0.67    0.38
 -10   2   3    1.77    0.54
 -10   2  -3    0.76    0.40
 -10  -2   3    0.85    0.48
 -10  -2   3    0.33    0.45
  10  -2  -3    0.56    0.52
  10   2   3    1.71    0.56
 -11   2   3    3.40    0.70
  11   2  -3    1.98    0.58
 -11   2   3    1.24    0.58
 -11  -2  -3    1.30    0.52
  11  -2   3    2.71    0.71
 -11  -2  -3    2.00    0.65
 -11  -2   3    2.68    0.68
 -11   2  -3    3.88    0.76
 -11   2  -3    2.12    0.51
  11   2   3    2.96    0.69
 -11  -2   3    2.84    0.68
  11  -2  -3    2.62    0.64
 -12  -2  -3   -0.05    0.58
 -12   2   3    0.24    0.51
 -12   2   3    0.03    0.51
 -12  -2  -3    0.95    0.50
 -12  -2   3    0.45    0.57
 -12  -2   3    0.51    0.56
 -12   2  -3    0.20    0.62
   0   3   3   15.17    0.98
   0  -3  -3   16.80    0.99
   0  -3   3   13.49    1.02
   0   3  -3   15.65    1.02
   0   3  -3   15.13    1.03
   0  -3  -3   14.20    1.04
   0  -3  -3   16.53    1.05
   0   3   3   14.62    1.04
   0   3  -3   14.69    1.01
   0  -3   3   14.91    1.02
   0  -3   3   13.78    1.00
   0   3   3   16.47    1.06
  -1   3   3   71.50    5.04
  -1  -3  -3   77.44    5.08
   1   3  -3   89.87    5.08
   1  -3   3   85.63    5.05
   1  -3   3   74.39    5.08
   1  -3   3   80.88    5.07
  -1   3   3   74.39    5.08
  -1  -3  -3   79.69    5.07
  -1  -3  -3   80.88    5.03
   1   3  -3   78.06    5.09
  -1   3   3   78.89    5.09
  -1  -3   3   84.91    5.25
   1  -3  -3   79.35    5.22
  -1  -3   3   85.29    5.27
  -1   3  -3   77.70    5.22
   1   3   3   83.50    5.24
   1  -3  -3   76.49    5.26
   1  -3  -3   84.11    5.27
   1   3   3   79.97    5.25
  -1   3  -3   87.43    5.25
   2  -3   3   82.32    5.31
   2  -3   3   84.03    5.29
  -2  -3  -3   83.02    5.26
  -2  -3  -3   77.23    5.27
  -2  -3  -3   81.39    5.27
  -2   3   3   86.35    5.30
   2  -3   3   85.48    5.24
   2   3  -3   79.82    5.30
  -2   3   3   78.81    5.30
   2   3   3   81.34    5.22
  -2   3  -3   83.35    5.20
  -2   3  -3   85.48    5.28
  -2  -3   3   78.98    5.24
  -2  -3   3   83.97    5.27
  -2  -3   3   75.85    5.16
   2  -3  -3   78.34    5.26
   2  -3  -3   86.01    5.26
   3  -3   3    3.27    0.34
  -3   3   3    2.47    0.37
   3  -3   3    3.39    0.43
  -3  -3  -3    3.35    0.33
  -3   3   3    2.75    0.39
   3   3  -3    2.80    0.30
  -3  -3  -3    3.23    0.35
  -3  -3  -3    2.98    0.34
  -3   3   3    2.88    0.39
  -3   3  -3    3.51    0.43
   3   3   3    2.50    0.37
  -3  -3   3    2.69    0.39
  -3  -3   3    2.83    0.37
  -3  -3   3    2.84    0.29
   3  -3  -3    3.43    0.40
   3  -3  -3    2.64    0.38
  -3   3  -3    2.75    0.30
  -3  -3   3    3.01    0.37
   3   3   3    3.18    0.35
  -4   3   3   23.29    1.52
  -4  -3  -3   22.56    1.48
  -4   3   3   19.20    1.49
   4  -3   3   18.90    1.52
   4   3  -3   18.98    1.41
   4  -3   3   20.01    1.42
  -4   3   3   19.23    1.49
  -4  -3  -3   21.79    1.45
   4   3   3   20.47    1.44
   4   3   3   19.40    1.45
  -4   3  -3   22.50    1.53
  -4  -3   3   20.81    1.50
   4  -3  -3   18.77    1.47
  -4   3  -3   19.51    1.39
  -4  -3   3   20.53    1.48
  -4  -3   3   19.53    1.39
  -5   3   3   10.00    0.90
  -5  -3  -3   10.32    0.84
   5  -3   3    9.78    0.93
  -5  -3  -3   11.08    0.88
   5   3  -3    9.30    0.81
   5  -3   3   10.65    0.83
  -5   3   3   10.84    0.91
  -5  -3   3   10.46    0.92
  -5  -3   3   10.52    0.84
  -5  -3   3   10.88    0.93
   5   3   3   10.29    0.90
   5  -3  -3   11.01    0.93
  -5   3  -3   10.29    0.83
   6  -3   3    5.82    0.69
  -6  -3  -3    5.61    0.57
  -6   3   3    4.38    0.60
   6   3  -3    5.98    0.57
  -6   3   3    4.80    0.62
   6  -3  -3    6.62    0.69
  -6  -3   3    6.20    0.67
  -6  -3   3    5.48    0.57
  -6  -3   3    5.58    0.67
  -6   3  -3    5.59    0.57
   6   3   3    5.85    0.65
   7   3  -3   -0.06    0.28
  -7  -3  -3    0.61    0.32
  -7   3   3    0.01    0.34
   7  -3   3    0.15    0.37
  -7   3   3    0.78    0.37
  -7  -3   3    0.03    0.35
  -7   3  -3    0.30    0.28
  -7  -3   3   -0.06    0.34
   7  -3  -3    0.35    0.35
   7   3   3   -0.02    0.33
  -8   3   3    3.42    0.58
  -8  -3  -3    2.91    0.47
   8   3  -3    2.07    0.47
  -8   3   3    1.88    0.52
   8  -3   3    2.27    0.57
   8  -3  -3    2.67    0.54
  -8   3  -3    2.32    0.42
  -8  -3   3    2.66    0.55
  -8  -3   3    1.69    0.50
   8   3   3    2.90    0.53
  -9  -3  -3    2.24    0.46
  -9   3   3    2.00    0.56
  -9   3   3    1.09    0.50
   9   3  -3    1.55    0.47
   9  -3   3    1.81    0.57
  -9  -3  -3    2.16    0.56
  -9  -3   3    1.95    0.54
  -9   3  -3    0.64    0.38
   9   3   3    2.14    0.52
   9  -3  -3    2.04    0.56
  -9  -3   3    1.33    0.51
 -10  -3  -3    0.30    0.38
 -10  -3  -3   -0.27    0.48
  10  -3   3   -0.10    0.49
 -10   3   3   -0.02    0.45
  10   3  -3    0.56    0.44
 -10   3   3   -0.51    0.40
 -10  -3   3   -0.09    0.44
 -10   3  -3   -0.03    0.34
 -10  -3   3    0.21    0.44
  10  -3  -3   -0.09    0.45
  10   3   3    0.49    0.49
  11  -3   3    1.52    0.64
 -11   3   3    0.50    0.49
 -11  -3  -3    1.74    0.50
 -11  -3  -3   -0.11    0.54
  11   3  -3    0.78    0.53
 -11   3   3   -0.48    0.46
  11  -3  -3    0.66    0.56
 -11  -3   3    0.77    0.53
 -11   3  -3    0.61    0.44
  11   3   3    0.65    0.55
 -11  -3   3    1.14    0.58
 -12  -3  -3    2.72    0.74
 -12   3   3    2.81    0.73
 -12   3   3    2.96    0.72
 -12  -3  -3    3.05    0.65
 -12  -3   3    3.58    0.75
 -12  -3   3    2.83    0.74
 -12   3  -3    2.45    0.74
   0  -4   3    6.37    0.50
   0  -4  -3    6.45    0.51
   0   4  -3    6.00    0.49
   0  -4  -3    5.90    0.51
   0   4  -3    6.19    0.47
   0   4   3    6.88    0.51
   0   4  -3    6.13    0.46
   0   4   3    5.91    0.51
   0  -4   3    5.38    0.47
   0  -4   3    6.86    0.48
  -1   4   3    6.94    0.52
  -1  -4  -3    6.68    0.57
  -1  -4  -3    7.92    0.51
  -1   4   3    7.42    0.60
   1   4  -3    7.87    0.57
   1   4  -3    7.29    0.59
   1  -4   3    6.01    0.59
   1  -4   3    7.60    0.57
  -1   4   3    7.16    0.59
  -1  -4  -3    8.70    0.60
  -1   4  -3    7.31    0.59
   1  -4  -3    8.93    0.65
  -1  -4   3    8.29    0.61
   1   4   3    7.19    0.61
   1   4   3    7.87    0.61
  -1  -4   3    9.09    0.65
   1  -4  -3    7.60    0.64
  -1   4  -3    8.46    0.61
  -2  -4  -3   46.48    3.04
  -2  -4  -3   48.60    3.05
  -2   4   3   52.78    3.09
  -2   4   3   43.43    3.06
   2  -4   3   50.73    3.02
   2  -4   3   41.70    3.07
  -2   4   3   41.97    3.02
   2  -4   3   49.78    3.06
  -2  -4  -3   46.08    3.03
   2   4  -3   43.34    3.07
  -2   4  -3   45.95    3.11
   2  -4  -3   43.47    3.15
  -2  -4   3   45.01    3.13
  -2   4  -3   49.96    3.18
  -2  -4   3   49.64    3.17
   2   4   3   50.25    3.14
   2   4   3   49.96    3.13
   2  -4  -3   49.75    3.16
  -3   4   3    0.28    0.25
  -3  -4  -3    0.78    0.23
   3  -4   3    0.28    0.19
  -3   4   3    0.89    0.27
   3   4  -3    0.24    0.16
   3   4  -3    0.62    0.28
  -3  -4  -3    0.59    0.19
  -3   4   3    0.55    0.22
  -3  -4  -3    0.28    0.18
   3  -4   3    0.80    0.33
  -3   4  -3   -0.17    0.25
   3   4   3    0.64    0.23
   3  -4  -3    0.29    0.25
  -3  -4   3    0.40    0.16
  -3  -4   3    0.57    0.23
  -3   4  -3    0.58    0.19
  -4   4   3   56.74    4.06
  -4  -4  -3   56.37    4.01
  -4   4   3   55.28    4.03
   4  -4   3   59.69    4.10
   4   4  -3   62.49    3.97
  -4  -4  -3   64.25    4.03
  -4   4   3   69.87    4.11
   4  -4   3   65.26    4.00
  -4  -4   3   62.37    3.99
   4   4   3   62.35    4.07
   4  -4  -3   58.77    4.09
   4   4   3   61.27    4.05
  -4  -4   3   62.42    4.11
  -4   4  -3   68.14    4.15
  -4  -4   3   60.61    4.08
  -4   4  -3   58.34    4.01
  -5   4   3    7.40    0.75
  -5  -4  -3    8.25    0.72
  -5  -4  -3    6.97    0.68
   5  -4   3    7.85    0.81
   5   4  -3    8.65    0.67
  -5   4   3    8.26    0.77
  -5  -4   3    9.04    0.70
   5   4   3    8.64    0.76
  -5  -4   3    8.91    0.80
   5  -4  -3    8.15    0.80
  -5  -4   3    8.10    0.79
  -5   4  -3    7.08    0.68
   6  -4   3   10.69    1.06
  -6   4   3   10.88    1.02
  -6   4   3   11.44    1.03
  -6  -4  -3   12.46    0.98
   6   4  -3   12.41    0.95
  -6  -4   3   13.10    0.98
   6  -4  -3   11.29    1.06
  -6  -4   3   12.33    1.07
  -6   4  -3   12.02    0.96
   6   4   3   13.32    1.05
  -6  -4   3   10.31    1.04
  -7   4   3   12.72    1.19
   7  -4   3   15.01    1.30
  -7   4   3   13.21    1.20
   7   4  -3   14.13    1.13
  -7  -4  -3   14.38    1.16
  -7  -4   3   12.90    1.16
  -7  -4   3   13.84    1.19
  -7   4  -3   12.15    1.04
   7   4   3   13.31    1.14
   7  -4  -3   13.29    1.18
   8   4  -3    4.67    0.60
  -8   4   3    4.92    0.67
  -8  -4  -3    4.02    0.58
   8  -4   3    5.13    0.73
  -8   4   3    4.22    0.66
   8  -4  -3    4.84    0.69
   8   4   3    5.54    0.68
  -8   4  -3    3.90    0.54
  -8  -4   3    3.61    0.65
  -8  -4   3    5.17    0.69
  -9   4   3    1.09    0.47
  -9  -4  -3    0.31    0.44
   9  -4   3    0.37    0.48
  -9  -4  -3    0.52    0.37
  -9   4   3    0.11    0.42
   9   4  -3    1.28    0.44
  -9  -4   3    0.52    0.48
  -9   4  -3    0.36    0.36
   9  -4  -3    0.63    0.47
  -9  -4   3    0.06    0.44
   9   4   3    0.18    0.42
  10  -4   3    4.72    0.85
 -10   4   3    6.71    0.88
 -10   4   3    5.19    0.78
 -10  -4  -3    4.99    0.71
  10   4  -3    4.69    0.71
 -10  -4  -3    5.33    0.80
 -10   4  -3    4.20    0.63
  10   4   3    4.98    0.75
 -10  -4   3    5.39    0.80
  10  -4  -3    4.51    0.78
 -10  -4   3    4.91    0.77
 -11  -4  -3    1.97    0.65
 -11   4   3    1.00    0.52
 -11   4   3   -0.39    0.48
 -11  -4  -3    1.09    0.47
 -11  -4   3    0.84    0.57
  11  -4  -3    0.92    0.58
 -11   4  -3    1.15    0.47
 -11  -4   3    1.48    0.60
  11   4   3    0.90    0.55
 -12   4   3    0.39    0.53
 -12   4   3   -0.15    0.53
 -12  -4  -3   -0.43    0.53
 -12  -4  -3    1.23    0.53
 -12   4  -3   -0.16    0.60
 -12  -4   3    1.30    0.60
 -12  -4   3    1.28    0.60
   0  -5  -3    4.13    0.42
   0   5  -3    4.36    0.37
   0  -5  -3    4.57    0.42
   0  -5   3    3.72    0.37
   0  -5   3    4.41    0.40
   0   5  -3    5.23    0.43
   0   5  -3    4.20    0.36
   0   5   3    4.25    0.43
   0   5   3    5.01    0.42
   0  -5   3    4.46    0.37
  -1   5   3   17.35    1.21
   1   5  -3   19.16    1.19
  -1   5   3   17.11    1.30
   1  -5   3   16.50    1.29
   1   5  -3   19.03    1.26
   1  -5   3   19.00    1.26
  -1   5   3   21.01    1.32
   1  -5   3   19.40    1.27
   1   5  -3   17.11    1.29
  -1  -5  -3   20.51    1.30
  -1  -5  -3   16.91    1.27
   1   5   3   20.65    1.28
   1   5   3   17.36    1.27
   1  -5  -3   17.33    1.28
  -1  -5   3   19.85    1.30
  -1   5  -3   16.14    1.25
  -1   5  -3   16.34    1.26
  -1  -5   3   19.05    1.25
   1  -5  -3   19.52    1.29
  -2   5   3   58.30    3.64
  -2  -5  -3   61.65    3.62
  -2   5   3   48.34    3.61
   2   5  -3   52.55    3.63
  -2   5   3   54.85    3.57
   2  -5   3   56.60    3.60
   2  -5   3   51.58    3.62
  -2  -5  -3   56.70    3.59
   2  -5  -3   52.43    3.74
   2   5   3   60.01    3.72
  -2   5  -3   59.83    3.76
  -2  -5   3   61.85    3.77
  -2  -5   3   54.86    3.71
  -2   5  -3   53.26    3.70
   2  -5  -3   61.45    3.76
   2   5   3   54.22    3.72
  -3  -5  -3    4.09    0.41
   3  -5   3    4.75    0.52
   3   5  -3    3.80    0.47
   3  -5   3    2.92    0.36
  -3  -5  -3    3.88    0.41
  -3   5   3    4.91    0.49
  -3   5   3    4.72    0.46
  -3  -5  -3    4.91    0.45
  -3   5   3    4.97    0.50
  -3  -5   3    4.21    0.43
   3   5   3    3.55    0.42
  -3   5  -3    3.85    0.40
  -3  -5   3    4.51    0.34
  -3  -5   3    4.20    0.35
  -3   5  -3    4.97    0.51
   3  -5  -3    4.02    0.48
  -4   5   3    8.06    0.75
   4   5  -3    8.14    0.62
  -4   5   3    7.80    0.72
   4  -5   3    8.81    0.69
  -4  -5  -3    6.54    0.66
   4  -5   3    7.84    0.80
   4   5  -3    9.32    0.80
  -4  -5  -3    9.17    0.71
   4   5   3    8.04    0.72
  -4  -5   3    8.68    0.64
   4  -5  -3    8.88    0.78
  -4   5  -3    8.23    0.68
  -4  -5   3    7.74    0.72
   5  -5   3   29.65    2.30
  -5   5   3   30.83    2.26
  -5  -5  -3   32.20    2.21
  -5  -5  -3   32.19    2.21
  -5   5   3   30.44    2.24
   5   5  -3   34.31    2.16
  -5   5  -3   33.28    2.17
   5   5   3   31.95    2.22
  -5  -5   3   31.28    2.26
   5  -5  -3   26.65    2.23
  -5  -5   3   33.70    2.25
  -5  -5   3   32.16    2.13
  -6   5   3    0.97    0.37
  -6  -5  -3    0.90    0.29
   6   5  -3    0.85    0.27
  -6  -5  -3    0.99    0.32
   6  -5   3    0.57    0.41
  -6   5   3    0.91    0.38
  -6   5  -3    0.75    0.30
   6  -5  -3    0.91    0.39
  -6  -5   3    0.76    0.36
  -6  -5   3    1.07    0.30
   6   5   3    1.36    0.37
  -6  -5   3    1.66    0.41
  -7  -5  -3    1.12    0.37
  -7  -5  -3    1.23    0.40
  -7   5   3    1.19    0.42
   7  -5   3    1.51    0.49
   7   5  -3    2.04    0.37
  -7   5   3    1.16    0.44
  -7  -5   3    1.68    0.48
   7  -5  -3    0.65    0.42
   7   5   3    2.03    0.44
  -7   5  -3    1.43    0.36
  -7  -5   3    1.20    0.47
  -7  -5   3    1.92    0.37
   8   5  -3   -0.17    0.32
   8  -5   3   -0.18    0.41
  -8   5   3    0.31    0.42
  -8  -5  -3    0.64    0.36
  -8   5   3    0.93    0.44
  -8  -5  -3    0.19    0.41
  -8   5  -3    1.20    0.37
  -8  -5   3    0.26    0.43
   8  -5  -3    1.18    0.47
  -8  -5   3    0.80    0.45
   8   5   3    0.70    0.40
  -9   5   3    2.00    0.52
  -9  -5  -3    1.24    0.43
   9  -5   3    1.56    0.56
   9   5  -3    1.14    0.43
  -9  -5  -3    0.39    0.45
  -9   5   3    1.29    0.51
   9   5   3    1.54    0.49
  -9   5  -3    0.77    0.39
  -9  -5   3    0.97    0.49
   9  -5  -3    0.61    0.49
  -9  -5   3    1.30    0.52
 -10  -5  -3   -0.24    0.45
  10  -5   3   -0.14    0.49
  10   5  -3   -0.18    0.42
 -10  -5  -3   -0.10    0.36
 -10   5   3   -0.02    0.47
 -10   5   3    0.01    0.44
  10   5   3    0.23    0.44
  10  -5  -3    0.31    0.51
 -10  -5   3    0.47    0.51
 -10  -5   3    0.12    0.45
 -10   5  -3    0.30    0.39
 -11  -5  -3    0.31    0.54
 -11   5   3    0.45    0.53
 -11  -5  -3   -0.40    0.43
 -11   5   3   -0.25    0.46
 -11  -5   3    0.03    0.47
  11   5   3    0.52    0.55
 -11  -5   3    0.75    0.56
 -11   5  -3    0.50    0.43
   0  -6   3   34.17    2.17
   0   6  -3   34.77    2.12
   0   6   3   34.08    2.17
   0  -6  -3   32.74    2.17
   0  -6   3   31.34    2.12
   0   6  -3   28.75    2.15
   0   6   3   30.40    2.17
   0   6  -3   32.38    2.13
   0  -6   3   29.06    2.12
   0  -6  -3   35.16    2.19
  -1   6   3   15.83    1.26
   1   6  -3   18.24    1.15
   1  -6   3   16.93    1.21
   1  -6   3   18.03    1.26
   1   6  -3   17.73    1.26
  -1  -6  -3   17.90    1.26
  -1   6   3   16.65    1.15
  -1  -6  -3   16.69    1.23
   1  -6   3   18.45    1.24
  -1   6   3   19.39    1.28
  -1   6  -3   19.19    1.23
  -1  -6   3   14.93    1.14
   1   6   3   19.02    1.26
  -1   6  -3   16.29    1.22
  -1  -6   3   19.51    1.27
   1   6   3   18.57    1.22
  -1  -6   3   17.37    1.19
   1  -6  -3   15.56    1.24
   2  -6   3   18.14    1.15
  -2   6   3   13.50    1.16
   2   6  -3   14.29    1.17
   2  -6   3   15.86    1.20
   2  -6   3   16.13    1.14
  -2   6   3   15.17    1.10
  -2  -6  -3   15.46    1.09
  -2   6   3   18.39    1.20
  -2  -6  -3   16.63    1.14
   2  -6  -3   14.91    1.21
   2   6   3   17.04    1.17
   2   6   3   15.81    1.19
  -2  -6   3   16.68    1.16
  -2   6  -3   18.87    1.23
  -2   6  -3   15.34    1.17
  -3  -6  -3    0.57    0.20
  -3   6   3    0.90    0.29
  -3   6   3    0.52    0.24
   3  -6   3    0.64    0.19
  -3   6   3    0.91    0.29
   3   6  -3    0.30    0.26
   3  -6   3    0.02    0.27
  -3  -6  -3    0.66    0.21
  -3   6  -3    0.83    0.24
  -3  -6   3    0.68    0.22
  -3  -6   3    0.82    0.13
   3  -6  -3    0.51    0.29
  -3  -6   3    0.71    0.15
  -3   6  -3    1.13    0.31
   3   6   3    0.50    0.24
   4   6  -3   16.45    1.21
  -4  -6  -3   14.51    1.11
  -4  -6  -3   13.79    1.09
  -4   6   3   14.02    1.16
   4  -6   3   15.76    1.22
  -4  -6   3   14.41    0.99
  -4  -6   3   14.86    1.01
  -4   6  -3   13.80    1.07
  -4  -6   3   14.49    1.11
   4  -6  -3   13.36    1.16
   4   6   3   15.28    1.13
  -5   6   3    1.24    0.36
  -5   6   3    1.32    0.35
  -5  -6  -3    1.40    0.33
  -5  -6  -3    1.01    0.29
   5  -6   3    1.26    0.41
   5   6  -3    1.19    0.23
  -5  -6  -3    0.89    0.33
  -5  -6   3    1.42    0.25
  -5  -6   3    0.91    0.32
   5   6   3    1.35    0.33
   5  -6  -3    0.87    0.37
  -5  -6   3    0.93    0.23
  -5  -6   3    1.75    0.39
  -5   6  -3    0.94    0.28
  -6  -6  -3    7.13    0.74
   6  -6   3    7.88    0.89
   6   6  -3    9.09    0.71
  -6  -6  -3    7.75    0.77
  -6  -6  -3    7.34    0.75
  -6   6   3    9.16    0.86
  -6   6   3    7.92    0.81
  -6  -6   3    6.41    0.77
   6   6   3    8.41    0.80
  -6   6  -3    7.87    0.72
  -6  -6   3    7.84    0.79
  -6  -6   3    8.29    0.69
   6  -6  -3    7.63    0.84
  -7  -6  -3    3.92    0.54
  -7   6   3    3.75    0.60
  -7   6   3    3.70    0.60
   7   6  -3    4.14    0.50
  -7  -6  -3    3.50    0.51
   7  -6   3    5.23    0.72
  -7  -6  -3    4.46    0.61
   7  -6  -3    3.44    0.61
  -7  -6   3    4.72    0.51
  -7   6  -3    3.89    0.51
  -7  -6   3    4.00    0.62
  -7  -6   3    3.48    0.59
   8  -6   3    1.13    0.52
   8   6  -3    0.91    0.36
  -8   6   3    1.26    0.48
  -8  -6  -3    1.31    0.44
  -8  -6  -3    0.77    0.37
  -8  -6  -3    1.43    0.42
  -8   6   3    1.93    0.51
   8  -6  -3    1.17    0.48
  -8  -6   3    1.18    0.49
  -8   6  -3    1.26    0.37
  -8  -6   3    0.89    0.44
   8   6   3    1.53    0.46
   9   6  -3   -0.25    0.33
  -9  -6  -3    0.01    0.36
  -9   6   3    0.87    0.48
  -9  -6  -3    0.05    0.34
  -9  -6  -3   -0.18    0.38
   9  -6   3    0.59    0.51
  -9   6   3    0.01    0.43
  -9   6  -3    0.37    0.34
   9  -6  -3    0.40    0.50
  -9  -6   3   -0.40    0.42
  -9  -6   3   -0.29    0.39
   9   6   3    0.67    0.46
 -10   6   3    1.54    0.56
 -10  -6  -3    2.00    0.59
 -10  -6  -3    1.91    0.52
 -10   6   3    2.31    0.60
  10  -6   3    2.05    0.63
 -10  -6  -3    1.72    0.47
 -10  -6   3    1.17    0.54
 -10   6  -3    1.27    0.45
 -10  -6   3    1.84    0.61
  10  -6  -3    1.08    0.56
  10   6   3    2.46    0.58
 -11   6   3    0.86    0.55
 -11  -6  -3    1.07    0.49
 -11   6   3    0.91    0.52
 -11  -6  -3    0.96    0.47
 -11  -6  -3    0.36    0.55
  11   6   3    1.77    0.61
 -11  -6   3    0.30    0.51
 -11   6  -3    1.04    0.48
 -11  -6   3    1.36    0.61
   0   7   3   45.11    2.94
   0  -7  -3   43.83    2.92
   0   7   3   48.22    2.93
   0   7  -3   44.50    2.86
   0  -7   3   44.26    2.86
   0   7  -3   40.30    2.92
   0  -7   3   41.38    2.87
   1  -7   3   27.33    1.86
  -1  -7  -3   26.99    1.89
  -1   7   3   30.82    1.93
   1   7  -3   28.06    1.92
   1  -7   3   26.20    1.89
  -1   7   3   25.80    1.92
   1   7  -3   28.48    1.81
   1   7   3   30.52    1.93
  -1   7  -3   28.85    1.91
   1   7   3   29.73    1.96
  -1  -7   3   28.19    1.88
  -1  -7   3   26.61    1.85
  -1   7  -3   25.52    1.92
   1  -7  -3   28.60    1.95
   2  -7   3   11.23    0.82
  -2   7   3    9.81    0.85
   2   7  -3   10.73    0.86
   2  -7   3   10.47    0.86
  -2  -7  -3    9.94    0.73
  -2   7   3   10.21    0.76
  -2  -7  -3    9.74    0.79
  -2   7   3   11.97    0.88
  -2  -7   3   12.03    0.84
   2  -7  -3   10.24    0.90
  -2   7  -3   12.38    0.91
  -2   7  -3   11.45    0.88
   2   7   3    9.83    0.87
  -3   7   3   21.69    1.58
  -3  -7  -3   20.89    1.48
  -3  -7  -3   20.38    1.51
   3  -7   3   21.19    1.59
   3   7  -3   21.23    1.59
  -3   7   3   21.28    1.51
  -3  -7  -3   23.93    1.53
  -3   7  -3   25.34    1.65
  -3  -7   3   21.82    1.54
   3  -7  -3   21.39    1.62
  -3  -7   3   21.59    1.45
  -3   7  -3   22.68    1.57
   3   7   3   20.66    1.57
  -4   7   3    0.26    0.23
  -4  -7  -3    0.59    0.24
   4  -7   3    0.62    0.35
  -4  -7  -3    0.15    0.22
   4   7  -3    0.59    0.32
  -4  -7  -3    0.11    0.25
  -4   7   3    0.08    0.27
  -4  -7   3    0.04    0.23
  -4  -7   3    0.55    0.18
  -4  -7   3    0.51    0.14
   4   7   3    0.17    0.24
   4  -7  -3    0.51    0.30
  -4   7  -3    0.18    0.24
   5  -7   3    0.31    0.34
  -5  -7  -3    0.18    0.23
   5   7  -3    0.10    0.31
  -5  -7  -3    0.17    0.29
  -5   7   3   -0.32    0.23
  -5   7   3   -0.18    0.30
  -5   7  -3    0.23    0.25
  -5  -7   3    0.14    0.17
  -5  -7   3   -0.06    0.20
   5   7   3   -0.05    0.29
   5  -7  -3    0.20    0.30
  -5  -7   3    0.05    0.27
  -6   7   3   10.26    0.97
  -6   7   3    9.13    0.96
   6  -7   3   11.10    1.06
  -6  -7  -3   10.86    0.92
  -6  -7  -3   10.67    0.94
  -6  -7   3    9.81    0.78
  -6  -7   3    9.83    0.92
   6   7   3   10.62    0.94
  -6   7  -3    9.61    0.84
  -6  -7   3   10.51    0.80
  -6  -7   3    8.87    0.92
   6  -7  -3    8.00    0.93
  -7  -7  -3    1.18    0.40
  -7  -7  -3    2.05    0.44
   7  -7   3    1.78    0.53
  -7   7   3    2.35    0.50
  -7  -7  -3    1.14    0.38
  -7   7   3    2.00    0.48
  -7   7  -3    1.87    0.42
  -7  -7   3    1.63    0.47
   7  -7  -3    2.40    0.53
  -7  -7   3    2.17    0.36
  -7  -7   3    2.45    0.54
  -8   7   3    7.66    0.94
  -8  -7  -3    8.10    0.87
   8  -7   3    8.83    1.04
  -8  -7  -3    9.26    0.92
  -8   7   3    8.92    0.98
   8   7  -3   12.09    0.90
  -8  -7  -3    8.75    0.93
  -8  -7   3    8.67    0.95
   8  -7  -3    8.48    0.98
  -8   7  -3    8.61    0.84
  -8  -7   3    8.52    0.93
  -9   7   3    1.82    0.52
  -9   7   3    1.32    0.50
  -9  -7  -3    0.95    0.42
   9  -7   3    0.88    0.55
  -9  -7  -3    1.95    0.50
  -9  -7  -3    0.91    0.48
  -9  -7   3    0.90    0.49
   9  -7  -3    1.49    0.57
  -9   7  -3    0.85    0.40
  -9  -7   3    0.52    0.46
 -10  -7  -3   -0.31    0.36
  10  -7   3    0.48    0.58
 -10  -7  -3   -0.02    0.42
 -10   7   3    0.36    0.47
 -10  -7  -3    0.62    0.46
 -10   7   3   -0.06    0.43
 -10  -7   3    0.45    0.50
  10  -7  -3   -0.07    0.52
 -10   7  -3    0.49    0.42
 -10  -7   3    0.01    0.50
 -11   7   3    2.21    0.61
 -11  -7  -3    0.71    0.55
 -11   7   3    1.47    0.60
 -11  -7  -3    1.69    0.54
 -11  -7   3    2.77    0.66
 -11  -7   3    2.51    0.69
   0  -8   3    0.09    0.20
   0   8   3    0.40    0.24
   0   8  -3   -0.08    0.22
   0   8   3    0.14    0.20
   0   8  -3    0.16    0.15
   0  -8   3    0.12    0.16
   0  -8  -3    0.38    0.24
   1   8  -3   18.32    1.45
   1   8  -3   21.14    1.35
   1  -8   3   20.81    1.39
   1  -8   3   19.66    1.44
  -1   8   3   21.87    1.47
  -1  -8  -3   19.72    1.43
  -1   8   3   18.35    1.46
   1   8   3   20.76    1.46
  -1  -8   3   19.81    1.40
  -1   8  -3   22.66    1.47
   1   8   3   19.95    1.50
  -1   8  -3   19.77    1.48
  -1  -8   3   20.47    1.41
   1  -8  -3   22.01    1.52
  -2  -8  -3    0.10    0.18
  -2   8   3    0.23    0.13
  -2   8   3    0.18    0.16
   2   8  -3    0.08    0.24
   2  -8   3   -0.24    0.20
   2   8  -3    0.05    0.09
  -2  -8  -3   -0.16    0.10
  -2   8   3   -0.02    0.24
   2  -8   3   -0.37    0.25
   2   8   3   -0.11    0.09
  -2   8  -3   -0.04    0.21
  -2  -8   3    0.31    0.19
   2  -8  -3    0.52    0.28
  -2  -8   3   -0.05    0.13
   2   8   3   -0.13    0.19
  -2   8  -3   -0.20    0.21
  -3  -8  -3    3.11    0.38
   3  -8   3    3.33    0.48
  -3   8   3    3.01    0.45
  -3  -8  -3    3.13    0.37
  -3  -8  -3    3.16    0.34
   3   8  -3    4.20    0.49
  -3   8   3    2.95    0.36
   3   8   3    2.59    0.40
  -3  -8   3    3.20    0.37
  -3   8  -3    2.95    0.40
  -3  -8   3    3.44    0.29
   3  -8  -3    2.83    0.44
   3   8   3    3.33    0.37
   4  -8   3    2.71    0.48
   4   8  -3    2.35    0.45
  -4   8   3    2.21    0.42
  -4  -8  -3    2.10    0.36
  -4   8   3    2.25    0.37
  -4  -8  -3    3.31    0.39
  -4  -8  -3    2.24    0.34
   4  -8  -3    2.31    0.45
   4   8   3    2.20    0.41
  -4  -8   3    2.91    0.29
  -4  -8   3    2.48    0.25
  -4   8  -3    2.99    0.41
  -4  -8   3    2.53    0.36
  -5   8   3   20.11    1.66
   5   8  -3   20.34    1.68
  -5  -8  -3   21.22    1.59
  -5   8   3   22.81    1.63
   5  -8   3   22.63    1.74
  -5  -8  -3   23.84    1.61
   5  -8  -3   20.15    1.71
  -5  -8   3   23.13    1.64
  -5  -8   3   22.40    1.52
  -5   8  -3   22.03    1.62
  -5  -8   3   21.49    1.49
   5   8   3   24.13    1.69
   6  -8   3    0.87    0.45
  -6   8   3    0.96    0.40
  -6  -8  -3   -0.19    0.26
  -6   8   3    0.43    0.35
  -6  -8  -3    0.95    0.35
  -6  -8   3    0.69    0.37
  -6  -8   3    0.95    0.27
  -6  -8   3    0.68    0.23
   6  -8  -3   -0.15    0.38
  -6  -8   3    0.63    0.35
   6   8   3    0.42    0.35
  -6   8  -3    0.42    0.30
  -7  -8  -3   11.24    0.96
  -7   8   3    9.92    0.99
  -7  -8  -3   10.00    0.96
   7  -8   3   11.07    1.13
  -7  -8  -3    9.59    0.96
  -7   8   3   10.75    1.04
   7  -8  -3    9.14    1.00
  -7  -8   3    9.44    0.78
  -7  -8   3    9.63    0.98
  -7   8  -3    9.37    0.88
  -7  -8   3    9.21    0.93
  -8  -8  -3   -0.22    0.32
  -8   8   3    0.55    0.43
  -8  -8  -3    0.08    0.35
  -8  -8  -3    0.19    0.34
   8  -8   3    0.38    0.47
  -8   8   3    0.40    0.41
   8  -8  -3    0.19    0.43
  -8  -8   3    0.47    0.43
  -8   8  -3    0.10    0.33
  -8  -8   3    0.64    0.48
  -9   8   3    0.48    0.48
  -9  -8  -3    0.84    0.45
  -9  -8  -3    0.85    0.41
  -9  -8  -3    0.53    0.42
   9  -8   3    0.27    0.53
  -9   8   3    0.58    0.48
  -9  -8   3    0.40    0.46
   9  -8  -3    0.83    0.57
  -9   8  -3    1.21    0.44
  -9  -8   3    1.12    0.53
 -10   8   3    0.77    0.53
 -10  -8  -3    1.14    0.47
 -10  -8  -3    0.89    0.47
 -10   8   3    0.20    0.49
 -10  -8  -3    1.15    0.49
 -10  -8   3    0.90    0.51
  10  -8  -3    1.40    0.65
 -10  -8   3    1.04    0.59
 -10   8  -3    0.97    0.47
 -11   8   3    0.81    0.56
 -11   8   3    1.82    0.61
 -11  -8  -3    1.00    0.55
 -11  -8  -3    0.76    0.53
 -11  -8   3    0.42    0.57
 -11  -8   3   -0.11    0.51
   0   9  -3    2.47    0.28
   0   9   3    1.78    0.35
   0   9   3    2.12    0.33
   0  -9   3    2.18    0.27
   0  -9  -3    1.64    0.34
   0  -9   3    2.53    0.32
   0   9  -3    1.72    0.34
   1   9  -3    6.17    0.62
   1   9  -3    6.12    0.49
  -1   9   3    5.82    0.62
   1  -9   3    6.01    0.53
  -1  -9  -3    6.40    0.59
   1  -9   3    6.92    0.62
  -1  -9   3    6.35    0.52
  -1  -9   3    6.58    0.53
   1   9   3    5.94    0.61
  -1   9  -3    5.28    0.59
   1   9   3    6.33    0.56
  -1   9  -3    6.33    0.55
   1  -9  -3    6.44    0.62
   2  -9   3   16.13    1.27
   2   9  -3   16.30    1.10
  -2   9   3   15.41    1.27
  -2   9   3   17.13    1.13
   2   9  -3   15.61    1.26
  -2  -9  -3   16.41    1.21
  -2   9   3   16.82    1.12
  -2  -9   3   17.09    1.14
   2   9   3   15.91    1.27
  -2   9  -3   17.40    1.27
   2  -9  -3   15.99    1.29
  -2  -9   3   15.68    1.17
  -2   9  -3   16.41    1.24
   2   9   3   17.67    1.22
  -3   9   3    7.86    0.65
  -3  -9  -3    7.67    0.60
  -3  -9  -3    8.51    0.69
   3  -9   3    8.24    0.79
   3   9  -3    6.90    0.74
  -3   9   3    8.12    0.77
  -3  -9   3    8.99    0.60
   3   9   3    7.64    0.74
   3   9   3    7.84    0.68
  -3  -9   3    7.73    0.67
   3  -9  -3    6.90    0.76
  -3  -9   3    7.80    0.59
  -3   9  -3    8.26    0.73
  -4   9   3    8.63    0.86
  -4  -9  -3    8.17    0.75
   4   9  -3    9.42    0.88
   4  -9   3    9.39    0.91
  -4  -9  -3    9.43    0.75
  -4   9   3    9.99    0.80
  -4  -9  -3    9.62    0.79
   4   9   3    8.21    0.80
  -4  -9   3    8.19    0.66
   4  -9  -3    9.49    0.89
  -4   9  -3    8.68    0.79
  -4  -9   3    9.72    0.77
  -4  -9   3    9.11    0.65
  -5  -9  -3    0.41    0.26
  -5   9   3    0.51    0.31
  -5   9   3    0.38    0.36
   5   9  -3    0.42    0.34
   5  -9   3    0.73    0.45
  -5  -9  -3    0.29    0.28
  -5  -9   3    1.05    0.31
  -5   9  -3    0.56    0.30
   5   9   3    0.73    0.36
  -5  -9   3    0.66    0.18
   5  -9  -3    0.67    0.40
  -5  -9   3    0.75    0.24
  -6   9   3    2.13    0.42
  -6  -9  -3    3.77    0.48
   6   9  -3    3.52    0.60
   6  -9   3    3.92    0.67
  -6   9   3    3.99    0.58
  -6  -9  -3    4.02    0.51
  -6   9  -3    3.27    0.50
   6   9   3    4.40    0.58
  -6  -9   3    3.26    0.49
   6  -9  -3    2.86    0.58
  -6  -9   3    3.70    0.38
  -7  -9  -3    3.22    0.50
  -7   9   3    3.60    0.56
   7  -9   3    2.10    0.60
  -7  -9  -3    2.22    0.45
  -7   9   3    2.71    0.56
  -7  -9   3    2.44    0.54
  -7  -9   3    2.12    0.46
   7  -9  -3    1.94    0.55
  -7   9  -3    2.39    0.46
   7   9   3    3.23    0.56
  -8  -9  -3    2.21    0.49
  -8  -9  -3    0.93    0.43
  -8  -9  -3    2.99    0.50
  -8   9   3    1.41    0.50
   8  -9   3    3.05    0.68
  -8   9   3    1.89    0.54
  -8  -9   3    2.42    0.52
  -8  -9   3    1.97    0.55
  -8   9  -3    2.11    0.47
   8  -9  -3    2.51    0.61
  -9   9   3    1.61    0.55
  -9  -9  -3    1.68    0.52
  -9   9   3    3.90    0.69
   9  -9   3    2.22    0.68
  -9  -9  -3    2.50    0.57
  -9  -9  -3    1.56    0.49
  -9  -9   3    2.74    0.63
  -9   9  -3    2.61    0.53
   9  -9  -3    1.83    0.62
  -9  -9   3    1.87    0.55
 -10   9   3    0.42    0.52
 -10   9   3    0.23    0.49
 -10  -9  -3   -0.17    0.40
 -10  -9  -3   -0.56    0.44
 -10  -9   3    0.23    0.51
 -10   9  -3    0.50    0.45
 -10  -9   3    0.91    0.54
 -11   9   3    0.22    0.55
 -11   9   3    0.04    0.51
 -11  -9  -3   -0.52    0.44
 -11  -9  -3    0.39    0.49
 -11  -9   3    0.02    0.51
 -11  -9   3   -0.96    0.51
   0 -10   3    3.59    0.44
   0 -10  -3    4.30    0.50
   0 -10   3    3.95    0.40
   0  10  -3    4.14    0.41
   0  10   3    4.79    0.53
   0  10  -3    4.31    0.50
   1  10  -3    0.16    0.13
   1 -10   3   -0.19    0.20
  -1 -10  -3    0.20    0.23
   1  10  -3    0.34    0.28
   1 -10   3    0.72    0.30
  -1  10   3   -0.25    0.22
  -1 -10   3    0.22    0.18
   1  10   3    0.08    0.14
   1 -10  -3   -0.21    0.26
  -1  10  -3   -0.14    0.25
  -1 -10   3    0.25    0.22
  -1  10  -3    0.00    0.19
   1  10   3   -0.39    0.24
  -2  10   3    6.81    0.51
  -2 -10  -3    6.22    0.61
   2  10  -3    6.84    0.52
  -2  10   3    7.02    0.71
  -2  10   3    6.91    0.53
   2 -10   3    7.16    0.69
   2  10  -3    6.03    0.68
   2 -10  -3    7.10    0.71
   2  10   3    6.74    0.68
  -2 -10   3    6.88    0.54
   2  10   3    7.06    0.60
  -2 -10   3    5.78    0.55
  -2  10  -3    6.19    0.64
   3 -10   3    1.32    0.38
  -3 -10  -3    1.21    0.19
   3  10  -3    0.65    0.34
  -3  10   3    0.51    0.33
  -3  10   3    1.02    0.25
  -3 -10  -3    1.19    0.28
   3  10   3    1.26    0.34
  -3 -10   3    1.19    0.22
   3 -10  -3    0.53    0.34
  -3 -10   3    1.17    0.27
   3  10   3    1.78    0.29
  -3 -10   3    1.17    0.21
  -3  10  -3    0.92    0.32
  -4 -10  -3    4.41    0.46
   4 -10   3    5.03    0.65
  -4  10   3    4.78    0.62
   4  10  -3    5.27    0.64
  -4  10   3    5.24    0.54
  -4 -10  -3    5.12    0.52
  -4 -10   3    4.93    0.52
   4 -10  -3    4.87    0.66
  -4  10  -3    5.32    0.60
  -4 -10   3    5.43    0.45
   4  10   3    4.67    0.58
  -4 -10   3    5.22    0.43
  -5 -10  -3    0.27    0.26
  -5 -10  -3    1.37    0.30
   5  10  -3    1.24    0.39
   5 -10   3    1.64    0.49
  -5  10   3    0.99    0.34
  -5  10   3    0.86    0.38
   5  10   3    0.43    0.34
  -5 -10   3    0.92    0.31
   5 -10  -3    0.83    0.44
  -5 -10   3    1.03    0.20
  -5  10  -3    0.76    0.34
  -6  10   3    4.77    0.66
   6  10  -3    3.99    0.67
  -6 -10  -3    4.17    0.53
  -6  10   3    5.34    0.63
  -6 -10  -3    3.95    0.53
   6 -10   3    4.08    0.70
  -6  10  -3    3.88    0.56
  -6 -10   3    4.65    0.56
   6 -10  -3    4.43    0.70
   6  10   3    4.42    0.63
  -7 -10  -3    1.97    0.43
  -7  10   3    2.35    0.56
  -7 -10  -3    2.27    0.44
   7 -10   3    2.36    0.64
   7  10   3    2.73    0.55
   7 -10  -3    3.15    0.63
  -7  10  -3    2.96    0.50
  -7 -10   3    2.38    0.47
  -7 -10   3    1.43    0.48
  -8  10   3    1.36    0.50
  -8 -10  -3    0.67    0.40
  -8  10   3    0.84    0.47
  -8 -10  -3    0.73    0.42
  -8 -10  -3    1.01    0.42
   8 -10   3    2.08    0.66
  -8  10  -3    1.32    0.45
   8 -10  -3    0.95    0.54
  -8 -10   3    1.57    0.44
  -8 -10   3    1.08    0.52
  -9  10   3    1.34    0.56
  -9 -10  -3    1.48    0.49
   9 -10   3    2.11    0.67
  -9  10   3    1.64    0.57
  -9 -10  -3    1.72    0.51
  -9 -10   3    1.02    0.45
   9 -10  -3    0.83    0.56
  -9 -10   3    0.50    0.51
  -9  10  -3    1.37    0.48
 -10 -10  -3    1.69    0.54
 -10  10   3    2.58    0.65
 -10  10   3    2.51    0.65
 -10 -10  -3    3.56    0.66
 -10 -10   3    1.86    0.57
 -10 -10   3    1.80    0.67
 -10  10  -3    2.41    0.56
   0  11   3    5.63    0.64
   0  11  -3    6.39    0.53
   0 -11   3    6.27    0.53
   0 -11   3    5.52    0.58
   0  11  -3    5.39    0.63
   0 -11  -3    5.69    0.62
   1 -11   3    5.07    0.47
   1 -11   3    5.18    0.57
   1  11  -3    4.78    0.59
  -1  11   3    4.04    0.56
  -1 -11  -3    4.91    0.55
   1  11  -3    4.72    0.42
  -1  11  -3    5.29    0.59
  -1  11  -3    5.06    0.51
  -1 -11   3    5.52    0.51
   1  11   3    4.46    0.57
  -1 -11   3    4.94    0.46
   1 -11  -3    5.13    0.59
   2  11  -3    0.97    0.18
  -2 -11  -3    0.63    0.28
   2 -11   3    0.54    0.37
   2  11  -3    0.46    0.32
  -2  11   3    0.82    0.37
   2  11   3    1.37    0.35
  -2  11  -3    1.10    0.34
  -2 -11   3    1.25    0.25
  -2 -11   3    0.95    0.24
   2 -11  -3    0.98    0.36
   3 -11   3   18.85    1.43
  -3  11   3   16.56    1.40
  -3  11   3   17.86    1.25
   3  11  -3   15.89    1.39
  -3 -11  -3   17.37    1.30
  -3 -11   3   19.89    1.27
  -3 -11   3   17.58    1.25
   3 -11  -3   17.92    1.47
  -3 -11   3   17.74    1.31
   3  11   3   18.40    1.44
  -3  11  -3   17.30    1.41
  -4  11   3    4.33    0.62
  -4 -11  -3    4.21    0.42
  -4 -11  -3    4.68    0.50
   4 -11   3    2.50    0.60
  -4  11   3    5.18    0.52
   4  11  -3    4.37    0.63
   4 -11  -3    3.43    0.60
   4  11   3    4.24    0.57
  -4 -11   3    4.29    0.47
  -4  11  -3    4.03    0.55
  -5 -11  -3    3.50    0.43
   5 -11   3    4.67    0.67
  -5  11   3    3.70    0.50
   5  11  -3    3.22    0.58
  -5 -11  -3    3.62    0.46
  -5  11   3    3.95    0.61
  -5 -11   3    3.16    0.45
  -5  11  -3    3.70    0.53
   5 -11  -3    3.81    0.65
   5  11   3    2.51    0.49
  -6  11   3   -0.35    0.37
  -6 -11  -3    0.13    0.28
   6  11  -3   -0.56    0.36
   6 -11   3    0.52    0.50
  -6 -11  -3   -0.39    0.24
  -6  11   3    0.61    0.34
  -6 -11   3   -0.01    0.28
  -6  11  -3    0.23    0.36
   6  11   3    0.15    0.37
   6 -11  -3    0.96    0.49
   7 -11   3    3.09    0.68
  -7  11   3    1.17    0.50
  -7 -11  -3    2.06    0.41
  -7  11   3    2.00    0.47
  -7 -11  -3    1.01    0.38
  -7 -11   3    1.97    0.44
   7 -11  -3    2.33    0.60
  -7  11  -3    1.45    0.45
   7  11   3    1.72    0.51
  -7 -11   3    1.29    0.47
  -8  11   3    2.62    0.60
  -8 -11  -3    1.81    0.42
  -8 -11  -3    1.69    0.47
  -8  11   3    0.66    0.34
   8 -11   3    1.89    0.68
  -8 -11   3    1.40    0.55
  -8 -11   3    2.58    0.51
  -8  11  -3    2.03    0.51
   8 -11  -3    2.19    0.64
  -9 -11  -3    1.83    0.54
  -9  11   3    0.73    0.51
  -9  11   3    1.08    0.59
  -9 -11  -3    2.00    0.49
  -9 -11   3    1.82    0.62
  -9  11  -3    1.34    0.49
  -9 -11   3    1.16    0.47
 -10 -11  -3    0.84    0.45
 -10  11   3    0.11    0.49
 -10  11   3    1.39    0.58
 -10 -11  -3   -0.51    0.47
 -10 -11   3    1.19    0.64
 -10  11  -3    1.05    0.57
 -10 -11   3    1.57    0.53
   0 -12  -3   12.04    1.03
   0 -12   3   12.65    0.91
   0  12   3   10.74    1.04
   0  12  -3   12.31    0.92
   0  12  -3   11.03    1.04
   0 -12   3   12.12    0.98
   1  12  -3    3.52    0.35
   1 -12   3    3.01    0.39
  -1  12   3    2.98    0.49
   1 -12   3    3.12    0.49
   1  12  -3    2.76    0.50
  -1 -12  -3    3.74    0.48
  -1  12  -3    2.79    0.47
   1 -12  -3    3.27    0.51
   1  12   3    2.43    0.46
  -1 -12   3    3.03    0.42
  -1 -12   3    2.73    0.35
   2 -12   3    8.47    0.77
  -2 -12  -3    7.12    0.65
   2  12  -3    6.05    0.52
  -2  12   3    5.05    0.70
   2  12  -3    6.53    0.73
   2 -12  -3    6.53    0.73
  -2 -12   3    6.28    0.58
  -2  12  -3    5.50    0.67
  -2 -12   3    6.38    0.56
   2  12   3    6.33    0.71
  -3  12   3    4.36    0.60
  -3  12   3    4.49    0.43
   3  12  -3    3.56    0.58
  -3 -12  -3    3.19    0.48
   3 -12   3    4.64    0.63
  -3 -12   3    4.50    0.44
   3 -12  -3    3.52    0.58
  -3  12  -3    4.02    0.55
   3  12   3    3.60    0.55
  -3 -12   3    4.30    0.46
  -4 -12  -3    6.91    0.55
   4 -12   3    7.56    0.83
   4  12  -3    5.08    0.74
  -4 -12  -3    6.41    0.64
  -4  12   3    5.90    0.75
  -4  12   3    7.26    0.65
   4  12   3    6.38    0.74
   4 -12  -3    6.49    0.81
  -4  12  -3    6.43    0.72
  -4 -12   3    6.94    0.64
   5  12  -3    1.52    0.46
  -5  12   3    1.32    0.38
  -5 -12  -3    0.74    0.26
  -5  12   3    0.86    0.44
   5 -12   3    0.75    0.51
  -5 -12  -3    2.12    0.36
  -5  12  -3    1.37    0.43
   5  12   3    1.18    0.46
  -5 -12   3    0.94    0.34
   5 -12  -3    1.18    0.50
  -6 -12  -3   -0.04    0.26
   6  12  -3    0.28    0.39
  -6  12   3    0.74    0.47
  -6  12   3    0.34    0.34
   6 -12   3    0.78    0.54
  -6 -12  -3   -0.23    0.25
  -6  12  -3   -0.27    0.36
   6 -12  -3   -0.20    0.45
  -6 -12   3    0.43    0.33
   6  12   3   -0.26    0.38
   7  12  -3    0.37    0.46
  -7  12   3   -0.58    0.36
  -7  12   3    0.18    0.47
   7 -12   3    0.91    0.57
   7 -12  -3   -1.01    0.45
  -7 -12   3    0.05    0.33
  -7  12  -3    0.40    0.38
   7  12   3    0.18    0.39
  -8  12   3    2.64    0.58
  -8  12   3    2.16    0.61
   8 -12   3    2.10    0.70
   8 -12  -3    2.20    0.69
  -8 -12   3    2.23    0.56
  -8  12  -3    2.50    0.56
  -8 -12   3    2.44    0.50
   8  12   3    1.67    0.57
  -9  12   3   -0.34    0.49
  -9 -12  -3    0.47    0.48
  -9  12   3    0.50    0.39
  -9 -12   3   -0.46    0.50
  -9  12  -3    0.06    0.47
  -9 -12   3   -0.33    0.34
   0 -13   3    6.97    0.59
   0  13  -3    6.80    0.74
   0  13  -3    6.48    0.59
   0 -13   3    7.50    0.71
   0 -13  -3    6.27    0.71
   0  13   3    5.70    0.74
   1  13  -3    2.55    0.51
  -1 -13  -3    3.73    0.50
   1 -13   3    3.08    0.52
  -1  13   3    3.06    0.54
   1  13   3    3.07    0.53
  -1 -13   3    3.09    0.39
  -1 -13   3    3.84    0.48
  -1  13  -3    3.64    0.55
   1 -13  -3    3.67    0.57
   2 -13   3    3.13    0.55
   2  13  -3    2.57    0.51
  -2  13   3    2.40    0.51
  -2 -13  -3    2.92    0.47
   2  13   3    2.84    0.51
   2 -13  -3    2.45    0.53
  -2  13  -3    3.14    0.53
  -2 -13   3    3.39    0.39
  -2 -13   3    2.96    0.42
  -3 -13  -3    0.24    0.31
  -3  13   3    0.26    0.38
   3 -13   3    0.34    0.40
   3  13  -3    0.63    0.38
  -3  13  -3    0.13    0.34
   3  13   3    0.44    0.35
  -3 -13   3    0.38    0.25
   3 -13  -3    1.15    0.44
  -4 -13  -3    0.94    0.33
   4 -13   3    0.53    0.50
  -4  13   3    0.58    0.43
   4  13  -3    0.94    0.42
   4  13   3    1.04    0.42
  -4 -13   3    0.99    0.30
   4 -13  -3    1.56    0.50
  -4  13  -3    1.31    0.44
  -5 -13  -3    1.68    0.35
   5 -13   3    1.84    0.58
  -5  13   3    1.06    0.48
   5  13  -3    0.86    0.43
   5 -13  -3    1.10    0.53
   5  13   3    1.76    0.46
  -5 -13   3    1.65    0.37
  -5  13  -3    1.21    0.44
   6  13  -3    6.07    0.82
   6 -13   3    6.54    0.92
  -6  13   3    5.69    0.74
  -6  13   3    5.24    0.81
  -6  13  -3    5.02    0.68
   6 -13  -3    3.76    0.76
  -6 -13   3    4.82    0.59
   6  13   3    5.48    0.73
   7  13  -3   -0.12    0.44
   7 -13   3   -0.84    0.49
  -7  13   3    0.47    0.49
   7 -13  -3    1.16    0.57
  -7 -13   3   -0.50    0.31
   7  13   3    0.56    0.43
  -7  13  -3   -0.34    0.40
   8 -13   3    3.07    0.91
  -8  13   3    3.35    0.72
  -8  13  -3    4.89    0.73
  -8 -13   3    3.47    0.69
   8  13   3    4.02    0.75
  -9 -13  -3   -0.26    0.44
  -9  13   3   -0.14    0.55
  -9 -13   3    0.76    0.60
  -9  13  -3    0.68    0.49
   0 -14   3    0.99    0.39
   0 -14  -3    0.24    0.38
   0  14   3    0.93    0.40
   0  14  -3    0.04    0.37
  -1 -14  -3    5.68    0.67
   1 -14   3    6.37    0.72
   1  14  -3    5.28    0.73
  -1  14   3    5.70    0.73
   1 -14  -3    5.35    0.70
  -1 -14   3    6.53    0.64
   1  14   3    5.06    0.70
  -1  14  -3    5.08    0.69
   2 -14   3   -0.47    0.40
  -2  14   3    0.23    0.36
   2  14  -3    0.29    0.39
  -2 -14  -3    0.44    0.36
  -2  14  -3    0.24    0.37
   2 -14  -3    0.83    0.43
   2  14   3    0.39    0.38
  -3  14   3    0.26    0.40
   3 -14   3    1.36    0.47
  -3 -14  -3    0.20    0.32
   3  14  -3    0.66    0.42
  -3  14  -3   -0.39    0.32
   3 -14  -3   -0.05    0.42
   3  14   3    0.55    0.38
   4  14  -3    0.98    0.48
   4 -14   3    0.87    0.54
  -4  14   3    1.24    0.48
  -4 -14  -3    1.28    0.38
  -4  14  -3    0.78    0.41
   4 -14  -3    1.14    0.51
   4  14   3    0.94    0.44
  -5  14   3    0.49    0.48
   5 -14   3   -0.31    0.48
   5  14  -3    0.83    0.44
  -5  14  -3    0.19    0.41
   5  14   3   -0.04    0.35
   5 -14  -3   -0.24    0.47
   6 -14   3    0.56    0.56
  -6  14   3   -0.02    0.45
   6  14  -3    0.24    0.46
   6  14   3    0.32    0.42
   6 -14  -3    0.76    0.52
  -6  14  -3    0.04    0.39
   7 -14   3    0.41    0.65
   7  14  -3    2.09    0.64
  -7  14   3    0.63    0.53
   7  14   3    0.75    0.52
   7 -14  -3    1.08    0.60
  -7  14  -3    0.00    0.43
  -8  14   3    0.82    0.57
   8  14   3    1.60    0.60
  -8 -14   3    0.84    0.47
  -8  14  -3    0.03    0.47
   0 -15   3   -0.32    0.39
   0  15   3    0.13    0.35
   0  15  -3    0.53    0.42
   0 -15  -3    0.21    0.38
  -1 -15  -3    0.19    0.37
   1  15  -3   -0.64    0.37
  -1  15   3    0.00    0.36
   1 -15   3   -0.18    0.45
   1 -15  -3   -0.22    0.39
  -1  15  -3   -0.07    0.38
   1  15   3    0.63    0.42
  -2  15   3    0.54    0.43
   2  15  -3    1.40    0.48
   2 -15   3    0.26    0.45
  -2 -15  -3    1.11    0.42
   2  15   3    0.41    0.43
   2 -15  -3    0.50    0.45
  -2  15  -3    0.51    0.41
  -3  15   3    2.61    0.58
   3 -15   3    2.71    0.64
  -3 -15  -3    2.43    0.48
   3  15  -3    2.50    0.55
   3  15   3    3.64    0.60
  -3  15  -3    1.90    0.53
   3 -15  -3    3.09    0.65
   4 -15   3    0.58    0.53
  -4  15   3    0.45    0.46
   4  15  -3   -0.12    0.42
   4 -15  -3    0.46    0.49
   4  15   3   -0.49    0.38
  -4  15  -3   -0.22    0.36
   5 -15   3    2.60    0.69
   5  15  -3    1.02    0.50
  -5  15   3    2.00    0.59
  -5  15  -3    1.51    0.48
   5 -15  -3    0.73    0.54
   5  15   3    1.23    0.51
   6 -15   3   -0.49    0.53
   6  15  -3    0.66    0.49
  -6  15   3    0.63    0.56
   6  15   3    0.07    0.44
   6 -15  -3    0.26    0.54
  -6  15  -3   -0.18    0.40
   7  15  -3   -0.30    0.52
  -7  15   3    0.20    0.50
   7 -15   3    0.28    0.66
  -7  15  -3    0.93    0.50
   7  15   3    0.46    0.52
  -8  15   3   -0.40    0.53
  -8  15  -3    0.64    0.52
   8  15   3    0.82    0.59
   0 -16  -3    1.17    0.48
   0  16  -3    2.02    0.53
   0  16   3    2.04    0.55
  -1  16   3    0.61    0.48
  -1 -16  -3    1.73    0.50
   1 -16   3    0.83    0.50
   1  16  -3    1.43    0.49
  -1  16  -3    2.45    0.55
   1  16   3    1.51    0.51
   1 -16  -3    0.58    0.50
   2 -16   3    1.92    0.58
   2  16  -3    2.27    0.57
  -2 -16  -3    1.35    0.45
  -2  16   3    1.13    0.50
  -2  16  -3    1.89    0.52
   2 -16  -3    1.26    0.53
   2  16   3    0.83    0.45
   3  16  -3    2.09    0.58
   3 -16   3    2.91    0.66
  -3  16   3    1.36    0.54
  -3  16  -3    1.03    0.50
   3 -16  -3    1.02    0.55
   3  16   3    3.21    0.60
   4 -16   3    3.93    0.76
  -4  16   3    3.14    0.70
   4  16  -3    2.92    0.67
   4 -16  -3    4.20    0.77
  -4  16  -3    3.61    0.64
   4  16   3    1.93    0.57
   5  16  -3    1.36    0.56
   5 -16   3    2.88    0.74
  -5  16   3    2.38    0.65
   5  16   3    2.77    0.61
  -5  16  -3    1.50    0.54
   5 -16  -3    1.85    0.70
   6  16  -3    2.19    0.62
  -6  16   3    2.67    0.68
   6 -16   3    1.18    0.67
  -6  16  -3    1.61    0.57
   6  16   3    1.12    0.54
  -7  16   3    0.00    0.55
   7  16  -3   -0.09    0.53
   7  16   3    0.12    0.50
  -7  16  -3   -0.19    0.49
   0  17  -3    2.25    0.59
   0 -17  -3    2.04    0.56
   0  17   3    1.46    0.50
   1  17  -3    1.39    0.54
  -1 -17  -3    0.42    0.48
  -1  17   3    0.99    0.49
   1 -17  -3    0.90    0.53
   1  17   3    0.74    0.48
  -1  17  -3    0.38    0.47
  -2  17   3    0.72    0.47
   2 -17   3    2.00    0.66
   2  17  -3    0.76    0.51
  -2  17  -3    1.47    0.54
   2 -17  -3    0.88    0.55
   2  17   3    0.38    0.46
   3 -17   3    3.28    0.73
   3  17  -3    2.02    0.59
  -3  17   3    2.53    0.64
  -3  17  -3    2.51    0.60
   3  17   3    2.07    0.56
   3 -17  -3    2.42    0.70
  -4  17   3    2.40    0.63
   4  17  -3    1.35    0.61
   4 -17   3    2.28    0.72
   4  17   3    0.80    0.50
   4 -17  -3    1.45    0.64
  -4  17  -3    1.59    0.55
   5 -17   3   -0.16    0.63
   5  17  -3    0.01    0.50
  -5  17   3    0.10    0.51
   5 -17  -3    0.75    0.66
  -5  17  -3    0.59    0.48
   5  17   3    0.50    0.54
  -6  17   3    0.32    0.54
   6  17  -3    0.86    0.56
  -6  17  -3   -0.14    0.51
   6  17   3    0.22    0.52
   0 -18  -3   -0.14    0.53
   0  18   3   -0.57    0.44
   0  18  -3    0.83    0.53
   1  18  -3    0.47    0.50
  -1  18   3    0.07    0.43
  -1  18  -3    1.62    0.58
   1 -18  -3    0.45    0.55
   1  18   3    0.75    0.53
   2  18  -3   -0.42    0.47
  -2  18   3   -0.16    0.51
   2  18   3   -0.34    0.43
  -2  18  -3    0.83    0.48
   2 -18  -3    0.65    0.62
  -3  18   3    0.02    0.47
   3  18  -3   -0.13    0.48
   3  18   3    0.25    0.47
   3 -18  -3    0.21    0.60
  -3  18  -3    0.38    0.48
   4 -18   3    0.33    0.69
   4  18  -3    1.03    0.62
  -4  18   3    0.45    0.57
  -4  18  -3    0.75    0.53
   4  18   3    1.78    0.59
   4 -18  -3    0.69    0.67
   5 -18   3    1.48    0.79
  -5  18   3    1.13    0.62
  -5  18  -3    1.16    0.58
   5  18   3    2.05    0.65
   0  19  -3    0.49    0.59
   0  19   3    0.58    0.55
   1  19  -3    2.66    0.70
  -1  19   3    2.21    0.66
  -1  19  -3    1.39    0.62
   1  19   3    2.59    0.69
   2  19  -3    0.09    0.49
  -2  19   3    0.70    0.51
  -2  19  -3    1.12    0.58
   2 -19  -3    0.66    0.63
   2  19   3    0.41    0.55
   3  19  -3    0.36    0.54
  -3  19   3    1.08    0.61
   3  19   3    0.14    0.53
  -3  19  -3    1.76    0.60
   3 -19  -3    0.56    0.68
   0   0   4  293.99   18.69
   0   0  -4  300.16   18.67
   0   0   4  299.74   18.69
   0   0   4  288.16   18.67
   0   0  -4  291.74   18.68
   0   0  -4  301.31   18.69
   1   0   4  242.51   15.64
  -1   0   4  247.75   15.61
   1   0  -4  262.28   15.65
  -1   0   4  226.26   15.63
   1   0   4  246.61   15.63
  -1   0   4  251.51   15.64
  -1   0  -4  253.38   15.63
   1   0  -4  256.23   15.64
   1   0  -4  247.76   15.61
  -1   0  -4  244.20   15.64
  -1   0  -4  238.90   15.63
  -2   0   4    0.23    0.25
  -2   0  -4    0.23    0.21
   2   0  -4    0.13    0.16
  -2   0  -4    0.10    0.12
  -2   0   4    0.73    0.23
   2   0   4    0.55    0.21
   2   0  -4    0.08    0.23
  -2   0  -4    0.33    0.11
   2   0   4    0.18    0.22
  -2   0   4    0.22    0.16
  -3   0  -4    1.03    0.19
   3   0   4    1.50    0.31
   3   0  -4    1.22    0.30
  -3   0   4    0.65    0.21
  -3   0  -4    0.88    0.28
  -3   0   4    0.44    0.29
   3   0  -4    1.16    0.25
  -3   0  -4    1.12    0.20
  -3   0   4    1.14    0.27
  -4   0  -4    0.96    0.24
  -4   0   4    0.85    0.31
   4   0   4    1.63    0.33
  -4   0   4    0.98    0.34
  -4   0  -4    1.42    0.33
  -4   0   4    1.21    0.28
  -4   0  -4    1.04    0.23
   4   0  -4    1.06    0.30
  -5   0  -4    0.25    0.21
   5   0   4   -0.03    0.28
  -5   0  -4   -0.29    0.19
   5   0  -4   -0.07    0.25
  -5   0   4   -0.08    0.23
  -5   0   4   -0.04    0.28
  -5   0   4   -0.83    0.21
   6   0   4    1.29    0.38
   6   0  -4    0.78    0.33
  -6   0  -4    1.94    0.32
  -6   0   4    1.71    0.41
  -6   0   4    1.93    0.41
  -7   0   4    1.38    0.44
   7   0   4    0.75    0.39
   7   0  -4    0.62    0.35
  -7   0  -4    1.09    0.30
  -7   0   4    1.57    0.43
  -8   0  -4    5.01    0.60
  -8   0   4    5.78    0.75
   8   0  -4    4.77    0.66
  -8   0   4    6.00    0.75
   8   0   4    6.36    0.77
   9   0  -4    6.30    0.77
  -9   0   4    5.16    0.77
   9   0   4    5.94    0.80
  -9   0  -4    5.85    0.67
  -9   0   4    5.08    0.78
 -10   0   4    1.51    0.56
 -10   0  -4    1.90    0.46
  10   0  -4    0.76    0.48
 -10   0   4    1.97    0.56
  10   0   4    1.21    0.57
  11   0   4    0.98    0.58
 -11   0  -4    1.09    0.45
 -11   0   4    0.96    0.55
 -11   0   4    0.25    0.52
  11   0  -4    0.95    0.53
  12   0  -4   -0.32    0.51
 -12   0   4   -0.17    0.60
 -12   0   4    0.45    0.55
 -12   0  -4    0.98    0.65
   0  -1  -4   17.13    1.10
   0   1   4   16.68    1.10
   0   1  -4   17.24    1.09
   0  -1   4   16.73    1.09
   0  -1   4   16.10    1.11
   0   1  -4   16.79    1.11
   0  -1   4   14.27    1.09
   0  -1  -4   17.59    1.10
   0   1   4   15.77    1.09
   0  -1  -4   16.89    1.11
   0   1   4   16.30    1.11
   1  -1   4  125.88    8.66
   1   1  -4  144.72    8.67
  -1  -1  -4  135.69    8.66
  -1   1   4  132.59    8.67
  -1  -1  -4  143.65    8.65
  -1   1   4  138.45    8.66
  -1   1   4  136.81    8.65
  -1  -1  -4  125.78    8.66
   1   1  -4  143.69    8.67
   1   1  -4  133.60    8.62
  -1  -1  -4  138.15    8.61
  -1  -1   4  141.24    8.80
   1  -1  -4  141.25    8.79
  -1  -1   4  128.31    8.79
   1   1   4  140.10    8.80
  -1  -1   4  139.66    8.75
  -1   1  -4  145.59    8.80
   1  -1  -4  143.04    8.80
   1   1   4  135.00    8.74
   1   1   4  134.88    8.78
  -1   1  -4  130.06    8.79
   1  -1  -4  142.78    8.79
   2   1  -4    3.24    0.36
  -2   1   4    2.16    0.30
  -2  -1  -4    2.72    0.23
  -2   1   4    2.76    0.30
  -2  -1  -4    2.23    0.31
   2  -1   4    2.17    0.31
   2   1  -4    2.42    0.26
  -2   1   4    2.26    0.35
   2  -1   4    2.37    0.32
   2  -1   4    2.37    0.22
   2   1   4    2.76    0.31
   2  -1  -4    2.25    0.27
  -2   1  -4    1.74    0.19
   2  -1  -4    2.94    0.35
  -2  -1   4    2.00    0.28
  -2  -1   4    2.30    0.23
  -2   1  -4    2.66    0.34
   2   1   4    2.51    0.24
  -2  -1   4    2.32    0.34
   2   1   4    2.52    0.32
  -3  -1  -4   41.78    2.77
   3  -1   4   43.04    2.76
  -3   1   4   41.89    2.86
   3   1  -4   40.05    2.79
  -3  -1  -4   43.91    2.77
   3   1  -4   46.30    2.88
  -3   1   4   46.98    2.83
   3  -1   4   37.27    2.84
  -3   1   4   42.13    2.84
  -3  -1  -4   44.04    2.85
  -3   1  -4   47.70    2.94
  -3   1  -4   42.38    2.82
   3  -1  -4   38.31    2.87
  -3  -1   4   42.09    2.90
   3  -1  -4   48.84    2.94
   3   1   4   42.92    2.92
  -3  -1   4   45.80    2.85
  -3  -1   4   42.57    2.92
   4  -1   4    8.00    0.63
  -4   1   4    7.95    0.72
  -4   1   4    6.92    0.70
   4  -1   4    7.03    0.72
  -4   1   4    9.20    0.70
  -4  -1  -4    7.80    0.62
  -4  -1  -4    8.66    0.73
   4   1  -4    8.36    0.67
  -4  -1  -4    6.91    0.62
  -4  -1   4    7.35    0.72
  -4   1  -4    8.30    0.75
  -4   1  -4    7.45    0.61
  -4  -1   4    7.25    0.71
  -4  -1   4    9.11    0.67
   4  -1  -4    8.07    0.69
   4   1   4    7.77    0.72
  -5   1   4   34.23    2.15
   5  -1   4   28.82    2.05
   5   1  -4   29.01    2.09
  -5  -1  -4   31.17    2.06
  -5   1   4   32.93    2.18
  -5   1   4   29.92    2.16
   5  -1   4   30.01    2.18
  -5  -1  -4   27.39    2.05
  -5  -1   4   34.17    2.07
  -5  -1   4   28.61    2.12
  -5   1  -4   27.51    2.00
  -5  -1   4   29.42    2.12
   5  -1  -4   28.75    2.08
   5   1   4   29.69    2.12
   6  -1   4    2.22    0.46
  -6   1   4    3.00    0.48
  -6  -1  -4    2.16    0.33
   6   1  -4    2.04    0.38
  -6   1   4    1.59    0.43
  -6  -1   4    2.10    0.44
   6  -1  -4    2.17    0.41
  -6  -1   4    1.91    0.35
  -6   1  -4    2.40    0.33
   6   1   4    1.74    0.41
  -6  -1   4    1.90    0.43
  -7   1   4   12.93    1.08
   7  -1   4   11.42    1.08
   7   1  -4   10.32    0.96
  -7   1   4    9.62    1.03
  -7  -1  -4   12.03    0.95
   7   1   4   10.69    1.01
  -7   1  -4    9.69    0.87
   7  -1  -4   11.14    1.00
  -7  -1   4   11.26    1.04
  -7  -1   4   11.66    1.05
  -8   1   4    1.86    0.50
   8   1  -4    2.07    0.46
   8  -1   4    1.28    0.49
  -8   1   4    1.42    0.49
  -8  -1  -4    2.54    0.42
  -8  -1   4    2.44    0.54
   8   1   4    2.24    0.53
   8  -1  -4    1.97    0.50
  -8  -1   4    2.71    0.55
  -8   1  -4    2.76    0.44
  -9   1   4    0.41    0.44
  -9  -1  -4    0.41    0.33
   9   1  -4   -0.29    0.36
  -9   1   4   -0.36    0.40
   9  -1   4   -0.22    0.44
  -9  -1   4    0.22    0.46
  -9   1  -4    0.10    0.33
   9   1   4    0.90    0.49
  -9  -1   4    0.63    0.45
   9  -1  -4    0.29    0.39
 -10  -1  -4    0.37    0.36
  10   1  -4    0.69    0.45
 -10   1   4   -0.12    0.43
 -10   1   4    0.34    0.51
  10  -1   4    1.13    0.52
 -10   1  -4    0.67    0.38
  10   1   4    0.57    0.49
 -10  -1   4   -0.46    0.46
  10  -1  -4    1.01    0.47
 -10  -1   4    0.23    0.50
 -11   1   4    0.03    0.46
  11  -1   4   -0.20    0.53
 -11   1   4   -0.18    0.51
 -11  -1  -4    0.89    0.42
  11   1  -4    0.16    0.47
 -11  -1  -4   -0.50    0.46
 -11  -1   4   -0.55    0.47
  11  -1  -4    0.11    0.48
 -11  -1   4    0.41    0.50
  11   1   4   -0.15    0.47
 -11   1  -4   -0.20    0.38
  12   1  -4    0.57    0.55
 -12  -1  -4   -0.71    0.55
 -12   1   4    0.48    0.57
 -12   1   4    1.06    0.58
 -12  -1   4   -0.22    0.54
 -12  -1   4    0.59    0.58
 -12   1  -4   -0.23    0.59
   0   2  -4    7.90    0.56
   0  -2   4    7.22    0.55
   0  -2  -4    8.87    0.58
   0  -2  -4    7.45    0.58
   0  -2   4    8.03    0.58
   0   2  -4    7.37    0.56
   0   2   4    7.81    0.57
   0  -2   4    7.34    0.56
   0   2   4    7.95    0.55
   0   2  -4    7.66    0.57
   0  -2  -4    7.99    0.55
   0   2   4    8.60    0.60
  -1  -2  -4    1.97    0.27
  -1   2   4    2.35    0.29
   1  -2   4    2.22    0.20
   1   2  -4    2.32    0.27
   1  -2   4    1.96    0.28
   1  -2   4    2.50    0.27
   1   2  -4    2.30    0.19
  -1  -2  -4    2.27    0.23
  -1   2   4    2.98    0.29
  -1  -2  -4    2.27    0.23
   1   2  -4    1.63    0.27
   1   2   4    2.31    0.23
   1   2   4    2.34    0.27
   1  -2  -4    2.51    0.26
   1  -2  -4    1.78    0.28
  -1   2  -4    2.46    0.21
   1   2   4    2.17    0.24
  -1   2  -4    2.73    0.28
   1  -2  -4    2.71    0.29
  -1  -2   4    2.20    0.19
  -1  -2   4    2.48    0.29
  -1   2  -4    2.58    0.30
  -1  -2   4    2.47    0.27
   2  -2   4   51.72    3.27
  -2  -2  -4   50.45    3.31
  -2  -2  -4   55.49    3.29
   2  -2   4   47.74    3.33
  -2   2   4   48.80    3.32
  -2   2   4   53.07    3.36
   2  -2   4   49.92    3.36
  -2  -2  -4   52.67    3.34
  -2  -2  -4   49.34    3.34
  -2   2   4   54.13    3.34
   2   2  -4   49.35    3.27
  -2  -2   4   51.13    3.46
  -2  -2   4   51.03    3.39
   2   2   4   52.68    3.42
   2  -2  -4   52.26    3.46
  -2  -2   4   49.85    3.48
   2  -2  -4   59.82    3.50
  -2  -2   4   53.74    3.48
  -2   2  -4   57.54    3.50
  -2   2  -4   52.40    3.39
   3   2  -4   27.73    1.81
   3  -2   4   24.80    1.89
  -3   2   4   29.38    1.88
  -3   2   4   23.99    1.88
  -3  -2  -4   27.42    1.87
  -3  -2  -4   28.50    1.82
   3  -2   4   29.22    1.80
  -3   2   4   25.59    1.87
   3  -2  -4   30.63    1.90
  -3  -2   4   26.40    1.87
  -3  -2   4   26.98    1.89
   3   2   4   26.99    1.81
   3  -2  -4   25.28    1.85
  -3   2  -4   25.90    1.77
  -3   2  -4   30.90    1.92
  -3  -2   4   26.79    1.79
  -3  -2   4   25.80    1.86
   3   2   4   26.47    1.87
  -4  -2  -4  144.75    8.62
  -4   2   4  124.27    8.61
   4  -2   4  129.19    8.64
  -4  -2  -4  144.41    8.55
   4   2  -4  124.26    8.54
   4  -2   4  134.92    8.54
  -4   2   4  143.16    8.62
  -4  -2  -4  128.20    8.54
  -4   2   4  130.67    8.64
   4   2   4  127.36    8.53
  -4  -2   4  141.31    8.55
  -4  -2   4  139.05    8.46
   4  -2  -4  116.45    8.49
  -4  -2   4  128.02    8.53
  -4   2  -4  127.98    8.43
  -4   2  -4  147.17    8.58
  -5  -2  -4   15.72    1.13
  -5   2   4   11.99    1.16
   5  -2   4   15.31    1.24
   5  -2   4   15.94    1.12
  -5  -2  -4   17.62    1.14
  -5   2   4   14.00    1.20
   5   2  -4   14.20    1.13
  -5   2   4   15.91    1.20
  -5   2  -4   14.92    1.13
  -5  -2   4   15.67    1.26
   5   2   4   16.00    1.25
  -5  -2   4   14.93    1.25
   5  -2  -4   15.37    1.22
  -5  -2   4   17.47    1.17
   6   2  -4    1.94    0.35
  -6   2   4    1.40    0.40
  -6   2   4    1.68    0.42
  -6  -2  -4    0.93    0.28
   6  -2   4    1.13    0.40
   6   2   4    1.62    0.40
  -6  -2   4    1.53    0.32
  -6  -2   4    1.83    0.43
   6  -2  -4    1.07    0.36
  -6   2  -4    1.78    0.31
  -6  -2   4    2.61    0.44
   7  -2   4    4.75    0.66
  -7  -2  -4    4.41    0.53
   7   2  -4    4.68    0.57
  -7   2   4    5.40    0.67
  -7   2   4    4.02    0.62
   7  -2  -4    4.77    0.61
  -7   2  -4    4.58    0.51
   7   2   4    4.37    0.61
  -7  -2   4    4.43    0.63
  -7  -2   4    4.03    0.62
  -8  -2  -4    0.44    0.32
   8  -2   4    0.31    0.44
  -8   2   4   -0.58    0.38
  -8   2   4    0.65    0.43
   8   2  -4    0.72    0.36
  -8  -2   4    0.03    0.38
  -8  -2   4    0.71    0.44
   8   2   4    0.06    0.36
   8  -2  -4    0.01    0.39
  -8   2  -4    0.38    0.31
   9   2  -4   10.89    0.95
  -9  -2  -4    7.60    0.83
  -9   2   4    8.07    0.97
   9  -2   4    8.56    1.02
  -9   2   4    8.35    0.97
   9  -2  -4    9.09    0.96
   9   2   4    8.04    0.94
  -9  -2   4    9.03    0.98
  -9  -2   4    9.27    1.00
  -9   2  -4    7.24    0.80
  10  -2   4    5.54    0.82
 -10  -2  -4    3.72    0.59
  10   2  -4    4.65    0.70
 -10   2   4    3.93    0.70
 -10   2   4    3.62    0.69
  10   2   4    5.12    0.76
 -10   2  -4    4.52    0.61
 -10  -2   4    4.49    0.74
 -10  -2   4    2.91    0.71
  10  -2  -4    4.95    0.75
 -11  -2  -4    2.06    0.53
  11  -2   4    1.99    0.67
 -11   2   4    1.43    0.60
 -11   2   4    1.07    0.55
 -11  -2  -4    2.24    0.69
  11   2  -4    2.08    0.58
 -11  -2   4    1.83    0.65
  11  -2  -4    1.04    0.57
 -11  -2   4    2.54    0.68
  11   2   4    2.77    0.65
 -11   2  -4    1.06    0.45
 -12   2   4    0.89    0.60
 -12   2   4    0.82    0.54
 -12  -2  -4    0.95    0.64
 -12  -2   4    0.52    0.55
 -12  -2   4    1.20    0.63
 -12   2  -4    2.55    0.74
   0  -3  -4   36.87    2.35
   0   3   4   35.35    2.29
   0   3   4   36.43    2.34
   0  -3   4   32.97    2.30
   0   3   4   37.15    2.36
   0  -3   4   34.56    2.33
   0  -3  -4   36.93    2.29
   0   3  -4   33.18    2.32
   0  -3  -4   36.90    2.34
   0   3  -4   36.57    2.33
   0   3  -4   35.96    2.31
   1  -3   4    3.75    0.34
  -1   3   4    3.56    0.31
  -1   3   4    3.33    0.37
  -1  -3  -4    3.76    0.30
   1   3  -4    3.11    0.36
  -1  -3  -4    4.00    0.34
  -1  -3  -4    3.59    0.35
   1  -3   4    3.92    0.31
   1  -3   4    3.00    0.35
  -1   3   4    3.65    0.36
   1   3   4    3.45    0.31
   1   3   4    3.90    0.33
   1  -3  -4    4.17    0.38
  -1   3  -4    3.66    0.30
  -1  -3   4    4.11    0.36
   1   3   4    3.67    0.36
  -1  -3   4    3.20    0.36
   1  -3  -4    3.48    0.32
   1  -3  -4    2.93    0.35
  -2   3   4   74.36    4.65
   2  -3   4   76.33    4.59
  -2  -3  -4   74.45    4.61
   2  -3   4   71.41    4.64
  -2  -3  -4   71.97    4.64
   2  -3   4   65.73    4.66
   2   3  -4   67.43    4.66
  -2  -3  -4   70.78    4.60
  -2  -3  -4   72.99    4.64
  -2   3   4   71.09    4.66
  -2   3  -4   71.95    4.67
  -2  -3   4   77.93    4.76
   2  -3  -4   70.06    4.74
  -2  -3   4   70.46    4.72
  -2   3  -4   73.56    4.76
   2   3   4   71.05    4.69
   2  -3  -4   78.50    4.76
  -3  -3  -4   14.24    1.03
  -3   3   4   15.60    1.06
  -3   3   4   12.48    1.02
  -3  -3  -4   14.59    0.99
  -3  -3  -4   14.62    1.03
   3   3  -4   12.83    0.94
  -3   3   4   12.42    1.05
   3  -3   4   14.12    0.97
   3  -3   4   13.10    1.07
   3   3   4   13.06    0.95
  -3  -3   4   13.33    1.03
  -3   3  -4   15.62    1.05
  -3  -3   4   13.05    0.90
  -3  -3   4   11.99    0.98
  -3   3  -4   12.48    0.91
   3  -3  -4   13.09    1.00
  -4   3   4   67.75    4.79
   4  -3   4   71.12    4.69
  -4   3   4   74.12    4.78
  -4   3   4   79.32    4.80
  -4  -3  -4   78.88    4.73
  -4  -3  -4   76.11    4.77
   4   3  -4   67.89    4.68
   4  -3   4   66.22    4.80
   4   3   4   78.63    4.86
  -4   3  -4   83.73    4.97
   4  -3  -4   73.82    4.90
  -4  -3   4   71.87    4.90
  -4   3  -4   70.22    4.81
   4   3   4   71.14    4.89
  -4  -3   4   73.09    4.81
  -4  -3   4   76.61    4.93
  -5   3   4    4.40    0.55
   5  -3   4    4.97    0.60
   5  -3   4    4.59    0.45
   5   3  -4    3.97    0.45
  -5   3   4    4.62    0.54
  -5  -3  -4    4.15    0.46
  -5  -3   4    4.68    0.56
  -5  -3   4    4.62    0.45
   5   3   4    4.48    0.54
  -5  -3   4    4.23    0.56
  -5   3  -4    4.22    0.43
   5  -3  -4    4.67    0.54
   6   3  -4    0.77    0.26
  -6   3   4    0.80    0.37
  -6  -3  -4    1.17    0.28
  -6   3   4    0.77    0.35
   6  -3   4    0.81    0.36
  -6  -3   4    0.66    0.36
  -6   3  -4    1.37    0.27
   6  -3  -4    1.20    0.36
   6   3   4    1.22    0.39
  -6  -3   4    1.08    0.28
  -6  -3   4    1.18    0.39
  -7  -3  -4    7.90    0.72
  -7   3   4    6.64    0.79
  -7   3   4    7.13    0.79
   7   3  -4    8.37    0.74
   7  -3   4    5.79    0.81
  -7  -3   4    6.55    0.79
   7  -3  -4    6.86    0.75
  -7  -3   4    7.12    0.79
   7   3   4    6.67    0.77
  -7   3  -4    6.38    0.64
   8   3  -4    1.40    0.41
  -8   3   4    1.25    0.46
  -8   3   4    2.17    0.52
   8  -3   4    1.76    0.53
  -8  -3  -4    2.29    0.42
   8  -3  -4    2.22    0.52
   8   3   4    1.92    0.52
  -8  -3   4    1.84    0.53
  -8   3  -4    2.62    0.42
  -8  -3   4    2.40    0.58
   9   3  -4    3.71    0.60
  -9   3   4    3.62    0.64
   9  -3   4    2.65    0.64
  -9   3   4    3.20    0.64
  -9  -3  -4    3.99    0.57
  -9  -3   4    4.19    0.70
   9  -3  -4    3.74    0.66
   9   3   4    3.64    0.65
  -9   3  -4    3.49    0.53
  -9  -3   4    3.25    0.67
 -10  -3  -4    9.53    1.07
 -10  -3  -4    9.44    0.94
  10   3  -4    8.73    0.95
  10  -3   4    7.80    1.07
 -10   3   4    8.98    1.01
 -10   3   4    8.90    1.05
  10  -3  -4    9.33    1.03
  10   3   4    9.52    1.05
 -10  -3   4    7.68    1.01
 -10   3  -4    8.82    0.88
 -10  -3   4    9.20    1.06
 -11   3   4    2.64    0.65
 -11  -3  -4    1.92    0.51
  11   3  -4    1.71    0.59
 -11  -3  -4    3.28    0.76
  11  -3   4    1.81    0.66
 -11   3   4    1.36    0.61
 -11  -3   4    0.90    0.58
  11   3   4    1.88    0.62
  11  -3  -4    1.48    0.61
 -11   3  -4    1.85    0.51
 -11  -3   4    2.33    0.65
 -12  -3  -4    0.18    0.59
 -12   3   4    0.88    0.56
 -12   3   4    0.61    0.58
 -12  -3   4    0.86    0.57
 -12  -3   4    0.47    0.60
 -12   3  -4    0.00    0.57
   0  -4   4    3.25    0.31
   0   4   4    2.84    0.23
   0   4  -4    3.14    0.31
   0  -4   4    2.01    0.27
   0  -4   4    3.31    0.31
   0   4  -4    2.55    0.28
   0  -4  -4    3.35    0.24
   0  -4  -4    2.69    0.31
   0   4   4    2.92    0.32
   0   4   4    3.42    0.34
   0  -4  -4    3.41    0.33
  -1   4   4   46.25    3.08
   1   4  -4   45.36    3.15
  -1   4   4   48.24    3.15
   1  -4   4   47.51    3.13
  -1  -4  -4   49.40    3.08
   1  -4   4   43.60    3.13
  -1  -4  -4   46.72    3.14
   1  -4   4   52.53    3.11
  -1   4   4   50.15    3.16
  -1  -4  -4   50.93    3.14
   1  -4  -4   45.58    3.13
   1  -4  -4   49.15    3.08
  -1   4  -4   40.77    3.11
   1   4   4   47.29    3.11
   1   4   4   50.55    3.13
  -1  -4   4   51.13    3.15
  -1   4  -4   46.95    3.10
   1  -4  -4   52.06    3.15
  -1  -4   4   48.13    3.12
   2  -4   4   40.01    2.47
   2  -4   4   37.51    2.51
   2   4  -4   38.28    2.55
   2  -4   4   34.98    2.53
  -2  -4  -4   36.16    2.51
  -2  -4  -4   41.97    2.50
  -2  -4  -4   37.91    2.47
  -2   4   4   35.18    2.48
  -2   4   4   35.27    2.53
  -2   4   4   40.77    2.54
  -2  -4   4   40.14    2.66
  -2   4  -4   43.38    2.70
   2  -4  -4   40.87    2.68
   2  -4  -4   34.87    2.66
  -2  -4   4   43.92    2.70
   2   4   4   42.04    2.66
  -2   4  -4   37.92    2.61
   2   4   4   39.39    2.64
   3  -4   4    0.09    0.28
  -3   4   4    0.22    0.25
  -3  -4  -4    0.51    0.21
  -3   4   4    0.06    0.17
  -3  -4  -4    0.49    0.20
   3   4  -4    0.68    0.14
   3   4  -4    0.89    0.30
   3  -4   4    0.66    0.18
  -3  -4  -4    0.62    0.22
  -3   4   4    0.74    0.27
  -3   4  -4    0.57    0.18
   3   4   4    0.58    0.22
  -3   4  -4    0.19    0.26
  -3  -4   4    0.52    0.14
  -3  -4   4    0.60    0.23
   3  -4  -4   -0.23    0.24
   4  -4   4    2.35    0.43
   4   4  -4    2.46    0.27
  -4   4   4    2.04    0.37
  -4   4   4    1.84    0.37
  -4   4   4    1.70    0.37
  -4  -4  -4    1.78    0.32
  -4  -4  -4    1.90    0.31
  -4  -4  -4    1.95    0.30
   4  -4   4    2.16    0.29
  -4  -4   4    1.89    0.36
   4   4   4    1.49    0.30
  -4   4  -4    2.54    0.42
   4  -4  -4    1.12    0.32
  -4  -4   4    1.59    0.36
  -4  -4   4    1.78    0.24
  -4   4  -4    1.53    0.25
  -5   4   4   10.85    0.89
  -5   4   4   10.39    0.90
   5   4  -4   10.19    0.77
   5  -4   4    9.87    0.78
   5  -4   4    8.68    0.90
  -5  -4  -4    8.45    0.78
   5   4   4   10.99    0.84
   5   4   4    9.07    0.83
  -5  -4   4    9.33    0.74
  -5  -4   4    9.07    0.87
  -5   4  -4    8.92    0.74
   5  -4  -4    9.18    0.85
  -5  -4   4    9.04    0.84
   6   4  -4   10.36    0.84
  -6   4   4    9.10    0.92
  -6  -4  -4   10.71    0.87
   6  -4   4   10.04    1.01
  -6   4   4   10.40    0.95
   6   4   4   10.00    0.91
  -6  -4   4   10.90    0.82
   6  -4  -4    9.16    0.92
  -6  -4   4    9.91    0.94
  -6  -4   4    9.44    0.94
  -6   4  -4    9.76    0.82
  -7   4   4    1.66    0.49
   7  -4   4    2.47    0.57
  -7  -4  -4    3.60    0.47
  -7   4   4    3.47    0.56
   7   4  -4    3.19    0.44
   7  -4  -4    2.95    0.53
  -7  -4   4    2.66    0.42
  -7  -4   4    2.39    0.53
   7   4   4    3.25    0.51
  -7   4  -4    2.83    0.42
  -7  -4   4    3.26    0.57
  -8   4   4    0.33    0.41
   8  -4   4   -0.07    0.40
   8   4  -4    0.93    0.37
  -8  -4  -4    1.45    0.37
  -8   4   4    1.18    0.45
  -8   4  -4    1.26    0.34
   8   4   4    0.44    0.41
   8  -4  -4    0.25    0.40
  -8  -4   4    0.01    0.42
  -8  -4   4    0.19    0.43
  -9   4   4    3.29    0.65
  -9  -4  -4    4.55    0.61
  -9  -4  -4    4.58    0.71
   9  -4   4    4.49    0.77
   9   4  -4    5.05    0.65
  -9   4   4    4.83    0.72
   9   4   4    3.76    0.66
   9  -4  -4    3.80    0.69
  -9  -4   4    4.15    0.70
  -9   4  -4    4.07    0.56
  -9  -4   4    4.64    0.72
 -10   4   4    0.80    0.50
 -10   4   4   -0.24    0.44
  10   4  -4    0.95    0.46
 -10  -4  -4    0.11    0.50
  10  -4   4    0.08    0.51
 -10  -4  -4    0.53    0.40
 -10  -4   4    0.78    0.52
 -10  -4   4    1.05    0.53
  10  -4  -4    0.40    0.50
  10   4   4    0.69    0.46
 -10   4  -4    0.32    0.37
 -11  -4  -4    0.93    0.56
 -11  -4  -4    0.49    0.44
 -11   4   4   -0.21    0.48
 -11   4   4    0.70    0.54
  11  -4  -4   -0.14    0.53
 -11  -4   4   -0.14    0.55
 -11  -4   4    0.04    0.50
  11   4   4    0.07    0.48
 -12   4   4    2.69    0.73
 -12  -4  -4    2.81    0.75
 -12   4   4    2.04    0.66
 -12  -4   4    2.43    0.73
 -12  -4   4    2.56    0.72
 -12   4  -4    2.66    0.74
   0   5   4   30.72    1.97
   0  -5  -4   31.90    1.97
   0  -5   4   30.95    1.95
   0  -5   4   28.56    1.92
   0   5  -4   27.03    1.94
   0  -5  -4   27.53    1.95
   0   5   4   28.99    1.96
   0   5  -4   27.29    1.90
   1  -5   4    1.69    0.29
  -1   5   4    1.61    0.17
   1  -5   4    1.09    0.23
  -1  -5  -4    1.62    0.16
  -1  -5  -4    1.56    0.26
   1   5  -4    0.90    0.26
  -1  -5  -4    1.42    0.25
  -1   5   4    1.35    0.28
  -1   5   4    2.05    0.29
   1   5   4    2.56    0.30
  -1  -5   4    1.95    0.25
  -1   5  -4    1.32    0.25
  -1  -5   4    1.79    0.29
   1  -5  -4    1.65    0.30
   1  -5  -4    2.47    0.31
   1   5   4    1.85    0.27
  -1   5  -4    1.48    0.27
  -2   5   4   28.02    1.86
   2   5  -4   27.13    1.93
   2  -5   4   27.51    1.94
   2  -5   4   28.08    1.90
  -2  -5  -4   28.51    1.90
  -2   5   4   30.15    1.94
  -2   5   4   25.23    1.92
   2  -5   4   31.11    1.88
  -2  -5  -4   27.63    1.90
  -2  -5  -4   26.22    1.83
  -2  -5   4   28.23    1.92
   2   5   4   30.68    1.93
   2   5   4   28.55    1.92
   2  -5  -4   25.67    1.94
  -2   5  -4   27.03    1.89
  -2   5  -4   30.58    1.97
  -3   5   4    3.32    0.39
   3  -5   4    2.82    0.45
  -3   5   4    4.43    0.47
   3  -5   4    3.89    0.36
  -3  -5  -4    3.33    0.36
   3   5  -4    3.48    0.44
  -3  -5  -4    3.04    0.37
  -3  -5  -4    3.52    0.39
  -3   5   4    2.67    0.42
  -3  -5   4    3.20    0.38
   3   5   4    3.05    0.38
   3  -5  -4    3.04    0.43
  -3   5  -4    3.87    0.36
  -3   5  -4    3.57    0.46
   4  -5   4    5.33    0.49
  -4   5   4    5.55    0.59
   4   5  -4    5.23    0.43
  -4  -5  -4    5.49    0.52
  -4   5   4    5.36    0.54
   4  -5   4    3.68    0.58
  -4  -5  -4    5.24    0.51
  -4  -5   4    4.74    0.40
  -4  -5   4    4.87    0.51
  -4  -5   4    4.30    0.54
   4  -5  -4    4.52    0.54
  -4   5  -4    5.11    0.46
   4   5   4    4.62    0.49
  -5  -5  -4    1.48    0.32
  -5   5   4    1.39    0.37
  -5   5   4    2.71    0.45
   5  -5   4    1.87    0.44
   5   5  -4    1.87    0.27
  -5   5  -4    1.87    0.30
   5   5   4    2.06    0.35
   5  -5  -4    2.06    0.42
  -5  -5   4    1.47    0.39
  -5  -5   4    2.23    0.40
  -5  -5   4    2.06    0.29
  -6   5   4    1.25    0.39
  -6  -5  -4    0.95    0.30
  -6   5   4    1.64    0.42
  -6  -5  -4    0.88    0.30
   6   5  -4    0.91    0.26
   6  -5   4    0.76    0.42
   6   5   4    1.29    0.37
   6  -5  -4    0.74    0.36
  -6   5  -4    1.00    0.28
  -6  -5   4    1.09    0.40
  -6  -5   4    0.76    0.26
  -6  -5   4    0.58    0.33
  -7  -5  -4   27.78    2.07
   7   5  -4   30.30    2.03
  -7  -5  -4   27.74    2.06
  -7   5   4   28.23    2.14
   7  -5   4   28.16    2.21
  -7   5   4   27.81    2.14
   7  -5  -4   25.49    2.09
  -7   5  -4   25.35    1.96
  -7  -5   4   30.14    1.97
   7   5   4   28.54    2.08
  -7  -5   4   27.24    2.10
  -7  -5   4   29.48    2.12
  -8  -5  -4    1.57    0.37
   8  -5   4    0.37    0.46
   8   5  -4    0.85    0.36
  -8   5   4    1.19    0.47
  -8   5   4    1.51    0.51
  -8   5  -4    0.59    0.32
   8  -5  -4    1.06    0.46
  -8  -5   4    0.61    0.47
  -8  -5   4    1.38    0.47
   8   5   4    1.66    0.47
  -9   5   4    4.39    0.68
  -9  -5  -4    3.39    0.65
   9  -5   4    2.63    0.68
  -9   5   4    3.93    0.66
   9   5  -4    3.33    0.55
  -9  -5  -4    3.51    0.57
  -9   5  -4    3.35    0.53
   9  -5  -4    3.68    0.68
  -9  -5   4    3.43    0.65
   9   5   4    4.15    0.67
  -9  -5   4    3.45    0.66
 -10   5   4    0.82    0.52
  10  -5   4    2.10    0.67
 -10  -5  -4    1.52    0.48
 -10   5   4    1.81    0.58
 -10  -5  -4    1.38    0.57
  10   5   4    1.79    0.58
 -10  -5   4    2.26    0.63
 -10   5  -4    1.95    0.48
  10  -5  -4    2.38    0.65
 -10  -5   4    1.82    0.58
 -11   5   4    0.20    0.48
 -11  -5  -4    0.00    0.53
 -11  -5  -4    0.33    0.42
 -11   5   4    1.05    0.55
  11   5   4    0.12    0.51
 -11  -5   4    0.94    0.58
 -11  -5   4    0.34    0.55
   0   6   4   11.68    0.81
   0  -6   4   10.53    0.75
   0   6   4    9.51    0.80
   0   6  -4   10.17    0.79
   0  -6  -4   10.13    0.80
   0   6  -4    9.58    0.72
   0  -6   4   11.02    0.79
   0  -6   4    9.51    0.75
  -1   6   4    6.35    0.56
  -1  -6  -4    6.24    0.57
   1   6  -4    5.65    0.55
  -1   6   4    5.31    0.55
  -1   6   4    6.21    0.44
   1  -6   4    5.97    0.52
   1  -6   4    5.89    0.54
  -1  -6  -4    6.56    0.55
   1  -6   4    6.86    0.53
  -1   6  -4    5.83    0.52
  -1  -6   4    6.58    0.52
  -1   6  -4    5.69    0.52
   1   6   4    6.53    0.54
   1   6   4    5.58    0.53
   1  -6  -4    6.07    0.56
  -2   6   4   92.96    5.48
   2  -6   4   81.62    5.44
   2  -6   4   86.22    5.42
  -2  -6  -4   81.68    5.34
  -2   6   4   80.71    5.36
  -2  -6  -4   84.89    5.42
  -2   6   4   80.25    5.45
   2   6  -4   82.04    5.45
  -2   6  -4   94.61    5.64
   2   6   4   91.81    5.61
   2  -6  -4   86.53    5.64
  -2  -6   4   80.64    5.58
   2   6   4   86.05    5.60
  -2   6  -4   80.93    5.58
  -3   6   4    6.73    0.68
   3  -6   4    8.37    0.63
   3   6  -4    7.51    0.71
  -3  -6  -4    7.24    0.64
  -3   6   4    7.35    0.63
  -3  -6  -4    7.74    0.64
   3  -6   4    7.43    0.72
   3  -6  -4    6.83    0.68
  -3   6  -4    7.62    0.70
  -3  -6   4    7.64    0.63
  -3   6  -4    7.12    0.60
   3   6   4    6.74    0.62
  -4  -6  -4    7.81    0.66
  -4  -6  -4    6.39    0.63
  -4   6   4    7.73    0.73
   4   6  -4    7.33    0.74
   4  -6   4    7.64    0.76
   4   6   4    7.66    0.66
  -4   6  -4    7.46    0.61
  -4  -6   4    6.76    0.51
  -4  -6   4    6.16    0.63
  -4  -6   4    6.78    0.52
   4  -6  -4    6.98    0.70
   5  -6   4    1.49    0.43
  -5  -6  -4    0.76    0.28
   5   6  -4    1.03    0.21
  -5   6   4    0.44    0.32
  -5   6   4    1.47    0.38
   5   6   4    1.07    0.33
  -5   6  -4    0.88    0.25
   5  -6  -4    0.68    0.33
  -5  -6   4    1.04    0.22
  -5  -6   4    0.39    0.32
  -5  -6   4    0.40    0.30
  -6   6   4    7.85    0.79
   6  -6   4    7.00    0.84
   6   6  -4    8.12    0.65
  -6   6   4    6.61    0.78
  -6  -6  -4    7.27    0.72
  -6  -6   4    8.76    0.87
   6  -6  -4    7.70    0.86
  -6  -6   4    8.75    0.70
  -6  -6   4    8.46    0.84
   6   6   4    8.73    0.82
  -6   6  -4    7.94    0.73
   7  -6   4    0.73    0.49
  -7   6   4    1.57    0.47
  -7  -6  -4    1.61    0.39
  -7  -6  -4    0.96    0.39
  -7  -6  -4    1.83    0.37
  -7   6   4    1.67    0.45
   7   6  -4    1.13    0.32
  -7  -6   4    0.73    0.40
  -7  -6   4    1.78    0.37
  -7  -6   4    1.20    0.46
   7  -6  -4    1.08    0.46
  -7   6  -4    1.50    0.35
  -8   6   4   14.53    1.35
  -8   6   4   15.80    1.36
   8   6  -4   18.13    1.26
  -8  -6  -4   13.48    1.25
  -8  -6  -4   14.24    1.27
   8  -6   4   14.79    1.44
  -8  -6  -4   14.72    1.32
  -8   6  -4   14.76    1.20
   8  -6  -4   14.53    1.35
  -8  -6   4   13.55    1.31
  -8  -6   4   15.80    1.35
  -9  -6  -4    1.05    0.39
  -9   6   4    0.32    0.48
  -9  -6  -4    0.25    0.42
  -9   6   4    1.76    0.51
   9   6  -4    0.76    0.38
   9  -6   4    0.67    0.53
  -9  -6  -4    1.02    0.40
   9   6   4    0.11    0.42
   9  -6  -4    0.97    0.52
  -9  -6   4    1.11    0.50
  -9   6  -4    0.70    0.39
  -9  -6   4    1.32    0.51
 -10  -6  -4    0.88    0.46
 -10  -6  -4    0.98    0.50
  10  -6   4    0.70    0.59
 -10  -6  -4    1.78    0.50
 -10   6   4    1.12    0.55
 -10   6   4    1.34    0.53
  10  -6  -4    1.44    0.58
 -10  -6   4    0.84    0.54
  10   6   4    0.47    0.51
 -10   6  -4    1.70    0.47
 -10  -6   4    1.25    0.56
 -11   6   4    1.29    0.59
 -11  -6  -4    0.59    0.59
 -11  -6  -4    1.01    0.48
 -11   6   4    0.41    0.50
 -11  -6  -4    0.59    0.43
 -11  -6   4    1.26    0.58
 -11  -6   4    0.32    0.59
   0   7  -4    0.66    0.16
   0   7   4    0.57    0.27
   0   7  -4    0.67    0.24
   0  -7  -4    0.39    0.24
   0  -7   4    0.75    0.22
   0  -7   4    0.56    0.19
   0   7   4    0.92    0.24
  -1   7   4    7.14    0.58
   1   7  -4    5.96    0.43
   1  -7   4    4.93    0.52
  -1  -7  -4    5.67    0.53
  -1   7   4    5.18    0.55
   1  -7   4    5.83    0.51
   1   7  -4    6.09    0.56
  -1   7  -4    5.82    0.54
   1   7   4    6.19    0.56
   1   7   4    6.36    0.54
  -1  -7   4    5.00    0.45
   1  -7  -4    6.01    0.57
  -1   7  -4    6.27    0.52
  -1  -7   4    6.52    0.51
   2   7  -4   33.97    2.45
  -2  -7  -4   34.75    2.41
  -2  -7  -4   35.38    2.33
  -2  -7  -4   36.53    2.33
   2  -7   4   36.10    2.41
  -2   7   4   36.80    2.36
  -2   7   4   38.85    2.48
   2  -7   4   37.03    2.46
  -2   7   4   33.29    2.45
   2  -7  -4   36.07    2.50
   2   7   4   35.45    2.46
   2   7   4   39.93    2.46
  -2   7  -4   38.37    2.48
  -2  -7   4   33.98    2.42
  -2   7  -4   34.81    2.44
  -3  -7  -4   13.12    0.94
  -3   7   4   11.80    0.91
  -3   7   4    9.92    0.96
   3   7  -4   11.53    0.99
   3  -7   4   12.63    1.02
  -3  -7  -4   12.63    0.94
  -3  -7   4   13.22    0.99
  -3   7  -4   13.91    1.06
  -3   7  -4   12.18    0.98
   3  -7  -4   11.88    1.04
   3   7   4   13.96    0.99
   3   7   4   12.08    0.99
   4  -7   4    5.97    0.68
  -4  -7  -4    5.83    0.56
  -4   7   4    6.34    0.65
   4   7  -4    6.33    0.65
  -4   7   4    4.80    0.54
  -4  -7  -4    5.07    0.54
  -4   7  -4    6.20    0.56
   4  -7  -4    4.86    0.62
   4   7   4    5.28    0.57
  -4  -7   4    6.73    0.60
  -5   7   4    0.15    0.32
   5   7  -4    0.77    0.37
  -5   7   4    0.05    0.16
  -5  -7  -4    0.24    0.24
   5  -7   4    0.21    0.37
  -5  -7  -4    0.19    0.26
   5  -7  -4    0.26    0.32
  -5  -7   4    0.49    0.20
   5   7   4    0.23    0.28
  -5  -7   4   -0.11    0.24
  -5  -7   4    0.12    0.29
  -5   7  -4    0.66    0.26
  -5  -7   4    0.23    0.16
   6  -7   4   10.51    1.02
  -6   7   4    8.89    0.93
  -6  -7  -4    9.22    0.85
  -6  -7  -4   10.07    0.89
  -6   7   4    8.14    0.87
   6  -7  -4   10.88    1.00
  -6  -7   4    8.12    0.91
   6   7   4   10.26    0.92
  -6   7  -4    8.48    0.82
  -6  -7   4   10.27    0.78
  -6  -7   4    9.49    0.75
  -6  -7   4    9.79    0.92
  -7   7   4    0.45    0.40
   7   7  -4    0.84    0.28
  -7  -7  -4    0.42    0.31
   7  -7   4    0.57    0.44
  -7   7   4    0.54    0.42
  -7  -7  -4    1.35    0.42
  -7  -7  -4    0.80    0.35
  -7  -7   4    0.18    0.37
  -7   7  -4    0.27    0.30
  -7  -7   4    1.22    0.46
   7  -7  -4   -0.15    0.39
  -7  -7   4    0.35    0.26
  -8   7   4    0.35    0.44
  -8  -7  -4    0.77    0.37
   8  -7   4    0.95    0.53
  -8   7   4    0.40    0.43
  -8  -7  -4    0.34    0.32
  -8  -7  -4    0.00    0.38
   8   7  -4    0.49    0.31
   8  -7  -4    0.11    0.44
  -8   7  -4    1.48    0.39
  -8  -7   4    0.48    0.44
  -8  -7   4    1.03    0.46
   9  -7   4    1.55    0.63
  -9  -7  -4    0.94    0.39
  -9   7   4    1.37    0.49
  -9   7   4    0.56    0.49
  -9  -7  -4    1.14    0.42
  -9  -7  -4    0.52    0.45
  -9  -7   4    2.04    0.56
   9  -7  -4    1.18    0.57
  -9  -7   4    1.48    0.53
  -9   7  -4    0.90    0.40
 -10  -7  -4    1.72    0.49
  10  -7   4    1.66    0.68
 -10   7   4    1.43    0.59
 -10   7   4    2.86    0.65
 -10  -7  -4    1.74    0.60
 -10  -7  -4    3.41    0.61
 -10   7  -4    1.87    0.50
 -10  -7   4    2.25    0.62
  10  -7  -4    3.02    0.70
 -10  -7   4    1.10    0.61
 -11   7   4   -0.06    0.54
 -11   7   4   -0.45    0.46
 -11  -7  -4    0.25    0.42
 -11  -7  -4    0.52    0.55
 -11  -7  -4    0.47    0.49
 -11  -7   4    0.77    0.56
 -11  -7   4    0.30    0.53
   0  -8   4    1.21    0.23
   0  -8  -4    1.18    0.27
   0   8  -4    1.21    0.20
   0   8   4    0.86    0.25
   0   8  -4    1.18    0.29
   0  -8   4    0.93    0.24
   0   8   4    0.73    0.28
  -1   8   4    6.97    0.65
  -1  -8  -4    6.26    0.61
  -1   8   4    6.03    0.65
   1  -8   4    7.77    0.60
   1   8  -4    7.66    0.66
   1  -8   4    6.61    0.62
   1   8  -4    7.48    0.52
  -1   8  -4    7.96    0.61
  -1  -8   4    7.19    0.54
  -1   8  -4    7.25    0.63
   1   8   4    6.68    0.64
   1   8   4    7.39    0.62
  -1  -8   4    6.16    0.56
   1  -8  -4    5.95    0.63
   2  -8   4    2.73    0.43
  -2  -8  -4    2.61    0.26
  -2  -8  -4    3.14    0.37
   2   8  -4    2.72    0.41
   2  -8   4    4.07    0.40
  -2   8   4    2.90    0.29
  -2   8   4    3.00    0.41
   2  -8  -4    2.41    0.40
   2   8   4    3.74    0.41
   2   8   4    2.70    0.35
  -2  -8   4    3.22    0.34
  -2   8  -4    1.57    0.30
  -2   8  -4    3.32    0.38
   3   8  -4    9.62    0.91
  -3  -8  -4   11.25    0.81
   3  -8   4    9.86    0.93
  -3   8   4   10.44    0.93
  -3  -8  -4   12.14    0.88
  -3   8   4   10.69    0.83
   3  -8  -4    9.91    0.90
  -3  -8   4   10.23    0.81
  -3   8  -4   11.62    0.86
   3   8   4    9.32    0.80
   3   8   4    9.85    0.85
  -4   8   4    2.57    0.46
  -4  -8  -4    2.65    0.37
  -4   8   4    1.85    0.35
  -4  -8  -4    2.40    0.35
   4  -8   4    2.34    0.48
   4   8  -4    2.97    0.47
   4  -8  -4    1.81    0.42
  -4  -8   4    2.93    0.39
  -4   8  -4    2.32    0.36
   4   8   4    2.10    0.38
   5   8  -4    2.09    0.46
  -5   8   4    1.47    0.34
  -5   8   4    1.87    0.42
  -5  -8  -4    1.17    0.33
  -5  -8  -4    1.21    0.31
   5  -8   4    1.16    0.44
   5  -8  -4    1.21    0.39
   5   8   4    1.18    0.37
  -5   8  -4    1.85    0.35
  -5  -8   4    1.71    0.25
  -5  -8   4    1.28    0.20
  -5  -8   4    1.41    0.35
  -6  -8  -4   10.65    0.94
  -6   8   4   10.04    1.00
   6  -8   4   10.37    1.07
  -6   8   4   10.10    0.95
  -6  -8  -4   11.18    0.94
  -6  -8   4   10.65    0.75
  -6  -8   4    7.52    0.90
  -6  -8   4   10.03    0.90
   6   8   4   10.80    0.94
   6  -8  -4    8.50    0.96
  -6   8  -4   10.21    0.88
  -7   8   4    5.57    0.72
  -7  -8  -4    4.17    0.58
  -7  -8  -4    3.81    0.58
  -7  -8  -4    4.58    0.63
   7  -8   4    5.59    0.78
  -7   8   4    6.79    0.73
   7   8   4    3.21    0.61
  -7  -8   4    4.73    0.48
  -7  -8   4    4.61    0.63
   7  -8  -4    4.66    0.72
  -7   8  -4    6.18    0.62
  -7  -8   4    3.76    0.64
  -8  -8  -4    2.27    0.51
  -8  -8  -4    2.39    0.48
   8  -8   4    2.73    0.65
  -8   8   4    2.98    0.57
  -8   8   4    1.58    0.58
  -8  -8  -4    2.00    0.48
  -8   8  -4    2.02    0.45
  -8  -8   4    2.72    0.55
  -8  -8   4    1.84    0.58
   8  -8  -4    1.90    0.57
  -9   8   4    3.12    0.67
  -9  -8  -4    1.78    0.49
  -9   8   4    2.32    0.60
  -9  -8  -4    2.37    0.55
  -9  -8  -4    2.98    0.59
   9  -8   4    3.48    0.74
   9  -8  -4    3.08    0.67
  -9   8  -4    2.98    0.54
  -9  -8   4    4.26    0.71
  -9  -8   4    3.18    0.65
 -10  -8  -4    0.29    0.46
 -10   8   4   -0.40    0.45
 -10  -8  -4   -0.23    0.37
 -10  -8  -4    0.47    0.45
 -10   8   4    0.42    0.56
 -10   8  -4    1.18    0.44
 -10  -8   4    0.14    0.48
 -10  -8   4    0.37    0.54
 -11   8   4    1.98    0.67
 -11  -8  -4    2.57    0.61
 -11   8   4    1.92    0.64
 -11  -8  -4    2.59    0.64
 -11  -8   4    2.96    0.71
 -11  -8   4    2.32    0.71
   0  -9  -4   19.52    1.40
   0   9  -4   19.26    1.30
   0  -9   4   17.95    1.31
   0   9   4   19.51    1.42
   0  -9   4   17.99    1.33
   0   9  -4   18.68    1.39
  -1  -9  -4    9.30    0.81
   1  -9   4    9.92    0.81
   1   9  -4    9.12    0.83
   1  -9   4   10.71    0.78
   1   9  -4   10.79    0.70
  -1   9   4    7.60    0.82
   1   9   4    9.14    0.84
  -1   9  -4   10.62    0.78
   1   9   4    9.58    0.80
  -1  -9   4    9.87    0.76
  -1   9  -4    8.67    0.81
   1  -9  -4   10.06    0.85
  -1  -9   4   10.24    0.74
   2   9  -4   29.00    1.90
  -2  -9  -4   28.58    2.03
  -2   9   4   30.07    1.93
  -2   9   4   31.61    1.94
   2   9  -4   28.46    2.08
   2  -9   4   27.72    2.06
   2  -9   4   31.28    2.03
  -2   9   4   25.53    2.07
  -2   9  -4   29.57    2.05
  -2  -9   4   29.76    1.99
   2   9   4   29.50    2.03
   2   9   4   29.05    2.06
   2  -9  -4   27.99    2.08
  -3  -9  -4    7.62    0.60
   3   9  -4    8.65    0.79
  -3  -9  -4    7.28    0.67
   3  -9   4    7.99    0.78
  -3   9   4    8.18    0.78
  -3   9   4    7.47    0.64
  -3   9  -4    8.36    0.74
   3   9   4    8.17    0.75
  -3  -9   4    8.57    0.71
   3  -9  -4    7.82    0.79
  -4   9   4   15.36    1.16
  -4   9   4   12.24    1.21
   4   9  -4   14.74    1.25
  -4  -9  -4   16.24    1.12
  -4  -9  -4   16.03    1.17
   4  -9   4   14.97    1.27
   4   9   4   15.56    1.22
   4  -9  -4   15.38    1.29
  -4  -9   4   16.87    1.19
  -4   9  -4   13.64    1.18
  -5  -9  -4    6.09    0.61
  -5   9   4    5.28    0.70
   5  -9   4    5.54    0.75
   5   9  -4    6.74    0.75
  -5  -9  -4    6.22    0.63
  -5   9   4    6.95    0.67
   5   9   4    6.19    0.67
  -5  -9   4    5.68    0.62
   5  -9  -4    6.13    0.75
  -5   9  -4    6.26    0.64
  -6  -9  -4   12.58    1.06
   6   9  -4   12.59    1.18
   6  -9   4   13.01    1.24
  -6   9   4   11.88    1.16
  -6   9   4   13.08    1.10
  -6  -9  -4   12.65    1.07
  -6  -9   4   11.97    0.86
  -6  -9   4   12.37    1.05
   6   9   4   11.42    1.07
  -6  -9   4   11.77    1.10
  -6   9  -4   11.23    1.01
   6  -9  -4   13.19    1.19
   7  -9   4    1.06    0.54
  -7   9   4    1.35    0.43
  -7   9   4    1.25    0.50
  -7  -9  -4    1.24    0.40
  -7  -9  -4    0.46    0.34
   7   9   4    0.65    0.43
  -7   9  -4    0.73    0.37
  -7  -9   4   -0.20    0.33
   7  -9  -4   -0.27    0.39
  -7  -9   4    0.45    0.42
  -8  -9  -4    1.52    0.43
  -8  -9  -4    0.83    0.41
  -8   9   4    0.31    0.44
  -8   9   4    1.72    0.56
   8  -9   4    0.75    0.52
  -8  -9  -4    1.64    0.45
   8  -9  -4    0.91    0.51
  -8  -9   4    0.63    0.42
  -8  -9   4    0.71    0.49
  -8   9  -4    0.34    0.36
  -9  -9  -4    0.57    0.42
  -9   9   4    0.28    0.46
  -9   9   4    0.34    0.47
   9  -9   4    0.71    0.58
  -9  -9  -4    0.06    0.38
  -9  -9  -4    0.35    0.41
  -9  -9   4    0.76    0.55
  -9   9  -4    1.18    0.43
   9  -9  -4    0.36    0.48
  -9  -9   4    0.40    0.43
 -10  -9  -4    0.13    0.44
 -10   9   4    0.52    0.51
 -10   9   4    1.47    0.58
 -10  -9  -4    0.65    0.46
 -10  -9   4    1.66    0.61
 -10  -9   4    0.74    0.50
   0 -10   4   51.28    3.36
   0  10  -4   49.81    3.43
   0 -10  -4   51.66    3.43
   0 -10   4   51.92    3.34
   0  10  -4   50.05    3.33
   0  10   4   49.96    3.44
  -1  10   4    4.49    0.58
   1 -10   4    5.27    0.56
   1  10  -4    5.36    0.59
   1  10  -4    5.35    0.43
   1 -10   4    5.50    0.51
  -1 -10  -4    5.12    0.56
  -1 -10   4    4.91    0.46
  -1 -10   4    5.14    0.47
  -1  10  -4    5.28    0.49
   1 -10  -4    5.17    0.58
   1  10   4    4.23    0.53
  -1  10  -4    4.53    0.54
   2 -10   4   15.78    1.07
   2  10  -4   13.78    1.12
   2 -10   4   13.71    1.11
  -2  10   4   14.06    0.93
   2  10  -4   12.84    0.92
  -2  10   4   13.19    1.14
  -2 -10  -4   12.24    1.05
  -2 -10   4   13.72    0.97
  -2  10  -4   13.89    1.11
   2  10   4   14.01    1.13
  -2 -10   4   13.72    1.03
   2 -10  -4   14.57    1.17
  -3 -10  -4    2.15    0.36
  -3 -10  -4    2.33    0.25
   3 -10   4    2.45    0.46
  -3 -10  -4    1.69    0.26
  -3  10   4    1.80    0.30
  -3  10   4    2.55    0.45
   3  10  -4    2.22    0.45
  -3 -10   4    2.13    0.34
  -3  10  -4    2.06    0.39
   3 -10  -4    2.67    0.48
   3  10   4    2.44    0.42
  -4  10   4    5.71    0.71
  -4 -10  -4    6.20    0.61
   4  10  -4    6.55    0.73
  -4  10   4    6.97    0.61
   4 -10   4    5.85    0.71
  -4 -10  -4    5.45    0.53
   4 -10  -4    6.67    0.73
  -4 -10   4    6.35    0.59
  -4  10  -4    5.79    0.61
   4  10   4    3.58    0.58
  -5  10   4    0.56    0.30
  -5 -10  -4    0.54    0.28
   5 -10   4    0.14    0.42
  -5 -10  -4    0.11    0.25
  -5  10   4    0.63    0.39
   5  10  -4    0.49    0.38
   5  10   4    0.48    0.34
  -5  10  -4    0.57    0.32
   5 -10  -4    0.64    0.41
  -5 -10   4    0.82    0.30
  -6 -10  -4   12.04    1.01
   6  10  -4   11.86    1.16
  -6  10   4   12.05    1.06
  -6 -10  -4   11.83    1.02
  -6  10   4   12.10    1.15
   6 -10   4   12.19    1.20
   6  10   4   13.31    1.15
  -6  10  -4   12.44    1.08
  -6 -10   4   12.45    1.07
   6 -10  -4   12.04    1.20
  -7 -10  -4    1.88    0.42
  -7  10   4    0.71    0.34
   7 -10   4    1.21    0.57
  -7 -10  -4    1.23    0.37
  -7  10   4    1.31    0.49
  -7 -10   4    1.18    0.39
  -7 -10   4    1.96    0.50
  -7  10  -4    0.82    0.40
   7  10   4    1.22    0.48
   7 -10  -4    1.19    0.54
  -8 -10  -4    7.52    0.86
  -8 -10  -4    7.42    0.82
  -8 -10  -4    8.36    0.86
  -8  10   4    9.23    0.99
   8 -10   4    8.19    1.05
  -8  10   4    7.68    0.90
  -8  10  -4    7.94    0.85
   8 -10  -4    9.50    1.06
  -8 -10   4    7.99    0.88
  -8 -10   4    6.95    0.94
  -9 -10  -4    1.33    0.47
   9 -10   4    1.53    0.67
  -9  10   4    1.04    0.57
  -9  10   4    0.43    0.48
  -9 -10  -4    0.30    0.42
  -9  10  -4    1.23    0.49
  -9 -10   4    0.82    0.46
  -9 -10   4    1.33    0.58
   9 -10  -4    0.67    0.54
 -10  10   4   -0.31    0.46
 -10 -10  -4    0.19    0.42
 -10 -10  -4    0.16    0.46
 -10  10   4    0.26    0.52
 -10 -10   4    0.72    0.48
 -10 -10   4   -0.13    0.53
   0 -11  -4   10.04    0.90
   0  11   4   10.40    0.93
   0  11  -4   10.36    0.79
   0  11  -4    9.33    0.90
   0 -11   4   11.13    0.86
   0 -11   4   10.08    0.81
  -1 -11  -4    8.99    0.80
   1  11  -4    9.71    0.69
   1  11  -4    7.93    0.83
   1 -11   4    9.00    0.82
  -1  11   4    7.59    0.83
   1 -11   4   10.60    0.78
  -1  11  -4    9.85    0.91
   1 -11  -4   10.38    0.92
  -1 -11   4    9.92    0.79
  -1  11  -4   10.89    0.83
   1  11   4    9.18    0.89
  -1 -11   4   10.67    0.81
  -2 -11  -4    3.00    0.43
   2  11  -4    2.94    0.48
   2  11  -4    3.01    0.28
   2 -11   4    3.45    0.43
  -2  11   4    3.40    0.51
   2 -11   4    2.86    0.48
  -2  11  -4    2.72    0.45
  -2 -11   4    2.91    0.33
  -2 -11   4    2.37    0.35
   2  11   4    2.81    0.44
   2 -11  -4    2.80    0.49
  -3  11   4    1.26    0.40
  -3  11   4    1.44    0.27
  -3 -11  -4    1.88    0.35
   3 -11   4    0.51    0.41
   3  11  -4    1.90    0.44
   3  11   4    0.94    0.35
   3 -11  -4    1.33    0.43
  -3  11  -4    1.23    0.35
  -3 -11   4    1.69    0.31
  -4  11   4    6.95    0.65
  -4 -11  -4    5.99    0.64
   4  11  -4    6.94    0.78
  -4  11   4    5.81    0.76
  -4 -11  -4    6.98    0.56
   4 -11   4    7.20    0.81
  -4  11  -4    6.64    0.71
  -4 -11   4    7.70    0.67
   4 -11  -4    7.29    0.82
   4  11   4    6.29    0.72
  -5 -11  -4    3.48    0.42
  -5  11   4    3.77    0.49
  -5  11   4    3.33    0.60
  -5 -11  -4    3.56    0.47
   5 -11   4    3.20    0.65
   5  11  -4    3.55    0.60
   5  11   4    2.98    0.52
  -5 -11   4    3.47    0.47
  -5  11  -4    4.01    0.53
   5 -11  -4    2.51    0.57
  -6  11   4    2.67    0.60
   6 -11   4    3.15    0.68
  -6 -11  -4    4.03    0.52
   6  11  -4    4.22    0.67
  -6  11   4    3.98    0.56
  -6 -11  -4    4.69    0.52
   6 -11  -4    4.21    0.70
  -6 -11   4    3.31    0.50
   6  11   4    3.66    0.58
  -6  11  -4    3.64    0.56
  -7 -11  -4    1.55    0.38
   7 -11   4    1.56    0.60
  -7  11   4    1.36    0.52
  -7 -11  -4    1.45    0.40
  -7  11   4    0.48    0.41
   7  11   4    1.33    0.47
  -7 -11   4    0.97    0.39
  -7 -11   4    1.02    0.42
   7 -11  -4    0.88    0.54
  -7  11  -4    1.27    0.42
  -8 -11  -4    0.35    0.38
  -8  11   4    0.70    0.50
   8 -11   4    1.09    0.58
  -8 -11  -4    0.41    0.38
  -8  11   4   -0.23    0.24
  -8 -11  -4    0.43    0.38
   8  11   4    0.17    0.49
   8 -11  -4    1.18    0.57
  -8 -11   4    0.75    0.40
  -8 -11   4    0.45    0.50
  -8  11  -4    0.51    0.43
  -9 -11  -4    0.70    0.46
  -9  11   4    0.87    0.56
  -9  11   4   -0.43    0.44
  -9 -11  -4   -0.05    0.40
  -9  11  -4   -0.09    0.40
  -9 -11   4    0.48    0.59
  -9 -11   4    0.35    0.43
 -10  11   4   -0.07    0.53
 -10 -11  -4    0.63    0.53
 -10  11   4   -0.40    0.49
 -10 -11   4    0.61    0.47
 -10 -11   4    1.03    0.65
   0 -12   4    0.30    0.25
   0  12   4    0.20    0.32
   0  12  -4    0.27    0.19
   0 -12   4    0.04    0.29
   0  12  -4    0.02    0.32
   0 -12  -4    0.31    0.31
   1  12  -4    0.57    0.37
   1 -12   4    0.88    0.30
   1 -12   4    0.87    0.37
  -1 -12  -4    0.88    0.33
  -1  12   4    0.34    0.32
   1  12  -4    0.70    0.18
  -1 -12   4    0.91    0.26
   1 -12  -4    0.40    0.33
  -1  12  -4    0.73    0.35
  -1 -12   4    0.65    0.29
   1  12   4    0.18    0.33
   2 -12   4   11.30    0.97
   2  12  -4   10.70    0.76
   2  12  -4    8.90    0.95
  -2  12   4   10.00    1.00
  -2 -12  -4   11.34    0.92
  -2 -12   4   10.62    0.83
   2  12   4   10.76    1.00
  -2  12  -4   10.94    0.99
  -2 -12   4   11.84    0.88
   2 -12  -4   10.60    1.02
  -3  12   4    1.14    0.45
  -3  12   4    1.04    0.24
  -3 -12  -4    1.50    0.36
   3 -12   4    1.22    0.44
   3  12  -4    1.09    0.41
   3 -12  -4    1.40    0.44
   3  12   4    0.75    0.37
  -3 -12   4    0.86    0.29
  -3  12  -4    0.99    0.36
   4 -12   4    0.15    0.41
  -4  12   4    0.50    0.41
   4  12  -4    0.42    0.40
  -4  12   4   -0.06    0.26
  -4 -12  -4    0.38    0.29
  -4  12  -4    0.33    0.33
  -4 -12   4    0.75    0.30
   4 -12  -4    0.05    0.40
   4  12   4    0.03    0.33
   5  12  -4    4.31    0.66
  -5  12   4    4.32    0.68
   5 -12   4    4.23    0.70
  -5 -12  -4    3.23    0.50
  -5  12   4    5.17    0.57
  -5 -12   4    3.08    0.46
   5  12   4    4.43    0.60
  -5  12  -4    4.03    0.58
   5 -12  -4    3.05    0.64
  -6  12   4    1.25    0.53
  -6 -12  -4    1.08    0.35
   6  12  -4    1.08    0.49
   6 -12   4    1.81    0.58
  -6  12   4    1.37    0.41
  -6  12  -4    0.44    0.40
  -6 -12   4    0.82    0.36
   6  12   4    1.91    0.48
   6 -12  -4    1.28    0.54
  -7  12   4    0.74    0.44
   7 -12   4    1.42    0.60
  -7 -12  -4    1.18    0.40
   7  12  -4    0.57    0.49
  -7  12   4    0.61    0.51
  -7 -12   4    1.36    0.47
   7  12   4    1.15    0.48
   7 -12  -4    1.20    0.56
  -7 -12   4    0.99    0.39
  -7  12  -4    0.66    0.42
   8 -12   4    0.91    0.60
  -8  12   4    0.16    0.50
  -8  12   4    0.29    0.43
   8 -12  -4    1.06    0.59
  -8 -12   4    0.12    0.37
   8  12   4   -0.27    0.42
  -8  12  -4    1.04    0.46
  -8 -12   4    0.52    0.49
  -9 -12  -4    1.50    0.56
  -9  12   4    2.00    0.62
  -9  12   4    0.00    0.34
  -9  12  -4    1.70    0.55
  -9 -12   4    2.42    0.54
  -9 -12   4    2.48    0.71
   0  13  -4   31.19    2.18
   0 -13  -4   32.45    2.30
   0 -13   4   34.60    2.24
   0  13  -4   29.21    2.29
   0 -13   4   32.15    2.16
   0  13   4   29.03    2.31
  -1 -13  -4    6.38    0.67
   1 -13   4    6.28    0.59
   1 -13   4    5.27    0.65
   1  13  -4    5.78    0.71
  -1  13   4    4.75    0.67
  -1 -13   4    5.59    0.55
   1  13   4    5.76    0.71
  -1  13  -4    5.92    0.70
   1 -13  -4    4.74    0.68
  -1 -13   4    7.11    0.62
  -2 -13  -4    0.51    0.32
   2  13  -4    2.10    0.47
   2 -13   4    1.37    0.45
  -2  13   4    0.90    0.41
  -2  13  -4    1.44    0.42
   2 -13  -4    0.77    0.44
  -2 -13   4    1.61    0.32
  -2 -13   4    1.24    0.30
   2  13   4    0.53    0.38
  -3  13   4    0.62    0.40
  -3 -13  -4    1.32    0.36
   3  13  -4    0.93    0.43
   3 -13   4    0.63    0.43
   3 -13  -4    0.64    0.42
  -3  13  -4    0.82    0.39
  -3 -13   4    1.29    0.31
   3  13   4    0.99    0.41
  -4  13   4    1.97    0.55
   4  13  -4    2.47    0.55
  -4 -13  -4    2.35    0.43
   4 -13   4    3.63    0.61
   4  13   4    2.59    0.50
  -4  13  -4    2.83    0.51
   4 -13  -4    2.58    0.57
  -4 -13   4    2.04    0.38
   5 -13   4    1.75    0.59
   5  13  -4    0.24    0.45
  -5 -13  -4    0.83    0.33
  -5  13   4    0.09    0.45
   5  13   4    1.22    0.44
  -5 -13   4    0.52    0.32
   5 -13  -4    1.22    0.53
  -5  13  -4    0.25    0.37
  -6  13   4    3.58    0.68
   6  13  -4    3.12    0.66
  -6 -13  -4    3.88    0.53
   6 -13   4    4.72    0.78
   6 -13  -4    5.57    0.82
   6  13   4    4.35    0.68
  -6 -13   4    3.64    0.56
  -6  13  -4    4.84    0.66
  -7  13   4    1.34    0.55
   7 -13   4    0.49    0.61
   7  13  -4   -0.34    0.46
   7  13   4    1.34    0.52
  -7  13  -4    0.21    0.42
  -7 -13   4    0.27    0.37
   7 -13  -4    2.82    0.68
  -8  13   4    0.53    0.56
  -8  13  -4    0.42    0.46
  -8 -13   4   -0.40    0.37
  -8 -13   4    0.91    0.44
   8  13   4    1.17    0.57
  -9  13   4    0.35    0.61
  -9 -13  -4   -0.27    0.39
  -9 -13   4    0.34    0.59
   0 -14   4    6.60    0.62
   0 -14  -4    6.45    0.74
   0  14   4    6.13    0.76
   0 -14   4    7.12    0.72
   0  14  -4    5.51    0.74
  -1 -14  -4    4.16    0.57
  -1  14   4    2.64    0.53
   1 -14   4    3.40    0.55
   1  14  -4    2.49    0.54
   1 -14  -4    3.81    0.61
  -1 -14   4    3.51    0.48
  -1 -14   4    3.33    0.43
  -1  14  -4    3.61    0.57
   1  14   4    2.02    0.50
  -2  14   4    9.26    0.98
   2 -14   4   10.45    0.96
   2  14  -4    7.80    0.91
  -2 -14  -4    9.10    0.87
  -2  14  -4    8.89    0.89
   2 -14  -4    8.17    0.92
  -2 -14   4    9.55    0.77
   2  14   4    6.96    0.88
  -3  14   4    3.28    0.63
  -3 -14  -4    3.19    0.50
   3  14  -4    2.65    0.57
   3 -14   4    3.84    0.62
   3  14   4    3.22    0.57
   3 -14  -4    3.05    0.61
  -3  14  -4    2.22    0.52
   4 -14   4    2.14    0.57
   4  14  -4    0.92    0.47
  -4  14   4    0.63    0.47
  -4 -14  -4    0.87    0.38
   4 -14  -4    1.85    0.55
   4  14   4    0.33    0.39
  -4  14  -4    2.14    0.49
   5  14  -4    0.65    0.46
   5 -14   4   -0.13    0.52
  -5  14   4    0.12    0.46
  -5 -14  -4    0.95    0.36
   5  14   4    0.63    0.44
   5 -14  -4   -0.35    0.46
  -5  14  -4    1.77    0.48
   6  14  -4    1.16    0.52
  -6  14   4    1.47    0.56
   6 -14   4    2.36    0.67
   6  14   4    0.71    0.45
  -6  14  -4    1.19    0.47
   6 -14  -4    1.99    0.62
  -7  14   4    0.92    0.56
   7 -14   4   -0.17    0.62
   7  14  -4   -0.12    0.48
  -7  14  -4   -0.27    0.42
   7  14   4    0.29    0.44
   7 -14  -4    0.11    0.56
  -8  14   4    2.16    0.70
  -8 -14   4    2.56    0.62
   8  14   4    3.22    0.72
  -8  14  -4    3.00    0.64
   0 -15  -4    0.57    0.42
   0  15  -4   -0.08    0.39
   0 -15   4    0.39    0.40
   0  15   4    0.39    0.39
   1 -15   4    1.66    0.48
   1  15  -4    1.49    0.48
  -1 -15  -4    1.48    0.45
  -1  15   4    0.62    0.43
   1 -15  -4    1.46    0.51
  -1  15  -4    0.90    0.43
   1  15   4    1.45    0.46
   2 -15   4    0.07    0.42
  -2  15   4   -0.05    0.41
   2  15  -4    0.03    0.38
  -2 -15  -4   -0.12    0.35
   2  15   4    0.17    0.42
   2 -15  -4   -0.28    0.43
  -2  15  -4   -0.02    0.40
  -3 -15  -4    0.04    0.36
   3 -15   4    0.01    0.47
  -3  15   4    0.28    0.43
   3  15  -4    0.00    0.38
   3  15   4    0.32    0.39
   3 -15  -4   -0.15    0.48
  -3  15  -4   -0.49    0.35
  -4 -15  -4    0.44    0.35
   4  15  -4   -0.48    0.37
   4 -15   4    1.21    0.59
  -4  15   4   -0.02    0.45
   4 -15  -4    0.09    0.49
   4  15   4    0.36    0.42
  -4  15  -4    0.39    0.39
  -5  15   4    1.59    0.61
   5  15  -4    1.91    0.57
   5 -15   4    1.37    0.64
   5  15   4    1.51    0.51
  -5  15  -4    1.27    0.48
   5 -15  -4    1.61    0.62
  -6  15   4    1.00    0.60
   6  15  -4    1.57    0.56
   6 -15   4    2.07    0.72
   6 -15  -4    1.56    0.69
  -6  15  -4    3.02    0.61
   6  15   4    1.73    0.60
  -7  15   4    3.40    0.73
   7  15  -4    3.90    0.77
   7  15   4    3.25    0.68
  -7  15  -4    2.42    0.62
  -8  15   4   -0.14    0.57
   8  15   4   -0.07    0.53
  -8  15  -4    0.34    0.48
   0  16   4    1.03    0.46
   0  16  -4    2.38    0.56
   0 -16  -4    1.81    0.53
  -1 -16  -4    1.45    0.48
   1  16  -4    0.52    0.42
   1 -16   4    0.30    0.47
  -1  16   4    0.70    0.47
   1 -16  -4    1.54    0.52
   1  16   4    1.00    0.48
  -1  16  -4    1.72    0.53
   2  16  -4    0.63    0.44
  -2  16   4    0.00    0.44
  -2 -16  -4   -0.12    0.38
   2 -16   4    0.44    0.50
  -2  16  -4    0.74    0.44
   2  16   4    0.04    0.41
   2 -16  -4    0.32    0.47
   3 -16   4    1.03    0.57
   3  16  -4    0.82    0.51
  -3 -16  -4    0.37    0.39
  -3  16   4    1.01    0.50
   3 -16  -4    0.75    0.53
  -3  16  -4    0.18    0.40
   3  16   4    0.58    0.43
   4 -16   4   -0.24    0.54
   4  16  -4   -0.21    0.46
  -4  16   4   -0.15    0.44
   4 -16  -4   -0.11    0.49
   4  16   4   -0.21    0.41
  -4  16  -4    0.24    0.45
   5 -16   4    0.06    0.61
   5  16  -4    0.24    0.51
  -5  16   4    0.09    0.50
   5  16   4    1.00    0.51
   5 -16  -4    0.84    0.59
  -5  16  -4    1.00    0.46
   6 -16   4    2.56    0.78
   6  16  -4    1.31    0.58
  -6  16   4    1.63    0.64
  -6  16  -4    1.27    0.52
   6  16   4    1.89    0.63
  -7  16   4    0.87    0.65
   7  16   4   -0.50    0.48
  -7  16  -4   -0.07    0.48
   0  17  -4    0.17    0.46
   0 -17  -4    0.57    0.47
   0  17   4    0.13    0.45
  -1  17   4    1.44    0.53
  -1 -17  -4    1.19    0.52
   1  17  -4    0.91    0.52
   1  17   4    1.65    0.55
  -1  17  -4    2.31    0.60
   1 -17  -4    1.06    0.57
  -2 -17  -4    5.56    0.76
   2  17  -4    4.54    0.77
  -2  17   4    4.97    0.79
  -2  17  -4    5.33    0.75
   2 -17  -4    4.76    0.81
   2  17   4    4.44    0.74
   3 -17   4    0.77    0.59
  -3  17   4    0.16    0.51
   3  17  -4    0.28    0.49
   3  17   4    0.11    0.42
   3 -17  -4   -0.21    0.51
  -3  17  -4   -0.09    0.45
   4  17  -4    2.22    0.63
   4 -17   4    1.80    0.73
  -4  17   4    1.77    0.63
   4 -17  -4    3.03    0.76
   4  17   4    1.75    0.58
  -4  17  -4    2.10    0.61
   5 -17   4    1.15    0.73
  -5  17   4    2.43    0.69
   5  17  -4    1.96    0.64
   5  17   4    1.94    0.61
  -5  17  -4    2.55    0.62
  -6  17   4    0.87    0.61
  -6  17  -4    0.04    0.48
   6  17   4    0.23    0.55
   0  18  -4    0.37    0.52
   0  18   4    0.60    0.49
   0 -18  -4    0.17    0.52
   1  18  -4   -0.04    0.49
  -1  18   4    0.21    0.44
   1  18   4    0.62    0.50
   1 -18  -4    0.63    0.53
  -1  18  -4   -0.33    0.48
   2  18  -4    0.69    0.57
  -2  18   4    0.97    0.55
   2  18   4   -0.34    0.45
  -2  18  -4    1.40    0.56
   2 -18  -4    1.05    0.61
   3  18  -4    3.68    0.73
  -3  18   4    4.10    0.75
  -3  18  -4    4.73    0.78
   3  18   4    3.12    0.70
   3 -18  -4    5.84    0.87
  -4  18   4    0.25    0.54
   4  18  -4    0.28    0.56
  -4  18  -4    1.05    0.53
   4  18   4    0.36    0.49
  -5  18   4    0.53    0.60
   5 -18   4   -0.20    0.66
  -5  18  -4   -0.38    0.49
   5  18   4    0.92    0.59
   0  19   4    4.28    0.79
   0  19  -4    6.00    0.86
   1  19  -4    2.63    0.69
  -1  19   4    1.33    0.62
  -1  19  -4    2.15    0.63
   1  19   4    2.09    0.67
   1 -19  -4    2.99    0.74
  -2  19   4    0.09    0.53
   2  19  -4   -0.08    0.51
  -2  19  -4   -0.46    0.47
   2  19   4    0.30    0.50
   2 -19  -4    1.10    0.63
   3  19  -4    0.18    0.56
  -3  19   4    0.40    0.54
   3  19   4    0.88    0.55
  -3  19  -4    0.17    0.52
   0   0  -5    0.12    0.14
   0   0   5    0.15    0.17
   0   0  -5   -0.04    0.16
   0   0  -5    0.06    0.15
   0   0   5   -0.06    0.14
   0   0   5   -0.06    0.15
  -1   0   5   56.05    3.80
  -1   0   5   52.23    3.80
   1   0   5   57.50    3.79
   1   0  -5   57.26    3.78
  -1   0  -5   58.79    3.81
   1   0  -5   65.70    3.82
  -1   0  -5   59.29    3.80
  -1   0  -5   57.94    3.80
   1   0  -5   63.73    3.81
  -1   0   5   60.98    3.78
  -2   0  -5  119.01    7.59
   2   0   5  112.69    7.58
   2   0  -5  128.72    7.60
  -2   0   5  110.13    7.58
  -2   0   5  123.69    7.54
   2   0   5  121.14    7.57
  -2   0   5  114.15    7.57
   2   0  -5  117.40    7.54
  -3   0  -5   15.56    1.08
   3   0  -5   19.68    1.24
   3   0   5   15.93    1.19
   3   0  -5   15.15    1.13
  -3   0  -5   16.56    1.19
  -3   0   5   17.91    1.14
  -3   0   5   14.70    1.19
  -3   0  -5   14.87    1.07
  -3   0   5   15.93    1.18
  -4   0  -5    3.37    0.45
   4   0   5    3.00    0.43
  -4   0  -5    2.68    0.31
  -4   0   5    2.33    0.40
  -4   0   5    3.00    0.37
   4   0  -5    2.91    0.37
  -4   0  -5    2.95    0.30
  -4   0   5    2.77    0.43
  -5   0  -5   30.49    2.02
  -5   0  -5   29.59    2.03
  -5   0   5   28.75    2.15
   5   0  -5   30.95    2.10
  -5   0   5   27.47    2.14
  -5   0   5   33.76    2.11
   5   0   5   28.88    2.15
  -6   0   5    8.55    0.86
  -6   0   5    8.73    0.87
   6   0   5   10.10    0.90
   6   0  -5    8.95    0.81
  -6   0  -5    8.76    0.73
   7   0   5   -0.04    0.36
   7   0  -5   -0.08    0.30
  -7   0   5    0.16    0.36
  -7   0  -5   -0.34    0.21
  -7   0   5   -0.51    0.33
  -8   0   5    1.04    0.46
  -8   0   5    0.59    0.42
   8   0  -5    1.11    0.39
  -8   0  -5    0.64    0.30
   8   0   5   -0.28    0.37
  -9   0   5    0.46    0.47
   9   0   5    0.46    0.47
  -9   0   5   -0.04    0.42
  -9   0  -5    1.35    0.35
   9   0  -5    0.78    0.42
 -10   0  -5    1.26    0.41
  10   0   5    1.47    0.59
  10   0  -5    0.51    0.44
 -10   0   5    1.24    0.54
 -10   0   5    0.30    0.52
  11   0   5    1.45    0.59
 -11   0   5    1.68    0.61
  11   0  -5    2.50    0.62
 -11   0   5    2.21    0.66
  12   0  -5    0.55    0.53
 -12   0   5    0.31    0.50
 -12   0  -5    0.60    0.61
 -12   0   5   -0.65    0.59
   0  -1   5   31.15    2.17
   0  -1  -5   35.04    2.18
   0  -1   5   30.67    2.17
   0  -1   5   35.99    2.19
   0   1   5   34.58    2.20
   0   1  -5   32.42    2.18
   0  -1  -5   34.50    2.19
   0   1   5   34.13    2.19
   0  -1  -5   33.86    2.20
   0   1  -5   33.52    2.20
   0   1   5   33.25    2.18
   0  -1   5   34.49    2.20
  -1  -1  -5  153.23    9.17
   1   1  -5  155.32    9.19
   1   1  -5  147.27    9.14
   1  -1   5  133.17    9.17
  -1   1   5  143.49    9.17
   1  -1   5  141.99    9.18
  -1   1   5  146.30    9.17
  -1  -1  -5  147.20    9.12
  -1  -1  -5  135.55    9.18
  -1  -1  -5  142.33    9.18
  -1   1   5  140.82    9.18
  -1  -1   5  151.01    9.43
   1   1   5  148.26    9.43
  -1  -1   5  131.16    9.42
   1  -1  -5  145.16    9.42
   1  -1  -5  156.27    9.44
  -1   1  -5  142.35    9.43
  -1  -1   5  149.67    9.39
   1   1   5  150.18    9.37
   1  -1  -5  159.57    9.43
   1   1   5  148.40    9.42
  -2   1   5   10.40    0.80
  -2  -1  -5   11.37    0.72
  -2   1   5   11.13    0.79
   2   1  -5   12.04    0.85
  -2  -1  -5    9.86    0.82
   2  -1   5   10.80    0.81
  -2  -1  -5   11.42    0.82
  -2   1   5   10.14    0.83
   2   1  -5   10.10    0.75
   2  -1   5   10.16    0.83
  -2  -1   5    9.89    0.84
   2  -1  -5   12.93    0.88
  -2   1  -5   11.55    0.86
   2   1   5    9.37    0.83
  -2  -1   5   11.39    0.83
   2   1   5   11.16    0.82
   2  -1  -5   11.34    0.82
   2   1   5   11.01    0.75
  -2  -1   5   10.91    0.77
  -3  -1  -5    8.40    0.65
   3  -1   5    8.46    0.76
  -3  -1  -5    9.49    0.65
   3  -1   5    8.55    0.64
  -3   1   5    8.17    0.76
   3   1  -5    8.76    0.68
  -3   1   5    9.23    0.72
   3   1  -5   10.52    0.79
  -3   1   5    8.45    0.73
  -3  -1  -5   11.21    0.78
  -3  -1   5    9.27    0.73
  -3  -1   5    9.44    0.65
   3   1   5    7.64    0.73
  -3   1  -5    7.80    0.60
   3  -1  -5    8.01    0.68
  -3   1  -5    8.96    0.75
  -3  -1   5    7.98    0.73
   3  -1  -5   10.49    0.77
   4   1  -5    9.11    0.78
  -4  -1  -5    9.33    0.75
  -4  -1  -5   11.01    0.76
  -4   1   5   11.33    0.83
  -4   1   5    9.59    0.87
   4  -1   5   10.87    0.75
  -4   1   5    8.30    0.83
  -4  -1  -5   10.84    0.86
  -4  -1   5   10.59    0.77
   4  -1  -5   10.22    0.81
  -4   1  -5    9.66    0.72
  -4   1  -5   10.88    0.88
  -4  -1   5    9.77    0.86
   4   1   5    8.63    0.84
  -4  -1   5    9.32    0.83
  -5  -1  -5   27.98    1.80
   5   1  -5   24.65    1.82
  -5   1   5   28.86    1.88
  -5   1   5   27.47    1.92
  -5   1   5   24.18    1.90
   5  -1   5   22.38    1.89
  -5  -1  -5   25.84    1.79
   5  -1   5   27.15    1.79
  -5   1  -5   23.01    1.68
  -5  -1   5   28.07    1.76
  -5  -1   5   24.28    1.82
   5  -1  -5   24.16    1.77
   5   1   5   24.26    1.82
  -5  -1   5   24.60    1.82
   6   1  -5    0.60    0.31
   6  -1   5    0.25    0.32
  -6   1   5    0.07    0.31
  -6   1   5    0.06    0.34
  -6  -1  -5   -0.28    0.20
   6   1   5    0.20    0.33
  -6  -1   5    0.61    0.37
  -6   1  -5    0.57    0.21
  -6  -1   5    0.25    0.33
  -6  -1   5    0.07    0.24
   6  -1  -5    0.31    0.31
  -7   1   5    4.07    0.61
  -7   1   5    4.77    0.65
   7  -1   5    4.41    0.65
   7   1  -5    4.14    0.55
  -7  -1  -5    4.58    0.51
  -7   1  -5    4.73    0.52
  -7  -1   5    5.20    0.66
   7  -1  -5    4.73    0.60
   7   1   5    4.34    0.64
  -7  -1   5    5.41    0.69
  -8   1   5    2.67    0.54
  -8  -1  -5    1.66    0.37
   8   1  -5    2.12    0.46
   8  -1   5    1.70    0.51
  -8   1   5    2.74    0.55
   8  -1  -5    2.48    0.49
   8   1   5    1.81    0.50
  -8   1  -5    1.88    0.37
  -8  -1   5    1.78    0.51
  -8  -1   5    2.03    0.54
  -9   1   5    3.09    0.65
  -9  -1  -5    2.96    0.48
   9   1  -5    2.90    0.57
   9  -1   5    2.55    0.62
  -9   1   5    3.39    0.63
  -9  -1   5    2.22    0.57
  -9   1  -5    3.34    0.49
   9   1   5    2.54    0.58
   9  -1  -5    2.14    0.53
  -9  -1   5    2.82    0.61
 -10   1   5    0.60    0.50
  10   1  -5    0.83    0.49
  10  -1   5    1.13    0.56
 -10   1   5    1.07    0.56
 -10  -1  -5    0.74    0.37
 -10  -1   5    0.68    0.52
 -10  -1   5    1.36    0.55
  10   1   5    0.64    0.52
  10  -1  -5    0.21    0.46
 -10   1  -5    1.03    0.37
 -11  -1  -5    3.00    0.60
 -11   1   5    0.94    0.56
  11   1  -5    2.14    0.57
 -11   1   5    1.70    0.64
  11  -1   5    1.47    0.65
  11   1   5    2.12    0.67
  11  -1  -5    2.58    0.63
 -11  -1   5    2.42    0.65
 -11  -1   5    1.45    0.63
 -12   1   5    3.11    0.73
 -12  -1  -5    1.07    0.69
 -12   1   5    0.87    0.58
 -12  -1   5    1.99    0.73
 -12  -1   5    1.46    0.63
 -12   1  -5    1.94    0.70
   0   2  -5  131.28    8.75
   0  -2  -5  141.61    8.76
   0  -2   5  143.81    8.76
   0  -2  -5  133.18    8.78
   0  -2   5  133.73    8.78
   0   2  -5  146.28    8.76
   0   2   5  136.95    8.75
   0   2   5  128.12    8.76
   0   2  -5  137.92    8.75
   0   2   5  141.33    8.79
   0  -2  -5  143.79    8.77
   1  -2   5  128.77    7.90
  -1  -2  -5  131.27    7.94
  -1  -2  -5  115.61    7.97
  -1  -2  -5  134.79    7.93
   1  -2   5  111.36    7.96
  -1   2   5  130.74    7.98
  -1   2   5  124.12    7.97
   1  -2   5  125.32    7.97
   1   2  -5  121.74    7.90
   1  -2  -5  128.09    7.97
  -1  -2   5  121.30    7.97
  -1   2  -5  109.34    7.95
  -1  -2   5  130.22    7.97
   1  -2  -5  130.56    7.95
   1  -2  -5  139.63    7.99
   1   2   5  127.23    7.92
   1   2   5  124.85    7.97
  -1  -2   5  121.78    7.97
  -1  -2   5  123.58    7.91
  -1   2  -5  118.70    7.90
  -2   2   5   34.49    2.28
   2  -2   5   31.13    2.26
   2   2  -5   31.60    2.17
   2  -2   5   34.19    2.26
  -2  -2  -5   36.14    2.19
  -2   2   5   32.49    2.23
   2  -2   5   33.37    2.16
  -2   2   5   35.56    2.26
  -2  -2  -5   34.31    2.26
  -2  -2  -5   34.43    2.25
   2  -2  -5   32.70    2.28
  -2   2  -5   33.31    2.19
   2   2   5   34.25    2.22
  -2   2  -5   34.91    2.31
   2   2   5   33.33    2.27
  -2  -2   5   34.18    2.30
  -2  -2   5   35.05    2.29
  -2  -2   5   34.50    2.21
  -2  -2   5   33.01    2.31
   2  -2  -5   38.15    2.32
  -3  -2  -5   26.40    1.66
   3  -2   5   23.77    1.76
   3   2  -5   23.34    1.66
   3  -2   5   24.24    1.74
  -3  -2  -5   25.95    1.74
  -3   2   5   24.24    1.76
   3  -2   5   25.65    1.64
  -3   2   5   26.45    1.73
  -3   2   5   24.09    1.73
  -3  -2   5   26.16    1.62
   3   2   5   22.31    1.71
   3   2   5   25.13    1.64
   3  -2  -5   22.71    1.68
  -3  -2   5   26.36    1.73
  -3  -2   5   23.22    1.69
  -3  -2   5   24.93    1.74
  -3   2  -5   25.59    1.74
  -3   2  -5   23.14    1.59
  -4  -2  -5    4.70    0.45
   4  -2   5    5.53    0.43
  -4  -2  -5    5.00    0.52
  -4   2   5    3.92    0.55
  -4   2   5    4.25    0.51
  -4   2   5    5.29    0.53
   4  -2   5    4.46    0.54
  -4  -2  -5    5.02    0.43
   4   2  -5    4.96    0.45
  -4   2  -5    6.51    0.62
  -4  -2   5    5.33    0.47
   4   2   5    5.17    0.57
   4  -2  -5    5.25    0.55
  -4  -2   5    5.81    0.57
  -4   2  -5    5.00    0.44
  -4  -2   5    5.04    0.58
  -5  -2  -5    2.02    0.30
  -5   2   5    2.16    0.43
  -5   2   5    1.83    0.40
   5  -2   5    2.00    0.29
  -5   2   5    2.36    0.41
  -5  -2  -5    2.23    0.32
   5  -2   5    2.50    0.46
   5   2  -5    2.12    0.33
  -5  -2   5    2.38    0.42
   5   2   5    2.53    0.43
  -5  -2   5    2.68    0.34
  -5   2  -5    2.05    0.29
   5  -2  -5    2.04    0.39
  -5  -2   5    1.79    0.43
  -6  -2  -5    8.77    0.76
   6   2  -5    9.13    0.78
   6  -2   5    7.73    0.86
  -6   2   5   11.22    0.93
  -6   2   5    8.13    0.85
  -6  -2   5    9.55    0.90
   6   2   5    9.41    0.89
  -6  -2   5    9.83    0.91
  -6   2  -5    8.88    0.75
   6  -2  -5    9.40    0.86
  -6  -2   5    8.82    0.78
  -7   2   5    8.71    0.94
  -7  -2  -5    9.74    0.81
   7  -2   5    8.31    0.93
  -7   2   5    9.31    0.93
   7   2  -5    9.11    0.83
   7   2   5    8.52    0.89
   7  -2  -5    8.54    0.85
  -7  -2   5    9.21    0.93
  -7  -2   5    8.61    0.92
  -7   2  -5    8.54    0.75
   8   2  -5    3.73    0.57
  -8  -2  -5    4.30    0.54
  -8   2   5    3.91    0.64
   8  -2   5    5.17    0.74
  -8   2   5    4.26    0.67
  -8  -2   5    3.70    0.67
   8  -2  -5    3.79    0.61
  -8  -2   5    3.97    0.65
  -8   2  -5    4.81    0.53
   8   2   5    6.19    0.75
   9   2  -5    3.79    0.59
  -9   2   5    3.81    0.66
  -9  -2  -5    3.79    0.52
  -9   2   5    2.94    0.66
   9  -2   5    4.54    0.74
   9   2   5    3.80    0.68
  -9  -2   5    3.80    0.68
  -9   2  -5    3.58    0.51
   9  -2  -5    3.54    0.63
  -9  -2   5    2.60    0.61
 -10   2   5    0.30    0.47
 -10   2   5   -0.40    0.46
  10   2  -5    0.33    0.41
 -10  -2  -5    1.01    0.39
  10  -2   5    0.90    0.54
 -10   2  -5    0.78    0.36
 -10  -2   5    0.35    0.46
  10  -2  -5    0.14    0.44
  10   2   5    0.45    0.51
 -10  -2   5    1.37    0.57
  11  -2   5    1.32    0.63
 -11   2   5    0.65    0.55
  11   2  -5    0.25    0.48
 -11  -2  -5    1.09    0.46
 -11  -2  -5    1.34    0.63
 -11   2   5    0.79    0.55
 -11  -2   5    1.13    0.58
 -11  -2   5    2.38    0.68
  11   2   5    0.88    0.55
  11  -2  -5    0.38    0.53
 -12  -2  -5    0.44    0.59
 -12   2   5    0.87    0.62
 -12   2   5    1.49    0.62
 -12  -2   5    2.66    0.75
 -12  -2   5    1.10    0.60
   0   3   5   13.13    0.90
   0  -3   5   13.09    0.86
   0   3  -5   11.62    0.85
   0  -3  -5   12.86    0.88
   0   3   5   12.18    0.87
   0  -3  -5   11.24    0.89
   0  -3   5   11.59    0.84
   0   3   5   12.43    0.84
   0  -3   5   12.40    0.88
   0  -3  -5   12.90    0.84
   0   3  -5   12.00    0.87
   1   3  -5   20.20    1.49
  -1   3   5   22.28    1.46
   1  -3   5   21.69    1.49
   1  -3   5   19.09    1.48
   1  -3   5   23.45    1.44
  -1  -3  -5   21.86    1.50
  -1  -3  -5   23.06    1.47
  -1  -3  -5   22.24    1.45
  -1   3   5   23.34    1.51
  -1   3   5   21.16    1.50
   1   3   5   21.77    1.46
   1   3   5   21.45    1.45
   1  -3  -5   23.69    1.50
   1  -3  -5   21.91    1.46
   1  -3  -5   21.14    1.50
  -1  -3   5   24.39    1.51
   1   3   5   22.19    1.50
  -1  -3   5   21.08    1.49
  -1   3  -5   19.81    1.43
  -2  -3  -5   13.57    0.98
   2  -3   5   13.75    0.99
   2  -3   5   12.20    1.00
  -2   3   5   12.47    1.00
   2  -3   5   14.22    0.91
  -2  -3  -5   12.30    0.98
  -2   3   5   13.61    0.99
  -2  -3  -5   13.95    0.94
  -2   3  -5   14.92    1.02
   2   3   5   14.20    0.98
   2   3   5   13.04    0.91
  -2  -3   5   12.99    0.96
  -2  -3   5   11.93    0.97
   2  -3  -5   14.99    1.01
  -2  -3   5   11.35    0.97
   2  -3  -5   12.26    0.96
  -2   3  -5   12.58    0.88
  -3  -3  -5    1.06    0.26
  -3  -3  -5    0.85    0.27
  -3  -3  -5    0.93    0.18
   3  -3   5    0.57    0.17
  -3   3   5    0.89    0.26
  -3   3   5    0.55    0.28
   3  -3   5    0.82    0.30
  -3   3   5    0.86    0.27
   3  -3   5    1.18    0.29
   3   3  -5    0.88    0.17
   3   3   5    0.72    0.21
  -3   3  -5    1.50    0.33
   3  -3  -5    0.39    0.26
  -3  -3   5    0.54    0.29
  -3  -3   5    0.61    0.14
  -3   3  -5    0.53    0.16
  -3  -3   5    1.02    0.25
  -4   3   5   37.74    2.68
  -4  -3  -5   41.37    2.59
   4   3  -5   38.46    2.56
   4  -3   5   36.69    2.68
  -4   3   5   43.96    2.67
  -4  -3  -5   33.21    2.62
   4  -3   5   40.46    2.56
  -4   3   5   38.52    2.65
  -4  -3  -5   38.58    2.64
   4   3   5   40.08    2.56
   4  -3  -5   34.11    2.59
  -4   3  -5   36.24    2.50
  -4  -3   5   39.07    2.51
  -4   3  -5   41.34    2.67
   4   3   5   36.83    2.62
  -4  -3   5   39.81    2.63
  -4  -3   5   39.14    2.65
  -5   3   5   -0.25    0.28
  -5  -3  -5    0.41    0.23
   5  -3   5   -0.31    0.29
  -5   3   5    0.20    0.31
   5   3  -5    0.04    0.19
   5  -3   5    0.06    0.19
  -5  -3   5    0.02    0.18
   5   3   5    0.24    0.29
  -5   3  -5   -0.01    0.18
   5  -3  -5    0.10    0.30
  -5  -3   5    0.15    0.29
  -5  -3   5    0.16    0.31
  -6  -3  -5    0.66    0.28
  -6   3   5    0.67    0.35
  -6   3   5   -0.26    0.29
   6  -3   5    0.86    0.40
   6   3  -5    0.19    0.25
   6   3   5    0.70    0.33
  -6  -3   5    0.70    0.32
  -6   3  -5    0.35    0.22
   6  -3  -5    0.31    0.31
  -6  -3   5   -0.06    0.34
  -6  -3   5   -0.26    0.19
   7   3  -5    1.85    0.37
   7  -3   5    0.99    0.48
  -7   3   5    2.05    0.49
  -7   3   5    1.76    0.49
  -7  -3  -5    1.74    0.36
   7   3   5    2.32    0.47
   7  -3  -5    2.12    0.48
  -7  -3   5    2.18    0.50
  -7   3  -5    2.50    0.37
  -7  -3   5    1.74    0.49
  -8   3   5   18.61    1.58
  -8   3   5   16.33    1.53
   8   3  -5   20.16    1.48
  -8  -3  -5   18.78    1.45
   8  -3   5   19.23    1.65
   8   3   5   20.56    1.58
  -8  -3   5   16.72    1.54
  -8   3  -5   17.02    1.38
   8  -3  -5   18.77    1.54
  -8  -3   5   19.95    1.60
  -9   3   5    3.44    0.68
  -9  -3  -5    3.50    0.54
   9   3  -5    4.83    0.63
   9  -3   5    3.45    0.72
  -9   3   5    3.02    0.62
   9  -3  -5    5.63    0.74
  -9  -3   5    3.62    0.68
  -9  -3   5    2.97    0.67
   9   3   5    3.76    0.67
  -9   3  -5    4.39    0.55
  10  -3   5    0.04    0.55
 -10   3   5   -0.16    0.47
 -10  -3  -5    0.25    0.38
 -10   3   5    0.40    0.49
  10   3  -5    0.19    0.43
  10   3   5   -0.06    0.48
 -10  -3   5    0.13    0.54
 -10   3  -5    0.31    0.35
 -10  -3   5    0.58    0.51
  10  -3  -5   -0.49    0.45
 -11   3   5    2.51    0.65
 -11   3   5    1.60    0.62
 -11  -3  -5    2.14    0.68
 -11  -3  -5    1.82    0.51
 -11  -3   5    1.46    0.61
  11  -3  -5    2.11    0.63
  11   3   5    1.49    0.62
 -11  -3   5    1.53    0.61
 -12   3   5    0.81    0.62
 -12   3   5    0.88    0.61
 -12  -3  -5    0.34    0.62
 -12  -3   5    0.61    0.58
 -12  -3   5    1.96    0.71
   0  -4   5    0.06    0.17
   0   4  -5    0.03    0.16
   0   4   5   -0.13    0.19
   0   4   5   -0.01    0.10
   0  -4  -5    0.08    0.11
   0   4   5    0.24    0.18
   0  -4  -5    0.38    0.19
   0  -4   5    0.03    0.06
   0   4  -5    0.21    0.17
   0  -4   5    0.16    0.14
   0  -4  -5   -0.02    0.18
  -1  -4  -5    2.97    0.32
  -1  -4  -5    3.06    0.27
   1  -4   5    2.42    0.33
  -1  -4  -5    3.07    0.34
  -1   4   5    3.03    0.28
   1  -4   5    3.01    0.29
   1   4  -5    3.01    0.37
  -1   4   5    3.45    0.36
   1  -4   5    2.86    0.33
  -1   4   5    2.89    0.35
  -1  -4   5    3.73    0.37
   1  -4  -5    3.59    0.32
  -1  -4   5    2.92    0.33
   1  -4  -5    2.94    0.36
   1   4   5    3.24    0.33
  -1   4  -5    3.22    0.31
   1   4   5    3.76    0.37
   1   4   5    3.04    0.29
  -1   4  -5    3.09    0.35
   1  -4  -5    2.82    0.35
  -2   4   5    1.97    0.31
  -2  -4  -5    2.33    0.28
   2   4  -5    2.39    0.35
  -2   4   5    2.15    0.28
   2  -4   5    2.04    0.23
  -2  -4  -5    1.84    0.26
   2  -4   5    1.93    0.30
  -2  -4  -5    1.89    0.30
   2  -4   5    1.49    0.32
  -2   4   5    2.27    0.34
   2   4   5    1.90    0.26
  -2  -4   5    2.04    0.33
  -2   4  -5    2.04    0.24
   2  -4  -5    1.52    0.32
   2   4   5    2.86    0.33
  -2  -4   5    2.33    0.31
   2  -4  -5    2.55    0.34
  -2   4  -5    1.88    0.36
   3  -4   5    1.91    0.24
  -3  -4  -5    1.97    0.26
  -3  -4  -5    2.13    0.30
   3  -4   5    1.88    0.38
  -3   4   5    1.93    0.34
  -3   4   5    1.81    0.36
  -3   4   5    1.07    0.25
  -3  -4  -5    2.27    0.33
   3  -4   5    1.53    0.31
   3   4   5    1.80    0.29
  -3   4  -5    2.24    0.25
  -3  -4   5    2.53    0.37
  -3   4  -5    1.94    0.37
  -3  -4   5    2.07    0.33
   3  -4  -5    1.79    0.33
   4  -4   5   19.10    1.34
   4   4  -5   19.36    1.31
  -4  -4  -5   20.69    1.42
  -4   4   5   16.57    1.43
  -4  -4  -5   20.63    1.38
  -4  -4  -5   21.69    1.45
  -4   4   5   18.67    1.42
   4  -4   5   17.66    1.47
   4  -4  -5   21.59    1.50
  -4  -4   5   20.29    1.35
   4   4   5   19.64    1.42
  -4  -4   5   19.16    1.46
  -4   4  -5   20.61    1.37
  -4  -4   5   17.89    1.48
  -5   4   5    1.32    0.39
   5  -4   5    1.08    0.39
  -5   4   5    1.77    0.39
  -5  -4  -5    1.08    0.31
   5   4  -5    1.96    0.27
   5  -4   5    1.63    0.27
   5  -4  -5    1.83    0.37
  -5   4  -5    1.41    0.26
  -5  -4   5    1.71    0.25
  -5  -4   5    0.88    0.36
   5   4   5    1.68    0.32
  -5  -4   5    1.42    0.37
   5   4   5    2.35    0.41
  -6   4   5    2.72    0.48
   6   4  -5    2.50    0.36
  -6   4   5    2.66    0.47
  -6  -4  -5    2.39    0.37
   6  -4   5    1.79    0.46
   6   4   5    2.09    0.45
  -6  -4   5    2.85    0.51
  -6  -4   5    1.83    0.46
   6  -4  -5    2.44    0.47
  -6   4  -5    2.91    0.36
  -6  -4   5    2.54    0.35
  -7   4   5    0.64    0.39
   7  -4   5    0.50    0.42
  -7   4   5    0.52    0.39
  -7  -4  -5    0.57    0.31
   7   4  -5    0.09    0.27
  -7  -4   5    0.86    0.42
   7   4   5    0.72    0.38
  -7  -4   5    0.12    0.42
   7  -4  -5    0.68    0.37
  -7  -4   5    0.58    0.28
  -7   4  -5    0.50    0.27
  -8   4   5    6.79    0.85
   8  -4   5    7.07    0.91
  -8   4   5    8.29    0.89
  -8  -4  -5    7.62    0.77
   8   4  -5    7.48    0.76
   8  -4  -5    8.32    0.91
  -8   4  -5    8.16    0.76
  -8  -4   5    7.99    0.92
  -8  -4   5    7.68    0.91
   8   4   5    8.34    0.91
   9  -4   5    0.23    0.50
   9   4  -5    0.36    0.39
  -9   4   5   -0.15    0.39
  -9  -4  -5    0.42    0.33
  -9   4   5   -0.03    0.42
  -9   4  -5    0.27    0.32
  -9  -4   5   -0.02    0.45
  -9  -4   5    0.71    0.49
   9   4   5    0.52    0.44
   9  -4  -5    0.18    0.43
  10   4  -5    5.39    0.77
 -10  -4  -5    6.38    0.75
  10  -4   5    6.83    0.97
 -10   4   5    6.36    0.89
 -10  -4  -5    6.42    0.87
 -10   4   5    5.85    0.88
  10  -4  -5    6.79    0.90
 -10   4  -5    5.39    0.67
  10   4   5    6.83    0.88
 -10  -4   5    5.55    0.85
 -10  -4   5    6.26    0.90
 -11   4   5    3.52    0.73
 -11   4   5    3.90    0.75
 -11  -4  -5    2.69    0.58
 -11  -4  -5    2.67    0.70
  11  -4  -5    2.94    0.69
 -11  -4   5    2.55    0.71
  11   4   5    4.52    0.76
 -11  -4   5    2.84    0.75
   0   5   5   13.72    1.02
   0   5  -5   12.25    1.00
   0   5   5   14.01    0.93
   0  -5   5   13.43    0.97
   0   5  -5   13.66    0.97
   0  -5  -5   15.38    1.04
   0  -5   5   13.35    1.00
   0  -5  -5   13.54    1.03
   0  -5   5   14.39    1.01
   0   5   5   16.33    1.06
   0  -5  -5   15.37    0.94
   1  -5   5    1.00    0.23
   1  -5   5    1.14    0.21
   1   5  -5    1.64    0.28
  -1   5   5    0.96    0.25
  -1   5   5    1.53    0.18
  -1   5   5    1.46    0.27
   1  -5   5    0.80    0.24
  -1  -5  -5    1.04    0.25
  -1  -5  -5    1.02    0.15
  -1  -5  -5    1.32    0.25
  -1  -5   5    1.08    0.26
   1  -5  -5    1.31    0.20
   1  -5  -5    1.38    0.28
   1   5   5    1.18    0.24
   1   5   5    1.61    0.27
   1  -5  -5    1.27    0.27
  -1  -5   5    1.33    0.23
  -1   5  -5    1.58    0.26
  -1   5  -5    1.50    0.23
  -2   5   5    7.37    0.65
  -2  -5  -5    7.72    0.61
   2   5  -5    6.52    0.65
  -2  -5  -5    6.83    0.62
  -2   5   5    7.39    0.65
   2  -5   5    7.46    0.63
   2  -5   5    8.01    0.58
  -2  -5  -5    7.64    0.56
  -2   5   5    7.20    0.58
   2  -5   5    6.96    0.66
  -2  -5   5    8.47    0.66
  -2   5  -5    7.51    0.60
   2  -5  -5    5.92    0.66
   2   5   5    7.55    0.63
  -2   5  -5    8.62    0.70
   2   5   5    9.18    0.67
  -3  -5  -5    6.77    0.60
   3  -5   5    6.81    0.67
  -3   5   5    6.33    0.65
   3   5  -5    7.09    0.69
  -3  -5  -5    7.03    0.63
   3  -5   5    6.63    0.64
   3  -5   5    6.86    0.56
  -3  -5  -5    6.87    0.60
  -3   5   5    8.06    0.67
  -3   5   5    7.58    0.62
  -3  -5   5    7.28    0.65
   3  -5  -5    6.66    0.67
  -3   5  -5    7.72    0.59
  -3   5  -5    7.92    0.72
   3   5   5    7.30    0.61
   4  -5   5    1.91    0.43
   4  -5   5    2.48    0.30
  -4   5   5    2.14    0.37
  -4  -5  -5    1.68    0.33
  -4   5   5    2.16    0.41
   4   5  -5    2.35    0.24
  -4  -5  -5    2.61    0.34
  -4  -5   5    1.40    0.37
  -4  -5   5    2.45    0.36
   4   5   5    1.75    0.32
   4  -5  -5    1.56    0.36
  -4  -5   5    2.07    0.22
  -4   5  -5    1.79    0.27
  -5   5   5   14.87    1.15
   5   5  -5   14.30    1.01
  -5  -5  -5   13.80    1.11
  -5   5   5   12.74    1.16
   5  -5   5   13.80    1.21
  -5  -5   5   12.57    1.08
  -5  -5   5   13.25    1.12
  -5   5  -5   12.43    0.97
  -5  -5   5   13.66    0.95
   5   5   5   12.59    1.03
   5  -5  -5   13.68    1.11
  -6   5   5    0.99    0.39
   6   5  -5    0.67    0.23
  -6  -5  -5    0.24    0.25
  -6  -5  -5    0.35    0.27
   6  -5   5    0.13    0.35
  -6   5   5    0.82    0.37
  -6   5  -5    0.37    0.25
   6  -5  -5   -0.02    0.31
  -6  -5   5    0.70    0.24
  -6  -5   5    0.98    0.38
  -6  -5   5    0.32    0.35
   7   5  -5   15.41    1.14
  -7  -5  -5   13.42    1.19
   7  -5   5   13.94    1.32
  -7   5   5   14.68    1.28
  -7  -5  -5   14.45    1.17
  -7   5   5   13.63    1.24
   7   5   5   15.73    1.28
   7  -5  -5   11.89    1.22
  -7  -5   5   13.43    1.25
  -7  -5   5   15.17    1.12
  -7  -5   5   13.56    1.25
  -7   5  -5   14.78    1.12
  -8   5   5   10.47    1.02
   8   5  -5    9.44    0.85
  -8   5   5    8.29    0.94
   8  -5   5    9.94    1.09
  -8  -5  -5    7.63    0.86
  -8  -5  -5    9.03    0.86
   8  -5  -5    8.82    0.98
  -8   5  -5    8.54    0.82
  -8  -5   5    8.15    0.98
  -8  -5   5    9.32    0.99
   8   5   5   10.97    1.00
  -9   5   5    4.64    0.75
   9   5  -5    6.39    0.66
  -9  -5  -5    4.08    0.61
  -9  -5  -5    4.60    0.61
  -9   5   5    2.67    0.62
   9  -5   5    3.61    0.74
  -9  -5   5    3.54    0.71
   9  -5  -5    4.24    0.73
  -9  -5   5    4.85    0.75
   9   5   5    3.88    0.69
  -9   5  -5    4.51    0.58
 -10  -5  -5    0.31    0.50
 -10  -5  -5    0.30    0.36
 -10   5   5    0.86    0.49
 -10  -5  -5    0.15    0.37
 -10   5   5    1.13    0.57
  10  -5   5    1.01    0.60
  10   5   5    0.35    0.50
  10  -5  -5    0.52    0.53
 -10  -5   5    1.14    0.56
 -10  -5   5    0.12    0.52
 -10   5  -5    0.39    0.38
 -11  -5  -5    3.46    0.74
 -11   5   5    2.76    0.72
 -11  -5  -5    2.74    0.58
 -11  -5  -5    2.38    0.56
 -11   5   5    0.24    0.53
  11   5   5    2.65    0.67
 -11  -5   5    1.51    0.61
 -11  -5   5    2.73    0.70
   0   6   5   -0.14    0.19
   0  -6   5   -0.05    0.17
   0  -6   5    0.13    0.19
   0  -6  -5    0.07    0.21
   0   6  -5    0.14    0.21
   0  -6   5    0.16    0.17
   0   6   5   -0.26    0.20
   0   6  -5    0.17    0.15
  -1  -6  -5    4.93    0.38
  -1  -6  -5    5.73    0.52
   1  -6   5    5.58    0.48
  -1   6   5    5.83    0.40
  -1   6   5    5.33    0.53
   1   6  -5    4.95    0.51
  -1   6   5    5.66    0.53
   1  -6   5    5.03    0.50
   1   6   5    4.93    0.49
  -1   6  -5    5.14    0.49
   1  -6  -5    5.07    0.52
   1   6   5    6.38    0.52
  -1  -6   5    4.98    0.47
  -1   6  -5    5.74    0.49
   2  -6   5    5.87    0.63
  -2  -6  -5    6.38    0.61
  -2   6   5    6.90    0.65
   2  -6   5    8.08    0.63
  -2   6   5    7.05    0.66
  -2   6   5    6.96    0.56
   2  -6   5    7.78    0.58
  -2  -6  -5    7.44    0.54
   2   6  -5    7.33    0.66
  -2   6  -5    6.59    0.57
   2  -6  -5    6.68    0.65
  -2   6  -5    7.01    0.64
   2   6   5    6.95    0.60
  -2  -6   5    7.46    0.61
   2   6   5    7.37    0.61
   3  -6   5    1.57    0.38
  -3  -6  -5    1.86    0.31
   3  -6   5    1.82    0.35
   3   6  -5    1.55    0.33
   3  -6   5    2.22    0.27
  -3  -6  -5    2.30    0.31
  -3   6   5    2.01    0.31
  -3   6   5    1.43    0.32
  -3   6  -5    1.95    0.28
  -3  -6   5    1.69    0.30
   3   6   5    1.85    0.31
   3  -6  -5    1.44    0.35
  -3   6  -5    2.26    0.40
  -4  -6  -5    9.30    0.71
   4   6  -5    8.13    0.78
   4  -6   5    7.12    0.76
  -4   6   5    6.71    0.67
  -4   6   5    7.54    0.75
   4  -6   5    8.34    0.64
  -4  -6  -5    6.34    0.67
  -4   6  -5    8.04    0.66
   4   6   5    8.29    0.70
   4  -6  -5    7.68    0.76
  -4  -6   5    7.06    0.69
   5  -6   5    5.30    0.69
   5   6  -5    6.17    0.50
  -5   6   5    6.23    0.70
  -5   6   5    6.06    0.65
  -5  -6  -5    5.98    0.61
  -5  -6   5    5.74    0.68
   5  -6  -5    5.80    0.67
  -5   6  -5    5.80    0.56
   5   6   5    6.57    0.63
  -5  -6   5    5.93    0.64
  -5  -6   5    6.41    0.50
  -6   6   5    5.14    0.64
   6   6  -5    5.13    0.50
  -6  -6  -5    5.15    0.59
   6  -6   5    4.98    0.70
  -6   6   5    6.00    0.71
   6  -6  -5    4.40    0.64
  -6  -6   5    5.08    0.63
  -6  -6   5    5.20    0.48
  -6   6  -5    5.73    0.54
  -6  -6   5    3.93    0.63
   6   6   5    5.44    0.62
   7  -6   5   10.53    1.08
  -7  -6  -5    9.24    0.89
  -7   6   5   11.55    1.03
   7   6  -5   10.19    0.85
  -7   6   5   10.38    1.03
  -7  -6  -5    9.30    0.91
   7  -6  -5    8.10    0.93
  -7   6  -5    8.71    0.79
  -7  -6   5   10.66    0.98
  -7  -6   5    8.55    0.95
  -8  -6  -5    2.05    0.44
   8   6  -5    1.46    0.39
   8  -6   5    0.55    0.52
  -8   6   5    1.04    0.50
  -8   6   5    1.24    0.48
  -8  -6  -5    2.11    0.44
  -8  -6   5    1.84    0.54
  -8  -6   5    1.55    0.51
   8  -6  -5    1.24    0.50
  -8   6  -5    2.13    0.40
  -9   6   5    0.12    0.43
  -9  -6  -5    0.44    0.34
  -9  -6  -5    0.73    0.48
  -9  -6  -5    0.38    0.34
   9  -6   5    0.92    0.56
  -9   6   5   -0.08    0.47
  -9   6  -5   -0.10    0.32
  -9  -6   5    0.59    0.52
   9  -6  -5   -0.28    0.42
  -9  -6   5    0.78    0.49
 -10   6   5    9.78    1.11
  10  -6   5    9.10    1.17
 -10  -6  -5    9.05    0.98
 -10  -6  -5   10.32    1.02
 -10   6   5    8.62    1.08
 -10  -6  -5   10.48    1.10
 -10  -6   5   10.08    1.16
 -10   6  -5    9.59    0.98
  10  -6  -5   10.68    1.20
 -10  -6   5   11.31    1.19
 -11   6   5    0.42    0.58
 -11  -6  -5    0.86    0.56
 -11  -6  -5    0.40    0.44
 -11   6   5    1.00    0.56
 -11  -6  -5    0.80    0.46
 -11  -6   5    1.26    0.64
 -11  -6   5    0.13    0.53
   0   7   5   66.28    3.73
   0   7  -5   55.87    3.61
   0  -7   5   51.79    3.62
   0   7   5   56.98    3.71
   0  -7  -5   53.64    3.70
   0   7  -5   54.79    3.68
   0  -7   5   54.04    3.65
   1  -7   5    4.92    0.47
   1   7  -5    4.57    0.49
  -1   7   5    6.13    0.54
  -1   7   5    4.99    0.52
   1  -7   5    4.42    0.48
  -1  -7  -5    4.66    0.49
  -1  -7   5    5.10    0.48
   1   7   5    5.47    0.52
   1   7   5    6.22    0.53
   1  -7  -5    5.02    0.54
  -1   7  -5    5.06    0.50
  -1   7  -5    5.20    0.49
  -2   7   5   15.91    1.12
  -2  -7  -5   16.58    1.20
   2  -7   5   16.29    1.19
   2   7  -5   17.48    1.25
   2  -7   5   15.86    1.23
  -2   7   5   15.01    1.23
  -2  -7  -5   16.56    1.10
   2   7   5   14.99    1.17
  -2  -7   5   17.71    1.18
  -2   7  -5   14.08    1.14
   2  -7  -5   16.22    1.23
   2   7   5   17.19    1.19
   3   7  -5   -0.02    0.24
   3  -7   5    0.18    0.31
  -3  -7  -5   -0.07    0.16
  -3   7   5   -0.25    0.18
  -3   7   5   -0.62    0.21
  -3  -7  -5   -0.28    0.19
   3  -7   5   -0.11    0.24
  -3   7  -5    0.17    0.20
   3   7   5   -0.04    0.21
  -3  -7   5    0.16    0.22
   3  -7  -5    0.20    0.27
  -3   7  -5    0.33    0.28
   3   7   5    0.16    0.20
   4  -7   5    2.55    0.48
  -4   7   5    2.46    0.44
   4   7  -5    3.21    0.50
  -4  -7  -5    2.84    0.40
  -4   7   5    3.18    0.42
  -4   7  -5    3.00    0.36
   4  -7  -5    2.04    0.42
  -4  -7   5    2.47    0.39
   4   7   5    2.30    0.38
   5  -7   5   10.21    1.01
  -5   7   5   11.16    1.00
  -5  -7  -5   10.48    0.91
   5   7   5   10.93    0.89
  -5  -7   5    9.51    0.70
  -5   7  -5   10.11    0.82
  -5  -7   5    8.17    0.88
  -5  -7   5   10.23    0.72
   5  -7  -5   10.07    0.95
  -5  -7   5   11.04    0.90
  -6   7   5    0.95    0.43
  -6   7   5    0.83    0.36
   6  -7   5    0.84    0.43
  -6  -7  -5    1.18    0.33
  -6  -7   5    0.96    0.23
  -6  -7   5    0.88    0.44
  -6   7  -5    0.92    0.29
   6  -7  -5    0.95    0.40
  -6  -7   5    0.39    0.31
  -6  -7   5    0.92    0.24
   6   7   5    0.88    0.36
  -7  -7  -5    0.68    0.37
   7  -7   5   -0.57    0.40
  -7   7   5   -0.56    0.36
  -7  -7  -5    0.37    0.31
  -7  -7  -5    0.49    0.28
   7   7  -5   -0.07    0.23
  -7   7   5   -0.11    0.41
  -7  -7   5   -0.24    0.38
  -7  -7   5    0.02    0.35
   7  -7  -5   -0.60    0.33
  -7   7  -5    0.23    0.29
   8  -7   5    2.70    0.64
  -8   7   5    2.04    0.56
  -8  -7  -5    2.67    0.48
  -8  -7  -5    1.65    0.50
  -8  -7  -5    2.70    0.47
  -8   7   5    3.11    0.57
  -8  -7   5    1.99    0.58
   8  -7  -5    2.02    0.54
  -8  -7   5    2.36    0.56
  -8   7  -5    2.38    0.44
  -9  -7  -5    0.21    0.34
   9  -7   5    0.28    0.49
  -9   7   5   -0.35    0.46
  -9  -7  -5    0.23    0.36
  -9   7   5    0.05    0.43
  -9  -7  -5   -0.08    0.39
  -9  -7   5    0.60    0.50
  -9  -7   5   -0.23    0.45
   9  -7  -5   -0.07    0.46
  -9   7  -5   -0.31    0.32
  10  -7   5    0.67    0.56
 -10  -7  -5    0.68    0.43
 -10  -7  -5   -0.04    0.47
 -10   7   5   -0.58    0.46
 -10   7   5    0.74    0.52
 -10  -7  -5    1.47    0.46
  10  -7  -5    0.95    0.57
 -10  -7   5    0.01    0.51
 -10  -7   5    0.05    0.52
 -11   7   5    0.10    0.57
 -11  -7  -5    0.43    0.44
 -11  -7  -5    0.39    0.43
 -11  -7  -5    1.04    0.57
 -11   7   5   -0.30    0.47
 -11  -7   5   -0.10    0.56
 -11  -7   5    0.12    0.57
   0   8   5    2.33    0.34
   0  -8   5    2.10    0.30
   0   8  -5    2.52    0.36
   0  -8   5    1.61    0.28
   0   8   5    2.62    0.36
   0   8  -5    2.30    0.26
   0  -8  -5    2.42    0.38
  -1  -8  -5   10.15    0.85
   1  -8   5    9.49    0.83
   1   8  -5   10.63    0.88
  -1   8   5   10.50    0.88
   1  -8   5   10.60    0.82
   1   8  -5   11.10    0.72
  -1   8  -5   10.78    0.88
  -1   8  -5   13.08    0.88
   1   8   5   12.68    0.91
   1   8   5    9.99    0.89
  -1  -8   5   10.63    0.78
   1  -8  -5   10.70    0.92
  -1  -8   5   11.07    0.86
  -2   8   5    0.72    0.16
   2  -8   5    0.17    0.26
  -2  -8  -5    1.06    0.27
   2   8  -5    1.44    0.34
  -2   8   5    1.46    0.33
   2  -8   5    1.16    0.34
  -2   8  -5    0.88    0.25
   2  -8  -5    0.65    0.30
  -2  -8   5    1.27    0.24
  -2   8  -5    0.61    0.20
   2   8   5    0.68    0.26
   2   8   5    0.75    0.24
  -3   8   5    9.71    0.75
   3  -8   5   10.98    0.83
  -3   8   5    8.28    0.83
  -3  -8  -5    8.87    0.72
   3   8  -5    8.64    0.84
  -3  -8  -5    9.91    0.80
   3  -8   5    9.36    0.87
   3  -8  -5    9.14    0.86
  -3  -8   5    9.20    0.78
   3   8   5    9.73    0.81
  -3   8  -5    9.36    0.78
   4   8  -5    0.44    0.32
   4  -8   5    0.09    0.34
  -4   8   5    0.46    0.27
  -4  -8  -5    0.39    0.24
  -4   8   5    0.22    0.31
  -4  -8  -5   -0.12    0.23
   4   8   5    0.10    0.27
  -4   8  -5    0.48    0.25
  -4  -8   5    0.01    0.25
   4  -8  -5    0.28    0.32
  -5  -8  -5    1.65    0.35
  -5  -8  -5    0.66    0.30
  -5   8   5    1.82    0.45
   5   8  -5    1.13    0.42
   5  -8   5    1.30    0.45
  -5   8   5    1.42    0.36
   5   8   5    1.85    0.38
  -5  -8   5    1.93    0.38
   5  -8  -5    1.54    0.42
  -5   8  -5    0.66    0.30
   6  -8   5    1.35    0.49
  -6  -8  -5    0.74    0.38
  -6   8   5    1.69    0.47
  -6   8   5    0.79    0.31
  -6  -8  -5    0.71    0.31
  -6  -8   5    0.20    0.39
  -6  -8   5    0.96    0.20
  -6   8  -5    0.70    0.31
   6  -8  -5    0.59    0.40
   6   8   5    1.43    0.38
  -6  -8   5    1.26    0.38
  -7  -8  -5    1.74    0.41
  -7  -8  -5    2.38    0.47
   7  -8   5    1.63    0.57
  -7   8   5    1.97    0.56
  -7   8   5    1.69    0.47
  -7  -8   5    1.38    0.43
   7   8   5    1.77    0.46
  -7  -8   5    1.62    0.52
   7  -8  -5    2.39    0.56
  -7   8  -5    2.16    0.40
  -8  -8  -5    1.56    0.44
  -8   8   5   -0.24    0.43
   8  -8   5   -0.21    0.44
  -8  -8  -5    0.96    0.37
  -8   8   5   -0.24    0.38
  -8  -8  -5    0.62    0.34
  -8  -8   5    0.43    0.47
  -8   8  -5    1.08    0.37
  -8  -8   5    0.48    0.41
   8  -8  -5    0.23    0.44
  -9   8   5    1.11    0.58
  -9  -8  -5    0.97    0.41
  -9   8   5    0.36    0.47
  -9  -8  -5    0.49    0.40
  -9  -8  -5    0.02    0.41
   9  -8   5    0.48    0.55
   9  -8  -5    1.14    0.54
  -9  -8   5    0.25    0.51
  -9   8  -5    0.26    0.37
  -9  -8   5    0.90    0.50
 -10  -8  -5    4.38    0.67
 -10   8   5    4.67    0.82
 -10  -8  -5    3.67    0.69
 -10   8   5    2.48    0.66
 -10  -8  -5    3.78    0.65
 -10  -8   5    3.42    0.67
 -10  -8   5    3.19    0.77
 -11  -8  -5    0.28    0.46
 -11   8   5    0.34    0.60
 -11  -8  -5   -0.11    0.49
 -11   8   5   -0.74    0.44
 -11  -8   5    0.70    0.52
 -11  -8   5    0.34    0.57
   0  -9   5   25.10    1.71
   0   9  -5   24.74    1.79
   0   9  -5   25.39    1.69
   0   9   5   24.80    1.80
   0  -9  -5   24.42    1.79
   0  -9   5   25.41    1.73
  -1   9   5    3.69    0.49
   1  -9   5    3.86    0.45
  -1  -9  -5    3.18    0.45
   1   9  -5    4.07    0.49
   1  -9   5    4.37    0.45
   1   9  -5    4.35    0.33
  -1  -9   5    4.51    0.42
  -1  -9   5    3.40    0.34
  -1   9  -5    3.75    0.39
   1  -9  -5    3.37    0.47
   1   9   5    2.95    0.44
  -1   9  -5    3.53    0.44
   2  -9   5   16.90    1.29
  -2  -9  -5   16.70    1.26
  -2   9   5   15.71    1.30
   2   9  -5   15.71    1.28
   2  -9   5   18.46    1.26
  -2   9   5   16.27    1.13
  -2  -9   5   15.93    1.21
   2  -9  -5   15.94    1.30
  -2   9  -5   19.89    1.29
   2   9   5   15.64    1.26
  -2   9  -5   16.15    1.25
  -3   9   5   25.81    1.85
  -3   9   5   26.13    1.70
   3   9  -5   24.40    1.83
  -3  -9  -5   23.05    1.65
   3  -9   5   24.46    1.83
  -3  -9  -5   24.17    1.75
  -3   9  -5   24.50    1.73
   3  -9  -5   23.87    1.81
   3   9   5   23.93    1.75
  -3  -9   5   24.08    1.71
   4  -9   5    8.85    0.89
  -4   9   5    8.39    0.86
  -4  -9  -5    9.45    0.80
   4   9  -5    8.26    0.85
  -4   9   5    9.27    0.77
  -4  -9  -5    8.55    0.72
   4  -9  -5    8.50    0.87
  -4   9  -5    9.20    0.79
   4   9   5    8.50    0.80
  -4  -9   5    8.46    0.77
   5   9  -5    9.78    0.98
  -5   9   5    8.68    0.93
  -5  -9  -5    9.89    0.86
  -5   9   5    9.90    0.87
   5  -9   5    8.85    0.98
  -5  -9  -5    9.90    0.83
  -5   9  -5    9.71    0.85
   5  -9  -5    9.02    0.96
   5   9   5   10.52    0.91
  -5  -9   5    9.26    0.86
  -6  -9  -5    7.36    0.76
   6  -9   5    7.24    0.89
  -6   9   5    7.42    0.87
  -6  -9  -5    7.74    0.76
  -6   9   5    8.35    0.81
  -6  -9   5    6.90    0.81
  -6   9  -5    6.88    0.71
  -6  -9   5    8.32    0.78
   6  -9  -5    6.18    0.83
   6   9   5    7.92    0.80
   7  -9   5    2.15    0.61
  -7   9   5    1.97    0.49
  -7   9   5    2.15    0.56
  -7  -9  -5    3.41    0.51
  -7  -9  -5    2.32    0.45
   7  -9  -5    2.67    0.58
  -7   9  -5    2.40    0.44
  -7  -9   5    2.48    0.49
   7   9   5    2.02    0.50
  -7  -9   5    1.27    0.51
  -8   9   5    1.20    0.51
  -8   9   5    0.36    0.45
   8  -9   5    1.21    0.59
  -8  -9  -5    0.99    0.40
  -8  -9  -5    1.33    0.42
  -8  -9  -5    0.92    0.46
   8  -9  -5    1.45    0.53
  -8   9  -5    0.83    0.40
  -8  -9   5    0.42    0.52
  -8  -9   5    0.97    0.44
  -9  -9  -5    0.94    0.46
  -9  -9  -5    2.20    0.49
  -9   9   5    1.39    0.53
  -9   9   5    0.75    0.54
  -9  -9  -5    1.59    0.46
   9  -9   5    1.22    0.60
  -9  -9   5    1.41    0.58
  -9  -9   5    1.22    0.51
  -9   9  -5    1.46    0.44
   9  -9  -5    1.21    0.56
 -10   9   5    0.98    0.60
 -10  -9  -5   -0.29    0.41
 -10   9   5   -0.30    0.49
 -10  -9  -5   -0.21    0.44
 -10  -9   5    0.31    0.54
 -10  -9   5   -0.06    0.46
   0 -10   5    1.69    0.31
   0 -10   5    2.03    0.30
   0  10  -5    1.47    0.23
   0 -10  -5    1.18    0.34
   0  10   5    1.57    0.37
   0  10  -5    1.50    0.34
   1  10  -5    3.43    0.50
   1 -10   5    4.31    0.46
  -1  10   5    4.17    0.54
  -1 -10  -5    3.24    0.48
   1 -10   5    4.14    0.49
   1  10  -5    4.34    0.35
  -1  10  -5    4.55    0.52
   1 -10  -5    3.79    0.52
  -1  10  -5    4.29    0.43
  -1 -10   5    4.16    0.40
   1  10   5    4.00    0.51
  -1 -10   5    3.85    0.42
   2  10  -5   45.33    3.11
  -2  10   5   43.60    3.13
   2 -10   5   40.25    3.05
   2 -10   5   51.06    3.06
  -2 -10  -5   45.13    3.06
  -2  10  -5   53.36    3.26
  -2  10  -5   45.28    3.18
  -2 -10   5   47.92    3.13
   2  10   5   45.03    3.20
   2 -10  -5   43.66    3.22
  -3 -10  -5    2.74    0.30
   3  10  -5    3.07    0.51
   3 -10   5    3.28    0.53
  -3  10   5    3.57    0.53
  -3 -10  -5    3.16    0.43
  -3  10   5    2.84    0.35
  -3 -10  -5    3.37    0.32
   3 -10  -5    4.50    0.57
   3  10   5    3.29    0.47
  -3 -10   5    3.01    0.41
  -3  10  -5    3.26    0.46
   4  10  -5    4.13    0.61
  -4  10   5    4.29    0.61
   4 -10   5    5.24    0.66
  -4 -10  -5    4.12    0.43
  -4  10   5    4.13    0.48
  -4 -10  -5    4.36    0.51
   4 -10  -5    3.57    0.59
  -4  10  -5    4.65    0.53
  -4 -10   5    4.19    0.50
   4  10   5    4.37    0.55
  -5 -10  -5    0.06    0.29
   5 -10   5    0.03    0.44
  -5  10   5   -0.01    0.37
  -5  10   5    0.08    0.28
   5  10  -5    0.46    0.39
  -5 -10  -5    0.38    0.28
   5  10   5    0.49    0.34
   5 -10  -5    0.17    0.39
  -5  10  -5    0.21    0.32
  -5 -10   5    0.50    0.32
  -6 -10  -5    0.27    0.29
  -6  10   5   -0.02    0.41
  -6 -10  -5    0.71    0.35
  -6  10   5    0.34    0.33
   6  10  -5    0.85    0.48
   6 -10   5    0.27    0.49
   6  10   5    0.27    0.35
   6 -10  -5    0.14    0.42
  -6 -10   5    1.32    0.43
  -6  10  -5    0.40    0.32
  -6 -10   5    0.72    0.36
  -7 -10  -5   -0.34    0.32
  -7  10   5    0.01    0.39
   7 -10   5   -0.20    0.44
  -7  10   5   -0.17    0.33
  -7 -10  -5    0.04    0.30
   7  10   5    0.34    0.39
   7 -10  -5   -0.05    0.44
  -7 -10   5   -0.03    0.32
  -7  10  -5   -0.33    0.31
  -7 -10   5    0.01    0.45
  -8  10   5    4.95    0.78
  -8 -10  -5    3.80    0.62
  -8 -10  -5    5.40    0.67
   8 -10   5    4.83    0.83
  -8  10   5    3.78    0.66
  -8 -10  -5    4.30    0.63
  -8  10  -5    5.60    0.68
  -8 -10   5    5.25    0.80
  -8 -10   5    4.63    0.68
   8 -10  -5    4.48    0.79
  -9 -10  -5    0.29    0.40
  -9 -10  -5    0.70    0.44
   9 -10   5    0.22    0.58
  -9 -10  -5   -0.26    0.35
  -9  10   5   -0.06    0.54
  -9  10   5   -0.07    0.44
   9 -10  -5   -0.31    0.49
  -9 -10   5    0.92    0.46
  -9 -10   5    0.69    0.57
  -9  10  -5    0.33    0.39
 -10  10   5    3.38    0.72
 -10  10   5    3.89    0.77
 -10 -10  -5    3.38    0.67
 -10 -10  -5    4.82    0.73
 -10 -10   5    2.59    0.62
 -10 -10   5    3.67    0.76
   0 -11   5   13.97    1.11
   0  11  -5   15.38    1.08
   0  11   5   13.20    1.19
   0  11  -5   14.48    1.20
   0 -11   5   16.16    1.12
   0 -11  -5   15.24    1.20
  -1 -11  -5    2.93    0.44
   1  11  -5    2.57    0.46
   1 -11   5    2.18    0.42
   1  11  -5    2.94    0.29
   1 -11   5    2.86    0.39
  -1  11   5    2.83    0.48
   1  11   5    2.81    0.46
  -1  11  -5    2.32    0.44
   1 -11  -5    2.91    0.48
  -1  11  -5    3.12    0.38
  -1 -11   5    2.95    0.35
  -1 -11   5    2.91    0.38
   2 -11   5    1.36    0.34
   2 -11   5    1.68    0.40
  -2 -11  -5    1.88    0.37
   2  11  -5    2.17    0.43
  -2  11   5    1.75    0.43
  -2  11  -5    2.15    0.41
   2 -11  -5    2.37    0.46
  -2 -11   5    1.92    0.32
   2  11   5    1.10    0.38
   3  11  -5    7.13    0.75
  -3  11   5    6.38    0.54
   3 -11   5    5.16    0.70
  -3  11   5    5.76    0.72
  -3 -11  -5    6.16    0.63
  -3  11  -5    5.94    0.66
  -3 -11   5    6.32    0.62
   3 -11  -5    7.34    0.77
   3  11   5    6.56    0.70
  -4 -11  -5    0.32    0.20
  -4 -11  -5    0.61    0.29
   4  11  -5    0.49    0.39
  -4  11   5    0.34    0.38
  -4  11   5    0.35    0.27
   4 -11   5    0.06    0.42
   4 -11  -5   -0.28    0.36
  -4 -11   5    0.58    0.29
  -4  11  -5   -0.04    0.30
   4  11   5   -0.06    0.30
  -5  11   5    8.25    0.74
   5 -11   5    9.11    0.93
   5  11  -5    6.36    0.81
  -5  11   5    5.97    0.82
  -5 -11  -5    7.98    0.74
  -5 -11  -5    6.48    0.64
  -5 -11   5    7.83    0.71
  -5  11  -5    6.73    0.71
   5  11   5    6.63    0.74
   5 -11  -5    4.54    0.75
  -6 -11  -5   15.29    1.22
   6  11  -5   15.20    1.37
  -6  11   5   13.37    1.31
  -6 -11  -5   13.53    1.14
   6 -11   5   13.47    1.36
  -6  11   5   16.12    1.25
   6  11   5   13.68    1.22
  -6 -11   5   13.09    1.15
  -6  11  -5   15.25    1.20
   6 -11  -5   12.89    1.31
   7 -11   5   -0.28    0.47
  -7 -11  -5   -0.15    0.32
  -7 -11  -5    0.29    0.35
  -7  11   5    0.49    0.40
  -7  11   5    0.73    0.51
   7  11   5    0.17    0.37
  -7  11  -5   -0.11    0.35
  -7 -11   5   -0.20    0.41
  -7 -11   5    0.21    0.37
   7 -11  -5    0.24    0.47
  -8  11   5    0.44    0.40
  -8 -11  -5    0.03    0.40
   8 -11   5    1.13    0.59
  -8 -11  -5   -0.18    0.36
  -8  11   5   -0.27    0.45
  -8 -11   5   -0.08    0.39
   8 -11  -5    0.16    0.47
  -8 -11   5    0.38    0.48
   8  11   5   -0.20    0.43
  -8  11  -5    0.31    0.39
  -9  11   5    5.66    0.78
  -9 -11  -5    4.12    0.70
  -9  11   5    4.30    0.84
  -9 -11   5    4.91    0.74
  -9 -11   5    5.17    0.85
 -10  11   5    0.56    0.54
 -10 -11  -5    0.73    0.52
 -10  11   5    0.62    0.60
 -10 -11   5    0.72    0.51
   0  12   5    3.66    0.56
   0  12  -5    3.88    0.56
   0  12  -5    4.53    0.43
   0 -12   5    4.61    0.52
   0 -12   5    3.97    0.47
   0 -12  -5    4.29    0.57
   1 -12   5    1.04    0.36
  -1 -12  -5    0.74    0.34
  -1  12   5    0.40    0.37
   1 -12   5    1.15    0.32
   1  12  -5    0.94    0.18
   1  12  -5    0.63    0.37
  -1  12  -5    1.07    0.26
   1  12   5    0.98    0.37
   1 -12  -5    0.85    0.38
  -1 -12   5    0.80    0.28
  -1 -12   5    0.58    0.27
  -1  12  -5    0.89    0.37
  -2  12   5    3.11    0.56
   2 -12   5    4.34    0.52
  -2 -12  -5    4.08    0.53
   2 -12   5    4.18    0.56
   2  12  -5    3.60    0.57
   2 -12  -5    3.93    0.59
   2  12   5    3.67    0.55
  -2 -12   5    4.18    0.47
  -2  12  -5    4.18    0.55
  -3  12   5    4.47    0.39
   3 -12   5    3.36    0.59
  -3  12   5    3.25    0.58
   3  12  -5    2.97    0.58
  -3 -12  -5    4.34    0.53
  -3 -12   5    4.57    0.50
   3  12   5    4.30    0.58
  -3  12  -5    3.64    0.55
   3 -12  -5    4.18    0.62
  -4  12   5    4.55    0.47
  -4  12   5    3.78    0.63
   4  12  -5    3.04    0.59
   4 -12   5    3.40    0.65
  -4 -12  -5    4.28    0.53
  -4  12  -5    4.47    0.60
  -4 -12   5    4.72    0.55
   4  12   5    4.55    0.62
   4 -12  -5    6.08    0.75
  -5  12   5    5.01    0.78
   5  12  -5    6.74    0.82
   5 -12   5    9.02    0.94
  -5 -12  -5    5.48    0.66
  -5  12   5    7.18    0.69
  -5  12  -5    5.98    0.71
   5 -12  -5    6.71    0.84
  -5 -12   5    5.98    0.64
   5  12   5    5.71    0.72
   6  12  -5    1.37    0.50
  -6  12   5    1.08    0.39
  -6 -12  -5    1.31    0.37
   6 -12   5    0.84    0.53
  -6  12   5    0.91    0.52
  -6  12  -5    0.04    0.36
   6  12   5    1.39    0.44
   6 -12  -5    0.62    0.52
  -6 -12   5    0.92    0.37
  -7 -12  -5    5.57    0.67
   7 -12   5    5.19    0.86
  -7  12   5    4.80    0.77
  -7  12   5    5.23    0.69
   7 -12  -5    6.06    0.85
  -7 -12   5    5.00    0.65
  -7 -12   5    4.24    0.70
  -7  12  -5    4.74    0.68
   7  12   5    4.34    0.69
  -8  12   5    2.55    0.70
   8 -12   5    2.25    0.72
  -8  12   5    2.89    0.60
  -8 -12   5    3.39    0.69
  -8 -12   5    2.74    0.54
   8 -12  -5    2.00    0.67
  -8  12  -5    2.17    0.55
   8  12   5    1.81    0.58
  -9  12   5    0.24    0.46
  -9  12   5    0.65    0.60
  -9 -12  -5    1.08    0.49
  -9 -12   5    0.41    0.43
  -9 -12   5    0.58    0.62
   0  13  -5    2.61    0.53
   0 -13   5    4.74    0.52
   0  13   5    3.20    0.55
   0 -13  -5    2.28    0.51
   0 -13   5    3.75    0.45
   1 -13   5   15.41    1.16
  -1 -13  -5   14.00    1.22
   1 -13   5   16.26    1.23
  -1  13   5   14.48    1.29
   1  13  -5   14.55    1.28
   1 -13  -5   13.62    1.21
  -1  13  -5   12.14    1.18
  -1 -13   5   15.36    1.09
   1  13   5   14.08    1.22
  -1 -13   5   14.14    1.06
  -2  13   5    2.59    0.55
   2  13  -5    3.14    0.52
  -2 -13  -5    2.75    0.47
   2 -13   5    2.27    0.49
  -2 -13   5    3.40    0.43
   2 -13  -5    3.62    0.59
  -2  13  -5    3.32    0.54
   2  13   5    2.54    0.52
  -3  13   5   -0.61    0.38
   3 -13   5   -0.17    0.40
  -3 -13  -5    0.05    0.31
   3  13  -5    0.61    0.42
   3 -13  -5    0.56    0.43
   3  13   5    0.29    0.35
  -3  13  -5    0.08    0.36
  -3 -13   5   -0.25    0.26
   4  13  -5    0.56    0.42
  -4  13   5    1.01    0.47
   4 -13   5    0.89    0.52
  -4 -13  -5    1.03    0.36
  -4 -13   5    0.85    0.33
  -4  13  -5    0.41    0.38
   4 -13  -5    1.20    0.49
   4  13   5    0.71    0.39
   5  13  -5    0.08    0.46
  -5 -13  -5    0.67    0.34
  -5  13   5    0.72    0.46
   5 -13   5    0.08    0.47
  -5 -13   5    0.15    0.32
   5  13   5   -0.67    0.32
   5 -13  -5    0.08    0.46
  -5  13  -5    0.10    0.36
  -6 -13  -5    4.94    0.61
   6  13  -5    4.57    0.76
   6 -13   5    4.36    0.80
  -6  13   5    4.78    0.78
  -6  13  -5    4.24    0.64
  -6 -13   5    4.68    0.62
   6 -13  -5    5.88    0.86
   6  13   5    5.62    0.74
   7 -13   5    0.47    0.60
  -7  13   5    0.74    0.54
  -7 -13   5    0.53    0.38
   7 -13  -5    0.85    0.55
  -7 -13   5    0.37    0.41
  -7  13  -5    0.77    0.45
   7  13   5   -0.55    0.40
  -8  13   5    2.84    0.73
   8  13   5    2.63    0.66
  -8 -13   5    1.99    0.63
  -8  13  -5    2.17    0.58
  -8 -13   5    1.71    0.50
  -9 -13  -5   -0.44    0.36
  -9  13   5   -1.28    0.49
   0 -14   5    1.86    0.37
   0 -14   5    1.23    0.40
   0  14  -5    1.73    0.45
   0 -14  -5    2.54    0.50
   0  14   5    2.14    0.50
   1 -14   5    6.08    0.68
  -1  14   5    4.51    0.68
   1 -14   5    5.02    0.57
   1  14  -5    4.70    0.68
  -1 -14  -5    5.17    0.65
   1  14   5    5.40    0.72
   1 -14  -5    6.29    0.74
  -1  14  -5    4.84    0.68
  -1 -14   5    5.47    0.57
  -2 -14  -5    2.31    0.48
   2 -14   5    3.00    0.54
  -2  14   5    1.44    0.51
   2  14  -5    3.74    0.59
  -2  14  -5    2.00    0.47
  -2 -14   5    3.67    0.43
   2  14   5    1.25    0.45
   2 -14  -5    1.86    0.53
   3 -14   5    1.89    0.56
   3  14  -5    1.51    0.49
  -3 -14  -5    1.36    0.40
  -3  14   5    1.53    0.49
   3  14   5    0.54    0.42
   3 -14  -5    1.73    0.54
  -3  14  -5    1.29    0.43
  -3 -14   5    1.07    0.34
   4 -14   5    1.54    0.57
  -4  14   5    1.62    0.54
  -4 -14  -5    1.87    0.44
   4  14  -5    1.79    0.53
   4  14   5    0.86    0.45
   4 -14  -5    1.27    0.53
  -4  14  -5    1.22    0.42
  -4 -14   5    1.47    0.37
  -5 -14  -5    2.42    0.48
   5 -14   5    1.94    0.63
  -5  14   5    2.07    0.63
   5  14  -5    2.97    0.60
   5 -14  -5    2.33    0.66
  -5  14  -5    1.55    0.50
   5  14   5    2.80    0.55
   6 -14   5    1.11    0.61
  -6  14   5    0.49    0.54
   6  14  -5    0.45    0.50
   6  14   5    0.29    0.45
  -6  14  -5    0.36    0.42
   6 -14  -5    0.24    0.54
  -7  14   5    9.58    1.15
   7  14  -5    7.76    1.09
   7 -14   5   12.42    1.29
  -7  14  -5    7.99    0.91
  -7 -14   5    7.45    0.98
   7  14   5    9.17    1.02
  -8  14   5    1.26    0.63
  -8 -14   5    0.37    0.49
  -8  14  -5    1.29    0.52
   8  14   5    0.64    0.56
   0  15  -5    0.55    0.43
   0  15   5    0.14    0.40
   0 -15  -5    0.06    0.38
  -1  15   5    0.60    0.42
   1 -15   5    1.31    0.47
  -1 -15  -5    0.62    0.40
   1  15  -5    1.17    0.48
   1  15   5    0.77    0.42
  -1  15  -5    1.10    0.45
   1 -15  -5    0.72    0.44
   2  15  -5    0.37    0.42
  -2 -15  -5    0.32    0.38
  -2  15   5    0.26    0.41
   2 -15   5    0.60    0.47
  -2  15  -5   -0.13    0.36
   2 -15  -5    0.11    0.44
   2  15   5    0.14    0.40
   3 -15   5    8.70    0.99
   3  15  -5    7.79    0.94
  -3  15   5    7.42    0.94
  -3 -15  -5    8.72    0.84
   3  15   5    8.43    0.94
  -3  15  -5    8.99    0.93
   3 -15  -5    7.73    0.97
   4  15  -5    0.73    0.50
   4 -15   5    1.05    0.61
  -4 -15  -5    0.85    0.39
  -4  15   5    0.54    0.51
  -4  15  -5    1.67    0.51
   4  15   5   -0.05    0.39
   4 -15  -5    0.85    0.54
   5  15  -5    0.32    0.48
  -5  15   5    0.48    0.54
   5 -15   5    1.10    0.60
  -5  15  -5    0.54    0.42
   5 -15  -5    0.84    0.55
   5  15   5    0.72    0.44
  -6  15   5    1.54    0.64
   6  15  -5    1.08    0.55
   6 -15   5    0.71    0.61
   6  15   5    0.73    0.49
   6 -15  -5    1.12    0.64
  -6  15  -5    0.52    0.48
   7  15  -5    1.12    0.56
  -7  15   5    0.44    0.57
  -7  15  -5    0.30    0.47
   7  15   5    0.40    0.50
   0  16   5    0.03    0.39
   0  16  -5    0.27    0.44
   0 -16  -5    0.64    0.47
   1  16  -5    4.54    0.68
  -1 -16  -5    3.87    0.63
  -1  16   5    4.03    0.68
  -1  16  -5    5.24    0.72
   1  16   5    4.32    0.69
   1 -16  -5    3.95    0.69
   2  16  -5    3.29    0.67
  -2 -16  -5    2.54    0.55
  -2  16   5    4.16    0.68
   2 -16   5    3.71    0.66
   2 -16  -5    2.15    0.62
   2  16   5    3.17    0.62
  -2  16  -5    2.96    0.58
   3 -16   5    3.23    0.70
   3  16  -5    4.34    0.71
  -3 -16  -5    4.36    0.62
  -3  16   5    2.12    0.61
   3 -16  -5    3.20    0.70
  -3  16  -5    3.48    0.61
   3  16   5    2.49    0.61
   4  16  -5    1.03    0.57
  -4  16   5    0.62    0.49
   4 -16   5    1.65    0.67
   4 -16  -5    2.70    0.65
   4  16   5    2.67    0.61
  -4  16  -5    2.11    0.55
   5 -16   5    2.58    0.73
  -5  16   5    1.12    0.62
   5  16  -5    1.16    0.57
   5  16   5    1.71    0.58
   5 -16  -5    0.27    0.59
  -5  16  -5    0.85    0.47
   6 -16   5    0.51    0.67
   6  16  -5    0.03    0.51
  -6  16   5   -0.17    0.59
   6  16   5    0.84    0.54
  -6  16  -5    0.04    0.45
  -7  16   5   -0.16    0.62
   7  16   5    1.55    0.60
  -7  16  -5    0.93    0.55
   0  17   5   17.48    1.59
   0 -17  -5   17.96    1.56
   0  17  -5   17.84    1.59
  -1  17   5    0.66    0.50
  -1 -17  -5    0.22    0.43
   1  17  -5    0.18    0.49
  -1  17  -5    0.96    0.50
   1 -17  -5    0.54    0.51
   1  17   5    0.29    0.46
   2  17  -5   -0.27    0.48
  -2 -17  -5    0.36    0.47
  -2  17   5    0.60    0.50
   2  17   5   -0.06    0.45
   2 -17  -5    0.63    0.53
  -2  17  -5    0.35    0.45
   3  17  -5    1.85    0.62
  -3  17   5    0.60    0.56
   3 -17  -5    1.75    0.66
  -3  17  -5    1.51    0.53
   3  17   5    1.85    0.57
  -4  17   5    0.69    0.53
   4  17  -5    0.69    0.56
   4 -17   5    0.77    0.65
   4 -17  -5    1.64    0.64
   4  17   5    0.16    0.47
  -4  17  -5    0.89    0.51
  -5  17   5    0.44    0.55
   5 -17   5    0.45    0.63
   5  17  -5   -0.54    0.51
   5  17   5    0.20    0.49
  -5  17  -5    0.33    0.51
  -6  17   5    0.59    0.59
   6  17   5    0.64    0.56
  -6  17  -5    1.22    0.55
   0  18   5    0.50    0.51
   0 -18  -5    0.59    0.51
   0  18  -5    1.50    0.54
  -1 -18  -5    7.37    0.88
   1  18  -5    7.34    0.93
  -1  18   5    4.80    0.82
   1 -18  -5    7.31    0.95
   1  18   5    5.34    0.84
  -1  18  -5    6.51    0.88
  -2  18   5    0.92    0.57
   2  18  -5   -0.33    0.50
   2  18   5    0.41    0.50
   2 -18  -5    1.31    0.61
  -2  18  -5   -0.08    0.50
  -3  18   5   -0.03    0.52
   3  18  -5    0.15    0.52
   3 -18  -5    0.87    0.60
   3  18   5    0.74    0.52
  -3  18  -5    1.51    0.54
  -4  18   5    0.31    0.52
   4  18  -5    0.56    0.54
   4  18   5    0.36    0.52
  -4  18  -5   -0.02    0.47
  -5  18  -5    1.49    0.57
   5  18   5    3.02    0.72
   0  19  -5    0.86    0.58
   0  19   5    0.78    0.58
  -1  19   5    2.20    0.65
   1  19  -5    1.98    0.67
  -1  19  -5    1.69    0.60
   1  19   5    0.87    0.60
   1 -19  -5    2.44    0.68
   2  19  -5    0.56    0.56
  -2  19   5   -0.32    0.52
   2  19   5    0.29    0.51
   2 -19  -5    0.94    0.64
  -2  19  -5    0.66    0.58
  -3  19  -5    1.01    0.55
   0   0  -6  325.64   21.01
   0   0   6  344.04   21.02
   0   0   6  327.59   21.02
   0   0  -6  336.44   21.00
   0   0   6  328.17   20.99
   1   0  -6    2.89    0.33
  -1   0   6    2.78    0.27
  -1   0  -6    1.92    0.29
   1   0   6    1.98    0.27
  -1   0  -6    2.74    0.30
  -1   0   6    2.15    0.30
   1   0  -6    2.61    0.27
  -1   0   6    2.69    0.30
   2   0   6   24.39    1.78
  -2   0   6   26.27    1.73
   2   0  -6   28.58    1.80
   2   0   6   27.33    1.78
   2   0  -6   25.15    1.73
  -2   0  -6   26.87    1.78
  -2   0   6   24.12    1.78
  -2   0   6   25.13    1.76
  -3   0   6   11.79    0.83
  -3   0   6   10.54    0.91
   3   0  -6   10.65    0.83
   3   0   6   10.94    0.88
   3   0   6   11.35    0.92
  -3   0  -6   11.18    0.76
  -3   0   6   10.00    0.87
  -3   0  -6   12.69    0.91
  -3   0  -6   11.23    0.76
  -4   0  -6    5.27    0.57
  -4   0   6    4.78    0.58
  -4   0  -6    5.17    0.43
   4   0  -6    4.62    0.49
  -4   0   6    5.03    0.49
   4   0   6    5.14    0.57
  -4   0   6    4.95    0.54
  -4   0  -6    5.56    0.43
   5   0   6    8.04    0.81
   5   0  -6    6.77    0.70
  -5   0  -6    9.26    0.66
  -5   0   6    9.36    0.73
  -5   0   6    7.92    0.80
  -5   0   6    8.49    0.79
  -5   0  -6    7.76    0.65
   6   0   6    4.04    0.57
  -6   0   6    3.87    0.55
  -6   0  -6    3.50    0.41
  -6   0   6    4.66    0.59
   6   0  -6    4.32    0.52
  -6   0  -6    3.81    0.42
   7   0  -6    6.14    0.68
  -7   0   6    5.97    0.75
  -7   0  -6    6.77    0.61
   7   0   6    6.22    0.78
  -7   0   6    6.75    0.79
  -8   0   6    7.47    0.92
   8   0  -6    8.24    0.83
  -8   0  -6    7.75    0.72
   8   0   6    6.93    0.88
  -8   0   6    8.62    0.94
   9   0  -6    9.82    0.96
   9   0   6   10.33    1.07
  -9   0   6    7.21    0.98
  -9   0  -6    9.16    0.84
  -9   0   6    8.72    1.03
 -10   0   6    1.37    0.55
  10   0   6    1.19    0.55
 -10   0  -6    1.68    0.42
  10   0  -6    0.68    0.47
 -10   0   6   -0.09    0.46
  11   0  -6    3.55    0.67
  11   0   6    2.40    0.72
 -11   0   6    2.66    0.74
 -11   0   6    3.97    0.75
 -12   0   6   -0.46    0.45
  12   0  -6   -0.29    0.56
 -12   0   6    0.50    0.63
   0  -1   6    6.68    0.52
   0   1   6    6.57    0.51
   0  -1   6    6.17    0.49
   0   1   6    5.67    0.48
   0  -1  -6    5.41    0.50
   0  -1  -6    6.59    0.50
   0   1  -6    6.31    0.49
   0   1   6    6.80    0.52
   0   1  -6    6.07    0.48
   0  -1  -6    6.49    0.50
   0  -1   6    7.49    0.51
   1  -1   6    3.81    0.38
   1   1  -6    3.79    0.37
  -1   1   6    3.32    0.37
   1   1  -6    3.56    0.31
  -1   1   6    4.26    0.36
  -1  -1  -6    3.60    0.38
  -1   1   6    3.47    0.35
   1  -1   6    3.19    0.35
  -1  -1  -6    3.12    0.36
  -1  -1  -6    3.92    0.29
  -1   1  -6    3.97    0.38
   1   1   6    3.58    0.35
  -1   1  -6    4.13    0.38
  -1  -1   6    3.82    0.38
  -1  -1   6    3.88    0.33
  -1  -1   6    3.01    0.37
   1  -1  -6    3.52    0.36
   1   1   6    3.98    0.39
   1  -1  -6    4.24    0.39
   1   1   6    3.86    0.29
   2  -1   6    4.31    0.44
  -2   1   6    4.43    0.43
  -2  -1  -6    4.15    0.44
  -2   1   6    4.33    0.47
   2   1  -6    4.06    0.37
   2  -1   6    3.79    0.45
   2   1  -6    4.70    0.47
  -2  -1  -6    4.89    0.33
  -2   1   6    4.94    0.42
  -2  -1  -6    4.60    0.45
   2  -1  -6    4.12    0.41
  -2  -1   6    4.03    0.45
   2   1   6    5.04    0.44
  -2  -1   6    4.33    0.37
   2   1   6    4.30    0.33
  -2  -1   6    3.71    0.43
  -2   1  -6    4.68    0.46
   2  -1  -6    4.71    0.48
  -3  -1  -6   82.33    5.33
  -3   1   6   84.01    5.45
   3  -1   6   83.25    5.43
  -3   1   6   83.55    5.39
   3   1  -6   83.11    5.37
  -3  -1  -6   90.21    5.45
  -3   1   6   80.71    5.42
  -3  -1  -6   84.78    5.32
   3  -1   6   80.16    5.45
  -3   1  -6   86.29    5.26
  -3   1  -6   94.40    5.43
  -3   1  -6   78.17    5.25
  -3  -1   6   77.27    5.37
  -3  -1   6   86.37    5.31
   3  -1  -6   78.41    5.34
  -3  -1   6   76.91    5.39
   3   1   6   85.27    5.41
  -4   1   6   29.98    1.88
  -4   1   6   24.71    1.89
  -4  -1  -6   25.20    1.78
  -4   1   6   27.02    1.93
   4   1  -6   26.18    1.83
   4  -1   6   25.59    1.93
  -4  -1  -6   27.14    1.79
  -4  -1  -6   29.33    1.92
   4  -1  -6   27.31    1.91
  -4   1  -6   31.61    2.00
  -4   1  -6   27.46    1.82
   4   1   6   25.26    1.95
  -4  -1   6   28.33    1.96
  -4   1  -6   24.90    1.81
  -4  -1   6   27.69    1.97
  -4  -1   6   29.39    1.88
  -5  -1  -6   10.04    0.75
  -5  -1  -6   10.92    0.75
  -5   1   6   10.29    0.84
  -5   1   6    9.36    0.87
  -5   1   6    7.66    0.85
   5  -1   6    9.15    0.89
   5   1  -6    8.92    0.78
  -5   1  -6    9.91    0.75
   5   1   6    9.08    0.89
   5  -1  -6    9.51    0.84
  -5  -1   6   11.08    0.82
  -5  -1   6    8.98    0.88
  -5  -1   6    9.87    0.92
  -5   1  -6   10.68    0.77
  -6   1   6    2.03    0.46
   6   1  -6    2.37    0.37
   6  -1   6    1.20    0.42
  -6  -1  -6    1.41    0.30
  -6   1   6    2.04    0.44
   6   1   6    2.26    0.45
  -6  -1   6    2.23    0.43
   6  -1  -6    1.98    0.37
  -6  -1   6    2.11    0.47
  -6   1  -6    1.60    0.30
  -6   1  -6    1.14    0.27
  -6  -1   6    2.33    0.37
  -7   1   6    2.97    0.55
   7   1  -6    2.85    0.48
   7  -1   6    3.23    0.57
  -7   1   6    3.01    0.56
  -7  -1  -6    3.85    0.45
  -7  -1   6    3.89    0.60
   7  -1  -6    3.65    0.52
   7   1   6    3.10    0.57
  -7  -1   6    3.25    0.57
  -7   1  -6    3.39    0.42
  -8  -1  -6    0.09    0.26
   8  -1   6    0.78    0.46
  -8   1   6    0.89    0.45
  -8   1   6   -0.32    0.37
   8   1  -6    0.36    0.34
  -8   1  -6    0.28    0.28
  -8  -1   6    1.05    0.45
   8   1   6    1.06    0.47
  -8  -1   6    0.39    0.42
   8  -1  -6    0.16    0.37
   9  -1   6   -0.20    0.44
  -9   1   6    0.31    0.48
   9   1  -6    0.09    0.37
  -9  -1  -6    0.32    0.30
  -9   1   6    0.27    0.48
  -9  -1   6    1.05    0.53
   9  -1  -6    0.76    0.46
  -9   1  -6    0.02    0.25
  -9  -1   6    0.76    0.47
   9   1   6    0.56    0.48
 -10   1   6    1.43    0.60
  10  -1   6    1.70    0.63
 -10   1   6    1.75    0.57
  10   1  -6    2.21    0.55
 -10  -1  -6    1.88    0.42
 -10   1  -6    2.08    0.44
 -10  -1   6    2.14    0.63
  10   1   6    2.29    0.63
  10  -1  -6    2.10    0.56
 -10  -1   6    1.36    0.54
 -11   1   6    3.41    0.72
  11  -1   6    4.31    0.84
 -11   1   6    3.40    0.80
  11   1  -6    3.73    0.69
 -11  -1   6    3.00    0.72
  11  -1  -6    2.95    0.69
  11   1   6    3.75    0.78
 -11  -1   6    2.90    0.70
 -12  -1  -6    0.67    0.62
 -12   1   6    0.01    0.57
 -12   1   6    0.62    0.56
 -12  -1   6    0.55    0.58
  12  -1  -6   -0.50    0.52
 -12  -1   6    0.81    0.66
   0   2   6    3.56    0.32
   0   2  -6    3.07    0.30
   0  -2  -6    3.36    0.30
   0  -2   6    3.68    0.32
   0  -2  -6    3.22    0.32
   0   2   6    3.53    0.36
   0  -2  -6    3.18    0.34
   0   2  -6    3.27    0.33
   0  -2   6    3.43    0.33
   0  -2   6    3.50    0.34
   1  -2   6    0.39    0.21
  -1  -2  -6    0.21    0.14
   1  -2   6    0.72    0.11
  -1   2   6    0.44    0.20
  -1  -2  -6    0.51    0.21
   1   2  -6    0.37    0.12
  -1   2   6    0.46    0.16
   1  -2   6    0.26    0.18
  -1   2   6    0.47    0.22
  -1  -2  -6    0.65    0.16
   1  -2  -6    0.43    0.19
   1   2   6    0.08    0.08
  -1   2  -6    0.45    0.13
   1   2   6    0.51    0.20
  -1   2  -6    0.44    0.22
   1  -2  -6    0.60    0.22
  -1  -2   6    0.20    0.22
  -1  -2   6    0.43    0.20
  -1  -2   6    0.54    0.14
  -1  -2   6    0.09    0.17
   1   2   6    0.49    0.14
  -2  -2  -6   17.09    1.09
  -2   2   6   15.00    1.15
   2  -2   6   16.66    1.20
  -2   2   6   15.67    1.19
   2   2  -6   16.22    1.09
  -2   2   6   17.05    1.17
   2  -2   6   15.70    1.17
  -2  -2  -6   16.04    1.18
  -2  -2  -6   16.82    1.18
   2  -2  -6   19.35    1.24
   2   2   6   16.35    1.11
   2   2   6   15.65    1.17
   2  -2  -6   15.58    1.18
  -2   2  -6   16.73    1.22
  -2  -2   6   17.20    1.21
  -2  -2   6   14.71    1.20
  -2  -2   6   16.47    1.20
  -2  -2   6   17.87    1.11
  -3  -2  -6   26.29    1.62
   3  -2   6   23.24    1.73
   3   2  -6   23.55    1.63
   3  -2   6   25.50    1.72
  -3   2   6   26.34    1.76
  -3  -2  -6   22.70    1.71
  -3  -2  -6   26.29    1.72
  -3   2   6   23.09    1.70
   3  -2   6   21.86    1.59
  -3   2   6   26.94    1.71
  -3  -2   6   22.18    1.65
  -3   2  -6   26.32    1.71
   3  -2  -6   22.84    1.64
   3   2   6   24.35    1.57
   3   2   6   23.16    1.68
  -3  -2   6   22.35    1.67
  -3  -2   6   24.25    1.57
  -3   2  -6   22.64    1.52
   4   2  -6    8.61    0.74
  -4  -2  -6   10.36    0.74
   4  -2   6   10.07    0.89
  -4  -2  -6   10.10    0.85
  -4   2   6    9.87    0.84
  -4  -2  -6    9.37    0.74
  -4   2   6    9.51    0.88
  -4   2   6   10.35    0.82
   4  -2   6   10.54    0.72
  -4   2  -6    9.28    0.68
  -4  -2   6   10.22    0.73
   4   2   6    9.12    0.83
  -4   2  -6   11.16    0.90
   4  -2  -6    8.17    0.78
  -4  -2   6   10.40    0.88
  -4  -2   6    9.47    0.82
  -5   2   6    7.58    0.73
  -5   2   6    7.29    0.77
   5   2  -6    7.51    0.64
  -5  -2  -6    6.46    0.61
   5  -2   6    7.72    0.61
  -5  -2  -6    7.66    0.61
   5  -2   6    7.43    0.77
  -5  -2   6    7.97    0.64
   5   2   6    7.29    0.75
  -5  -2   6    7.93    0.77
  -5   2  -6    6.85    0.59
   5  -2  -6    7.98    0.72
  -5  -2   6    7.32    0.74
   6  -2   6    6.87    0.60
   6  -2   6    6.58    0.76
  -6   2   6    6.47    0.73
   6   2  -6    7.25    0.65
  -6   2   6    6.93    0.78
  -6  -2  -6    6.72    0.62
   6   2   6    7.72    0.76
  -6  -2   6    6.02    0.74
  -6  -2   6    6.31    0.72
  -6   2  -6    5.51    0.55
   6  -2  -6    6.94    0.70
  -6  -2   6    7.40    0.63
   7   2  -6    0.43    0.30
   7  -2   6    0.04    0.37
  -7   2   6    0.26    0.41
  -7  -2  -6    0.66    0.28
  -7   2   6    0.02    0.34
   7  -2  -6    0.38    0.35
   7   2   6    0.85    0.41
  -7  -2   6   -0.08    0.36
  -7  -2   6    0.42    0.40
  -7   2  -6    1.10    0.26
  -8   2   6    5.33    0.78
   8  -2   6    6.00    0.81
   8   2  -6    7.17    0.72
  -8  -2  -6    6.56    0.66
  -8   2   6    6.19    0.79
  -8  -2   6    7.10    0.84
  -8   2  -6    6.53    0.63
   8  -2  -6    5.48    0.73
  -8  -2   6    6.27    0.82
   8   2   6    6.74    0.82
   9   2  -6    0.07    0.36
  -9   2   6    0.12    0.48
  -9   2   6    0.29    0.45
  -9  -2  -6    0.74    0.34
   9  -2   6    0.75    0.49
  -9  -2   6    1.27    0.52
   9   2   6    0.41    0.46
   9  -2  -6    0.73    0.43
  -9   2  -6    0.55    0.29
  -9  -2   6    0.26    0.44
  10   2  -6    0.26    0.43
 -10   2   6    0.91    0.54
  10  -2   6   -0.70    0.46
 -10   2   6    0.49    0.42
 -10  -2  -6    0.88    0.37
 -10  -2   6    0.29    0.46
 -10  -2   6    1.04    0.53
 -10   2  -6    0.65    0.36
  10  -2  -6    0.28    0.46
  10   2   6    1.66    0.56
 -11   2   6    2.89    0.70
 -11   2   6    4.17    0.80
 -11  -2   6    3.16    0.73
 -11  -2   6    3.61    0.77
  11   2   6    4.10    0.77
  11  -2  -6    3.65    0.74
 -12   2   6    0.94    0.58
 -12   2   6    0.36    0.63
 -12  -2  -6    0.68    0.65
 -12  -2   6   -0.21    0.53
 -12  -2   6    0.72    0.60
   0   3   6   23.12    1.55
   0  -3   6   21.98    1.54
   0  -3   6   24.54    1.56
   0   3  -6   23.00    1.57
   0   3  -6   22.29    1.55
   0   3   6   25.16    1.61
   0  -3  -6   22.67    1.60
   0  -3  -6   24.18    1.58
   0  -3   6   22.87    1.59
   0  -3  -6   24.29    1.55
   0   3   6   23.28    1.57
  -1  -3  -6   27.94    1.73
   1  -3   6   23.78    1.75
   1  -3   6   27.07    1.70
  -1   3   6   24.62    1.76
   1   3  -6   26.99    1.69
  -1   3   6   26.64    1.77
   1  -3   6   24.84    1.76
  -1   3   6   26.05    1.73
   1   3  -6   25.80    1.77
  -1  -3  -6   24.93    1.77
  -1  -3  -6   26.71    1.73
   1   3  -6   25.64    1.68
  -1   3  -6   24.84    1.74
   1   3   6   25.81    1.77
  -1  -3   6   25.44    1.81
   1  -3  -6   28.83    1.82
   1   3   6   28.39    1.83
   1   3   6   27.73    1.78
  -1  -3   6   25.96    1.81
   1  -3  -6   27.97    1.79
   2  -3   6   10.51    0.71
   2  -3   6   10.10    0.83
  -2  -3  -6   11.09    0.75
   2  -3   6    9.81    0.80
  -2   3   6   10.36    0.84
  -2  -3  -6   10.37    0.82
  -2   3   6   10.46    0.81
  -2  -3  -6    9.85    0.80
  -2  -3   6   11.22    0.80
   2   3   6    9.57    0.71
   2  -3  -6    9.84    0.78
  -2   3  -6   11.80    0.83
   2   3   6    7.17    0.72
   2   3   6   11.15    0.80
  -2  -3   6    8.88    0.80
  -2  -3   6   10.08    0.67
  -2  -3   6   10.43    0.79
   2  -3  -6   11.19    0.82
  -2   3  -6    9.52    0.68
  -3   3   6    1.76    0.31
   3  -3   6    1.99    0.34
  -3  -3  -6    2.20    0.34
   3  -3   6    1.82    0.36
  -3   3   6    2.07    0.32
   3  -3   6    1.87    0.21
  -3  -3  -6    2.15    0.33
  -3  -3  -6    1.93    0.23
   3   3  -6    1.99    0.22
  -3   3   6    1.82    0.36
  -3   3  -6    1.80    0.20
   3   3   6    1.75    0.25
   3  -3  -6    1.46    0.30
  -3  -3   6    1.68    0.38
  -3  -3   6    1.62    0.31
  -3   3  -6    2.46    0.39
  -3  -3   6    1.71    0.20
  -4  -3  -6    3.96    0.37
   4  -3   6    3.17    0.48
  -4   3   6    3.38    0.44
  -4  -3  -6    3.32    0.45
   4   3  -6    3.21    0.34
  -4   3   6    3.71    0.45
   4  -3   6    3.89    0.35
  -4  -3  -6    3.75    0.45
  -4   3   6    3.88    0.49
  -4  -3   6    2.76    0.47
  -4   3  -6    3.35    0.31
   4  -3  -6    3.53    0.44
  -4  -3   6    3.85    0.45
   4   3   6    3.30    0.37
  -4  -3   6    3.35    0.33
   4   3   6    3.15    0.45
   5  -3   6   20.59    1.37
  -5   3   6   17.79    1.50
  -5  -3  -6   19.47    1.40
  -5   3   6   19.97    1.50
   5  -3   6   17.91    1.52
   5   3  -6   19.51    1.39
  -5  -3  -6   20.99    1.40
  -5  -3   6   20.34    1.32
  -5  -3   6   18.43    1.46
   5  -3  -6   19.61    1.43
  -5  -3   6   17.25    1.43
   5   3   6   18.44    1.45
  -5   3  -6   17.56    1.29
   6  -3   6    4.33    0.44
  -6  -3  -6    4.75    0.48
  -6   3   6    4.42    0.58
  -6   3   6    3.95    0.60
   6  -3   6    3.41    0.59
   6   3  -6    3.68    0.45
  -6   3  -6    3.78    0.41
  -6  -3   6    4.01    0.57
   6  -3  -6    3.72    0.53
   6   3   6    3.59    0.56
  -6  -3   6    4.60    0.45
  -6  -3   6    4.29    0.62
  -7  -3  -6    1.79    0.36
   7  -3   6    1.07    0.47
  -7   3   6    2.00    0.50
   7   3  -6    1.66    0.36
  -7   3   6    1.91    0.47
   7   3   6    1.83    0.47
  -7   3  -6    1.78    0.31
   7  -3  -6    2.05    0.44
  -7  -3   6    1.75    0.50
  -7  -3   6    1.91    0.48
  -8  -3  -6    0.36    0.30
  -8   3   6    0.46    0.44
   8   3  -6    1.16    0.37
   8  -3   6    0.96    0.48
  -8   3   6    1.03    0.46
  -8  -3   6    1.15    0.49
  -8   3  -6    1.31    0.32
  -8  -3   6    0.65    0.44
   8   3   6    0.52    0.42
   8  -3  -6   -0.04    0.36
  -9  -3  -6    0.53    0.33
  -9   3   6    1.18    0.50
  -9   3   6    0.87    0.51
   9  -3   6    1.17    0.53
   9   3  -6    0.91    0.40
  -9   3  -6    0.99    0.34
  -9  -3   6    1.06    0.53
   9   3   6    0.94    0.48
   9  -3  -6    1.28    0.49
  -9  -3   6    1.13    0.50
  10   3  -6   10.07    1.00
 -10   3   6   10.31    1.13
 -10   3   6    8.31    1.05
  10  -3   6    9.38    1.14
 -10  -3  -6    9.78    0.95
 -10  -3   6   10.30    1.15
  10  -3  -6   10.33    1.11
 -10  -3   6    9.47    1.12
  10   3   6    9.55    1.10
 -11   3   6    1.41    0.62
 -11  -3  -6    2.30    0.67
 -11   3   6    1.14    0.61
 -11  -3   6    2.13    0.66
  11   3   6    1.18    0.58
  11  -3  -6    1.37    0.56
 -11  -3   6    1.74    0.63
   0  -4  -6   16.09    1.05
   0  -4   6   14.42    1.04
   0  -4  -6   14.96    0.98
   0   4   6   14.54    0.98
   0   4  -6   15.13    1.00
   0  -4   6   15.57    1.02
   0   4  -6   13.08    1.01
   0  -4  -6   12.49    1.04
   0   4   6   14.86    1.06
   0  -4   6   13.30    0.98
   0   4   6   13.95    1.03
  -1   4   6   16.38    1.14
   1   4  -6   15.54    1.19
  -1   4   6   16.55    1.20
  -1   4   6   16.93    1.21
  -1  -4  -6   18.08    1.18
   1  -4   6   15.18    1.18
  -1  -4  -6   17.80    1.13
   1  -4   6   17.58    1.14
   1  -4   6   17.04    1.19
  -1  -4  -6   15.74    1.20
  -1  -4   6   17.97    1.23
   1   4   6   16.99    1.20
  -1   4  -6   15.34    1.17
   1  -4  -6   17.22    1.18
   1   4   6   17.00    1.17
   1  -4  -6   17.12    1.25
  -1   4  -6   19.99    1.25
   1  -4  -6   17.44    1.23
   1   4   6   17.33    1.24
  -1  -4   6   17.64    1.23
  -2   4   6    8.03    0.66
   2   4  -6    7.19    0.66
  -2   4   6    7.51    0.66
  -2   4   6    7.16    0.59
   2  -4   6    7.65    0.66
  -2  -4  -6    7.21    0.59
   2  -4   6    7.96    0.64
   2  -4   6    7.73    0.55
  -2  -4  -6    6.45    0.62
   2  -4  -6    6.41    0.63
  -2   4  -6    7.66    0.66
  -2  -4   6    7.29    0.62
  -2  -4   6    8.40    0.67
  -2   4  -6    7.13    0.54
   2   4   6    7.39    0.64
   2   4   6    7.10    0.57
  -3   4   6    8.08    0.70
   3  -4   6    8.09    0.60
   3  -4   6    8.58    0.71
  -3   4   6    7.56    0.73
  -3  -4  -6    8.28    0.69
  -3  -4  -6    7.58    0.70
   3  -4   6    7.03    0.72
  -3  -4  -6    8.72    0.64
   3  -4  -6    8.15    0.74
  -3  -4   6    8.65    0.73
  -3   4  -6   10.02    0.80
  -3   4  -6    8.63    0.64
  -3  -4   6    7.37    0.75
   3   4   6    8.94    0.68
  -4  -4  -6    2.83    0.43
  -4   4   6    2.08    0.35
   4   4  -6    2.24    0.25
  -4   4   6    1.66    0.39
   4  -4   6    2.53    0.27
  -4  -4  -6    2.10    0.37
  -4  -4  -6    2.15    0.29
   4  -4   6    1.60    0.38
  -4  -4   6    2.20    0.41
   4  -4  -6    2.65    0.40
   4   4   6    2.20    0.32
  -4  -4   6    1.96    0.24
  -4   4  -6    2.49    0.27
  -4  -4   6    2.44    0.39
  -5  -4  -6    0.21    0.28
   5   4  -6    0.14    0.18
   5  -4   6   -0.12    0.32
  -5   4   6    0.39    0.34
   5  -4   6   -0.02    0.17
  -5   4   6    0.14    0.28
  -5  -4   6    0.33    0.30
  -5   4  -6    0.31    0.19
  -5  -4   6   -0.60    0.30
   5  -4  -6    0.42    0.31
  -5  -4   6    0.21    0.18
   5   4   6    0.57    0.26
  -6  -4  -6    4.47    0.56
  -6   4   6    5.25    0.64
  -6   4   6    5.50    0.62
   6   4  -6    4.49    0.48
   6  -4   6    4.26    0.64
  -6  -4  -6    4.11    0.49
   6   4   6    4.21    0.60
  -6  -4   6    4.27    0.61
  -6   4  -6    5.05    0.48
  -6  -4   6    5.27    0.64
  -6  -4   6    5.04    0.48
   6  -4  -6    4.58    0.60
  -7   4   6    2.22    0.50
  -7   4   6    2.92    0.53
   7   4  -6    3.60    0.45
   7  -4   6    3.43    0.64
  -7  -4  -6    2.58    0.44
   7   4   6    3.44    0.56
  -7  -4   6    2.40    0.52
  -7  -4   6    1.70    0.52
  -7  -4   6    3.44    0.43
   7  -4  -6    2.40    0.51
  -7   4  -6    2.94    0.39
  -8   4   6    4.31    0.68
  -8  -4  -6    3.97    0.54
  -8   4   6    4.39    0.66
   8  -4   6    3.47    0.72
   8   4  -6    4.46    0.56
   8   4   6    3.70    0.63
   8  -4  -6    4.16    0.65
  -8   4  -6    3.50    0.47
  -8  -4   6    3.61    0.67
  -8  -4   6    4.50    0.69
   9  -4   6    0.88    0.54
  -9   4   6    1.03    0.48
  -9   4   6    0.78    0.50
  -9  -4  -6    0.73    0.35
   9   4  -6    1.08    0.38
   9   4   6    1.30    0.49
  -9  -4   6    1.11    0.53
  -9   4  -6    1.09    0.35
  -9  -4   6    0.54    0.50
   9  -4  -6    1.29    0.49
 -10   4   6    0.77    0.55
  10  -4   6    2.19    0.66
 -10   4   6   -0.09    0.42
 -10  -4  -6    0.63    0.40
  10   4   6    0.32    0.52
 -10  -4   6    0.53    0.54
 -10  -4   6    0.30    0.50
  10  -4  -6    0.75    0.52
 -11   4   6    2.19    0.66
 -11   4   6    1.63    0.62
 -11  -4  -6    2.45    0.69
  11  -4  -6    0.77    0.59
 -11  -4   6    2.62    0.72
  11   4   6    2.19    0.64
 -11  -4   6    1.85    0.65
   0   5  -6    4.04    0.40
   0  -5   6    4.09    0.35
   0   5   6    3.57    0.41
   0  -5   6    4.41    0.41
   0  -5  -6    3.32    0.32
   0   5   6    3.77    0.40
   0   5  -6    3.92    0.35
   0   5   6    3.86    0.31
   0  -5  -6    4.15    0.41
   1  -5   6   24.49    1.66
   1  -5   6   22.06    1.64
  -1   5   6   26.33    1.70
  -1   5   6   24.12    1.59
   1   5  -6   24.53    1.68
  -1  -5  -6   21.58    1.66
  -1   5   6   23.32    1.68
  -1  -5  -6   24.46    1.58
  -1  -5  -6   25.38    1.66
   1  -5   6   25.08    1.62
   1  -5  -6   26.36    1.64
   1   5   6   26.31    1.72
  -1   5  -6   26.13    1.69
  -1  -5   6   23.81    1.69
  -1  -5   6   26.64    1.72
   1  -5  -6   21.58    1.71
  -1   5  -6   22.50    1.65
   1   5   6   24.82    1.63
   1   5   6   23.63    1.68
  -2  -5  -6    7.08    0.58
   2  -5   6    6.54    0.59
  -2   5   6    6.43    0.61
  -2   5   6    6.56    0.62
  -2   5   6    6.42    0.54
  -2  -5  -6    6.06    0.59
   2  -5   6    5.80    0.60
   2  -5   6    7.61    0.53
   2   5  -6    7.33    0.64
   2  -5  -6    7.13    0.64
   2   5   6    7.32    0.62
  -2  -5   6    6.81    0.61
   2   5   6    6.33    0.57
  -2   5  -6    8.05    0.66
  -2   5  -6    6.77    0.55
   3   5  -6    7.11    0.71
  -3  -5  -6    7.01    0.65
   3  -5   6    7.97    0.58
  -3  -5  -6    8.40    0.64
  -3   5   6    7.58    0.73
  -3   5   6    7.54    0.71
  -3  -5  -6    7.07    0.66
   3  -5   6    6.50    0.69
   3  -5   6    7.83    0.69
  -3   5   6    7.19    0.63
  -3   5  -6    7.93    0.72
  -3  -5   6    7.40    0.66
  -3   5  -6    6.97    0.58
   3   5   6    9.04    0.64
   3  -5  -6    5.89    0.65
  -3  -5   6    7.32    0.70
  -4   5   6    1.08    0.30
   4  -5   6    0.87    0.36
   4  -5   6    1.25    0.23
  -4  -5  -6    1.13    0.30
  -4   5   6    1.05    0.34
  -4  -5   6    1.44    0.33
  -4   5  -6    1.29    0.23
   4  -5  -6    0.65    0.30
  -4  -5   6    0.76    0.33
   4   5   6    1.76    0.30
   5  -5   6    2.70    0.50
  -5   5   6    2.40    0.48
   5   5  -6    3.00    0.31
  -5   5   6    1.83    0.41
  -5  -5  -6    2.31    0.41
   5  -5   6    2.74    0.33
  -5  -5   6    1.72    0.42
  -5  -5   6    1.89    0.39
  -5   5  -6    2.55    0.31
   5   5   6    2.51    0.36
  -5  -5   6    2.27    0.27
   5  -5  -6    1.76    0.39
  -6   5   6    8.28    0.86
  -6  -5  -6    8.21    0.83
   6  -5   6    7.95    0.91
   6   5  -6    9.85    0.74
  -6   5   6    8.53    0.90
  -6  -5  -6    9.26    0.78
   6  -5  -6    9.68    0.92
  -6  -5   6    9.94    0.75
  -6   5  -6    8.48    0.75
  -6  -5   6    9.97    0.92
  -6  -5   6    8.70    0.92
  -7   5   6    3.33    0.60
  -7  -5  -6    3.04    0.46
   7  -5   6    2.47    0.59
  -7   5   6    2.86    0.56
  -7  -5  -6    2.67    0.48
   7   5  -6    3.09    0.42
   7  -5  -6    2.68    0.53
  -7   5  -6    2.83    0.39
  -7  -5   6    2.05    0.52
  -7  -5   6    3.26    0.59
  -8  -5  -6   -0.25    0.32
  -8  -5  -6    0.02    0.31
   8  -5   6    0.88    0.51
   8   5  -6    1.10    0.33
  -8   5   6   -0.09    0.43
  -8   5   6    0.71    0.44
  -8  -5   6    0.97    0.49
   8   5   6    0.53    0.45
  -8   5  -6    0.25    0.29
   8  -5  -6   -0.21    0.39
  -8  -5   6    0.39    0.48
  -9  -5  -6    1.00    0.40
   9  -5   6    0.95    0.59
  -9   5   6    1.52    0.53
  -9  -5  -6    1.12    0.42
  -9   5   6    0.85    0.52
   9  -5  -6    0.15    0.44
  -9  -5   6    1.17    0.52
  -9   5  -6    1.09    0.36
  -9  -5   6    0.18    0.50
   9   5   6    1.19    0.50
  10  -5   6    0.75    0.61
 -10  -5  -6    1.64    0.45
 -10  -5  -6    0.70    0.44
 -10  -5  -6    1.49    0.56
 -10   5   6    2.64    0.65
 -10   5   6    1.94    0.60
 -10  -5   6    1.16    0.60
  10   5   6    2.22    0.64
 -10  -5   6    1.13    0.58
  10  -5  -6    1.03    0.58
 -11   5   6    1.04    0.57
 -11  -5  -6    0.75    0.46
 -11   5   6    0.62    0.54
 -11  -5  -6    1.07    0.61
 -11  -5   6    0.98    0.62
 -11  -5   6    1.21    0.60
  11   5   6    0.72    0.59
   0   6   6    6.23    0.55
   0   6   6    6.73    0.57
   0  -6  -6    6.17    0.43
   0  -6   6    6.60    0.53
   0   6  -6    5.62    0.52
   0   6  -6    5.95    0.47
   0  -6   6    5.47    0.51
   0  -6  -6    5.26    0.54
   0   6   6    5.84    0.42
   0  -6   6    5.18    0.47
  -1  -6  -6    4.67    0.47
  -1   6   6    3.79    0.46
   1  -6   6    4.77    0.42
   1   6  -6    3.45    0.44
   1  -6   6    3.79    0.42
   1  -6   6    4.46    0.45
  -1   6   6    4.36    0.35
  -1  -6  -6    4.54    0.34
  -1   6   6    4.81    0.48
   1   6   6    4.05    0.42
   1  -6  -6    3.99    0.45
   1   6   6    5.09    0.47
  -1  -6   6    3.66    0.42
  -1   6  -6    4.46    0.43
   1  -6  -6    4.03    0.36
  -1   6  -6    3.71    0.39
  -2   6   6    0.44    0.26
   2  -6   6    0.54    0.17
  -2  -6  -6    0.48    0.24
  -2   6   6    1.12    0.19
   2  -6   6    0.21    0.28
   2   6  -6    0.68    0.28
  -2   6   6    0.44    0.26
  -2  -6  -6    0.63    0.17
   2  -6   6    0.76    0.27
  -2   6  -6    0.17    0.18
   2  -6  -6    0.54    0.27
   2   6   6    1.18    0.26
  -2   6  -6    0.42    0.19
   2   6   6    0.88    0.24
  -2  -6   6    0.96    0.25
   3  -6   6    6.46    0.50
  -3   6   6    4.73    0.56
  -3  -6  -6    4.94    0.55
  -3  -6  -6    5.82    0.56
   3  -6   6    6.14    0.63
   3   6  -6    5.67    0.61
   3  -6   6    6.67    0.59
  -3   6   6    5.28    0.51
  -3   6  -6    6.29    0.52
  -3  -6   6    5.87    0.57
  -3   6  -6    6.50    0.64
   3   6   6    5.90    0.54
   3  -6  -6    4.78    0.58
  -4  -6  -6    1.37    0.33
  -4   6   6    1.54    0.31
   4  -6   6    1.39    0.24
   4  -6   6    0.50    0.37
  -4   6   6    1.65    0.39
  -4  -6   6    1.13    0.30
   4   6   6    1.34    0.28
   4  -6  -6    1.19    0.36
  -4  -6   6    1.39    0.37
  -4   6  -6    1.65    0.26
  -5   6   6    4.46    0.55
   5  -6   6    4.16    0.64
  -5   6   6    5.42    0.65
  -5  -6  -6    5.02    0.56
  -5  -6   6    5.09    0.39
  -5  -6   6    3.80    0.57
   5   6   6    4.11    0.50
  -5   6  -6    4.13    0.46
   5  -6  -6    4.57    0.59
  -5  -6   6    5.03    0.57
  -6  -6  -6    3.35    0.49
  -6   6   6    4.22    0.55
   6   6  -6    3.92    0.40
  -6   6   6    3.17    0.58
   6  -6   6    2.44    0.58
   6  -6  -6    2.83    0.53
  -6   6  -6    3.71    0.42
   6   6   6    3.40    0.49
  -6  -6   6    2.74    0.50
  -6  -6   6    3.32    0.36
  -6  -6   6    3.31    0.56
  -7  -6  -6    1.47    0.37
  -7  -6  -6    1.37    0.39
  -7   6   6    1.47    0.51
   7   6  -6    1.90    0.34
  -7   6   6    0.57    0.41
   7  -6   6    2.06    0.56
  -7   6  -6    0.98    0.31
  -7  -6   6    0.99    0.42
   7  -6  -6    2.61    0.53
  -7  -6   6    1.11    0.43
  -8  -6  -6    6.58    0.73
  -8   6   6    7.08    0.84
   8   6  -6    7.66    0.71
   8  -6   6    6.43    0.91
  -8  -6  -6    5.95    0.75
  -8   6   6    7.85    0.90
  -8  -6   6    5.95    0.83
  -8   6  -6    6.14    0.65
  -8  -6   6    6.76    0.84
   8  -6  -6    6.41    0.82
  -9  -6  -6    2.89    0.50
  -9   6   6    2.05    0.60
  -9   6   6    2.98    0.62
  -9  -6  -6    1.85    0.50
   9  -6   6    3.77    0.73
  -9  -6   6    3.01    0.65
  -9   6  -6    1.77    0.44
  -9  -6   6    2.79    0.66
   9  -6  -6    3.35    0.64
 -10  -6  -6    0.85    0.55
 -10   6   6    0.82    0.55
 -10  -6  -6   -0.10    0.36
  10  -6   6    0.18    0.57
 -10   6   6   -0.34    0.44
 -10  -6  -6    0.32    0.40
 -10  -6   6    0.22    0.51
 -10  -6   6   -0.61    0.52
  10  -6  -6    0.98    0.57
 -11  -6  -6    0.37    0.53
 -11   6   6   -0.08    0.46
 -11   6   6   -0.06    0.55
 -11  -6  -6    0.36    0.43
 -11  -6   6    0.91    0.59
 -11  -6   6    0.23    0.58
   0  -7   6    0.43    0.20
   0   7  -6    0.63    0.23
   0   7   6    0.49    0.25
   0  -7  -6    0.78    0.26
   0   7  -6    0.45    0.16
   0   7   6    0.86    0.27
   0  -7   6    0.83    0.22
   1  -7   6    3.82    0.41
   1   7  -6    3.96    0.44
  -1  -7  -6    3.65    0.43
  -1   7   6    3.29    0.44
  -1   7   6    3.72    0.30
   1  -7   6    3.80    0.41
  -1  -7   6    3.93    0.40
   1  -7  -6    2.73    0.42
  -1   7  -6    4.41    0.41
   1   7   6    2.99    0.40
  -1   7  -6    3.19    0.39
   1   7   6    4.31    0.44
  -2   7   6    2.89    0.42
   2  -7   6    3.76    0.36
  -2   7   6    3.19    0.32
   2   7  -6    3.54    0.46
   2  -7   6    3.32    0.41
   2  -7   6    2.94    0.42
  -2  -7  -6    3.37    0.42
  -2  -7  -6    3.31    0.31
  -2  -7   6    3.43    0.40
   2   7   6    3.51    0.42
  -2   7  -6    3.33    0.39
   2  -7  -6    3.10    0.45
   2   7   6    4.24    0.43
   3  -7   6    0.96    0.33
  -3  -7  -6    0.67    0.27
   3  -7   6    1.02    0.31
   3   7  -6    1.25    0.35
  -3   7   6    1.09    0.33
  -3   7   6    1.57    0.25
  -3  -7   6    0.51    0.24
  -3   7  -6    1.05    0.25
   3  -7  -6    1.43    0.35
  -3   7  -6    1.64    0.37
   3   7   6    1.44    0.29
   4  -7   6    2.37    0.48
  -4   7   6    3.28    0.42
   4   7  -6    3.68    0.53
  -4  -7  -6    3.65    0.46
  -4   7   6    3.65    0.51
  -4   7  -6    4.14    0.42
  -4  -7   6    3.67    0.47
   4  -7  -6    2.73    0.48
   4   7   6    3.52    0.44
  -5   7   6    7.69    0.80
   5  -7   6    6.91    0.81
  -5  -7  -6    6.95    0.71
  -5  -7   6    5.43    0.71
  -5   7  -6    7.36    0.61
   5   7   6    6.95    0.66
   5  -7  -6    5.69    0.70
  -5  -7   6    6.04    0.66
  -6  -7  -6    7.72    0.78
  -6   7   6    7.52    0.86
   6  -7   6    7.66    0.90
  -6   7   6    7.87    0.79
  -6   7  -6    7.17    0.66
  -6  -7   6    7.09    0.57
  -6  -7   6    6.43    0.74
   6  -7  -6    7.25    0.80
   6   7   6    8.20    0.76
  -6  -7   6    6.43    0.79
  -7  -7  -6    4.14    0.58
  -7   7   6    4.73    0.72
   7  -7   6    5.05    0.77
   7   7  -6    5.57    0.51
  -7  -7  -6    4.18    0.55
  -7   7   6    5.44    0.69
  -7   7  -6    4.71    0.55
  -7  -7   6    3.97    0.67
  -7  -7   6    4.93    0.66
   7  -7  -6    5.68    0.73
   8  -7   6    0.32    0.48
  -8   7   6    0.25    0.47
  -8   7   6   -0.01    0.36
  -8  -7  -6    0.10    0.30
  -8  -7  -6    0.30    0.36
  -8   7  -6    0.29    0.30
   8  -7  -6    0.40    0.43
  -8  -7   6    0.43    0.47
  -8  -7   6    0.30    0.40
  -9  -7  -6    3.48    0.62
  -9  -7  -6    2.31    0.52
   9  -7   6    3.36    0.74
  -9  -7  -6    2.69    0.54
  -9   7   6    1.96    0.62
  -9   7   6    3.41    0.64
  -9   7  -6    3.17    0.51
   9  -7  -6    4.56    0.74
  -9  -7   6    2.30    0.67
  -9  -7   6    3.02    0.63
 -10   7   6    1.63    0.71
 -10   7   6    4.74    0.76
 -10  -7  -6    3.98    0.70
 -10  -7  -6    3.15    0.60
 -10  -7  -6    3.05    0.59
 -10  -7   6    3.73    0.71
 -10  -7   6    3.63    0.75
  10  -7  -6    3.24    0.74
 -11   7   6    1.15    0.65
 -11   7   6    0.70    0.55
 -11  -7  -6    1.69    0.50
 -11  -7  -6    2.20    0.65
 -11  -7   6    1.69    0.73
 -11  -7   6    1.92    0.63
   0  -8   6    8.73    0.70
   0   8  -6    9.92    0.78
   0  -8  -6    8.45    0.79
   0  -8   6    9.47    0.74
   0   8   6    9.15    0.80
   0   8  -6    9.61    0.69
  -1  -8  -6    4.33    0.49
  -1   8   6    4.54    0.52
   1  -8   6    4.63    0.47
   1   8  -6    4.29    0.50
   1  -8   6    4.68    0.48
  -1  -8   6    4.66    0.47
  -1   8  -6    4.66    0.45
   1   8   6    4.41    0.49
   1  -8  -6    4.79    0.52
  -1   8  -6    4.13    0.47
   2  -8   6    1.68    0.33
  -2   8   6    2.24    0.23
  -2   8   6    1.34    0.35
   2  -8   6    2.04    0.38
   2   8  -6    0.98    0.33
  -2  -8  -6    1.92    0.21
  -2  -8  -6    1.39    0.31
  -2  -8   6    1.42    0.30
  -2   8  -6    2.07    0.32
   2   8   6    1.71    0.32
   2  -8  -6    1.84    0.37
  -2   8  -6    1.26    0.30
  -3  -8  -6    2.76    0.41
  -3   8   6    3.29    0.47
   3  -8   6    3.01    0.44
  -3   8   6    3.50    0.36
   3  -8   6    3.19    0.49
   3   8  -6    2.78    0.47
   3  -8  -6    3.26    0.49
   3   8   6    3.03    0.41
  -3  -8   6    3.43    0.41
  -3   8  -6    2.92    0.38
  -4  -8  -6    1.33    0.34
   4  -8   6    2.32    0.46
   4   8  -6    1.61    0.40
  -4   8   6    1.66    0.42
  -4   8   6    2.04    0.33
   4  -8  -6    2.36    0.46
   4   8   6    1.74    0.35
  -4   8  -6    1.91    0.33
  -4  -8   6    2.01    0.36
   5  -8   6    8.98    0.94
  -5  -8  -6    9.01    0.85
  -5   8   6    8.95    0.93
  -5   8   6   10.38    0.87
  -5  -8   6    7.83    0.81
  -5  -8   6    8.78    0.88
   5  -8  -6    8.04    0.89
  -5   8  -6    9.33    0.78
   5   8   6   10.35    0.85
   6  -8   6    4.99    0.72
  -6   8   6    3.63    0.63
  -6  -8  -6    3.33    0.51
  -6  -8   6    3.52    0.61
  -6   8  -6    4.17    0.50
   6   8   6    3.31    0.53
  -6  -8   6    4.71    0.59
   6  -8  -6    3.45    0.62
  -7  -8  -6    0.49    0.40
   7  -8   6    0.46    0.51
  -7   8   6    0.43    0.47
  -7  -8  -6    0.28    0.32
  -7   8   6    0.10    0.37
  -7  -8   6    0.48    0.38
  -7   8  -6   -0.04    0.30
  -7  -8   6    0.10    0.42
   7   8   6    0.44    0.39
   7  -8  -6    0.01    0.41
  -8   8   6    3.60    0.69
  -8  -8  -6    3.13    0.53
   8  -8   6    2.28    0.64
  -8  -8  -6    2.86    0.56
  -8   8   6    2.17    0.54
  -8  -8  -6    2.62    0.48
  -8   8  -6    2.71    0.46
  -8  -8   6    2.64    0.55
  -8  -8   6    2.99    0.64
   8  -8  -6    2.99    0.62
  -9   8   6    1.19    0.58
   9  -8   6    0.05    0.56
  -9   8   6    1.45    0.52
  -9  -8  -6    0.97    0.42
  -9  -8  -6    0.80    0.46
  -9  -8  -6    0.21    0.39
   9  -8  -6    0.32    0.49
  -9  -8   6    0.26    0.47
  -9   8  -6    0.93    0.38
  -9  -8   6   -0.23    0.46
 -10  -8  -6    0.87    0.46
 -10   8   6    0.58    0.53
 -10  -8  -6    0.81    0.50
 -10   8   6    1.37    0.61
 -10  -8  -6    1.81    0.50
 -10  -8   6    1.27    0.61
 -10  -8   6    1.24    0.57
 -11   8   6    0.20    0.54
 -11   8   6    0.95    0.64
 -11  -8  -6    0.34    0.54
 -11  -8   6    0.59    0.52
   0   9   6   -0.15    0.24
   0  -9  -6    0.26    0.26
   0  -9   6   -0.38    0.19
   0   9  -6    0.45    0.28
   0  -9   6   -0.01    0.22
   0   9  -6    0.08    0.14
   1   9  -6   10.43    0.72
  -1  -9  -6   11.72    0.91
   1  -9   6   10.43    0.86
   1   9  -6   10.22    0.90
   1  -9   6   10.97    0.85
  -1   9   6    9.17    0.89
  -1  -9   6   10.55    0.85
  -1   9  -6    9.83    0.87
  -1   9  -6   10.83    0.83
   1  -9  -6   11.19    0.93
   1   9   6   10.80    0.90
  -2   9   6   13.95    0.94
  -2   9   6   12.39    1.11
   2  -9   6   15.03    1.11
   2  -9   6   12.92    1.05
  -2  -9  -6   13.37    1.08
   2   9  -6   12.53    1.10
  -2  -9   6   13.51    1.02
  -2   9  -6   12.34    1.02
   2   9   6   12.98    1.05
   2  -9  -6   12.40    1.08
  -2   9  -6   13.97    1.04
   3  -9   6   13.91    1.14
   3  -9   6   14.21    1.18
  -3  -9  -6   14.24    1.01
   3   9  -6   14.45    1.19
  -3   9   6   14.95    1.05
  -3  -9  -6   14.62    1.13
  -3   9   6   12.90    1.18
   3  -9  -6   14.76    1.21
  -3   9  -6   13.36    1.10
  -3  -9   6   15.17    1.13
   3   9   6   14.68    1.15
  -4  -9  -6   10.14    0.81
  -4   9   6    8.56    0.93
  -4   9   6   10.95    0.85
   4  -9   6    8.08    0.92
  -4  -9  -6   10.52    0.89
   4   9  -6   11.15    0.97
  -4  -9   6    7.39    0.78
   4  -9  -6    9.52    0.91
   4   9   6    9.98    0.85
  -4   9  -6   10.11    0.81
   5   9  -6    3.86    0.57
  -5   9   6    1.94    0.51
  -5  -9  -6    1.85    0.38
   5  -9   6    2.03    0.51
  -5   9   6    2.04    0.41
  -5  -9  -6    2.33    0.42
  -5   9  -6    2.50    0.40
   5  -9  -6    2.08    0.49
  -5  -9   6    2.66    0.45
   5   9   6    2.07    0.42
   6  -9   6    4.31    0.70
  -6  -9  -6    4.63    0.57
  -6   9   6    4.05    0.56
  -6   9   6    3.12    0.63
  -6  -9  -6    4.30    0.56
  -6  -9   6    3.66    0.60
   6   9   6    3.08    0.53
  -6   9  -6    3.78    0.49
   6  -9  -6    4.06    0.64
  -6  -9   6    4.04    0.56
  -7   9   6   -0.05    0.46
  -7  -9  -6    0.24    0.35
  -7  -9  -6   -0.31    0.29
  -7   9   6   -0.47    0.28
   7  -9   6    0.45    0.48
   7  -9  -6   -0.36    0.40
  -7   9  -6   -0.21    0.30
   7   9   6    0.14    0.38
  -7  -9   6    0.68    0.44
  -7  -9   6   -0.18    0.34
  -8  -9  -6    3.78    0.58
  -8   9   6    2.52    0.61
  -8  -9  -6    4.45    0.64
   8  -9   6    3.11    0.74
  -8  -9  -6    4.48    0.59
  -8   9   6    4.73    0.74
  -8   9  -6    3.66    0.55
  -8  -9   6    3.49    0.70
   8  -9  -6    3.10    0.68
  -8  -9   6    3.95    0.64
   9  -9   6    2.04    0.66
  -9   9   6    2.03    0.65
  -9  -9  -6    2.42    0.52
  -9  -9  -6    1.76    0.52
  -9   9   6    1.36    0.52
  -9  -9  -6    1.72    0.51
  -9  -9   6    1.56    0.52
   9  -9  -6    2.49    0.67
  -9  -9   6    1.60    0.60
 -10  -9  -6    2.16    0.57
 -10  -9  -6    1.45    0.53
 -10   9   6    3.31    0.75
 -10   9   6    2.81    0.65
 -10  -9  -6    1.81    0.55
 -10  -9   6    1.06    0.63
 -10  -9   6    2.31    0.62
   0 -10  -6   33.35    2.33
   0  10   6   28.63    2.32
   0  10  -6   33.86    2.33
   0 -10   6   32.51    2.23
   0  10  -6   33.45    2.20
   0 -10   6   36.54    2.28
   1 -10   6   10.05    0.84
   1  10  -6    9.93    0.91
   1  10  -6   10.52    0.73
   1 -10   6   10.39    0.87
  -1  10   6   11.16    0.95
  -1 -10  -6    9.98    0.89
   1 -10  -6   10.21    0.95
  -1  10  -6   11.77    0.86
  -1 -10   6    9.90    0.78
   1  10   6   11.06    0.95
  -1  10  -6   11.11    0.92
  -1 -10   6   11.65    0.88
  -2 -10  -6    1.02    0.31
   2 -10   6    1.49    0.32
   2 -10   6    0.63    0.38
  -2  10   6    0.60    0.33
   2  10  -6    1.27    0.38
  -2 -10   6    1.26    0.29
  -2  10  -6    1.27    0.32
   2  10   6    0.86    0.34
   2 -10  -6    1.02    0.37
  -2  10  -6    1.15    0.32
   3 -10   6    2.81    0.46
  -3 -10  -6    2.93    0.31
  -3 -10  -6    2.43    0.28
  -3  10   6    2.92    0.32
  -3 -10  -6    2.88    0.43
   3  10  -6    2.11    0.45
  -3  10   6    2.17    0.47
   3 -10   6    2.50    0.48
  -3 -10   6    2.38    0.39
   3 -10  -6    2.79    0.50
  -3  10  -6    2.31    0.40
   3  10   6    2.76    0.44
   4 -10   6    3.88    0.62
  -4  10   6    4.96    0.50
  -4 -10  -6    4.78    0.45
   4  10  -6    3.98    0.61
  -4  10   6    4.03    0.62
  -4 -10  -6    3.65    0.52
   4  10   6    4.25    0.55
  -4 -10   6    4.46    0.53
  -4  10  -6    4.17    0.52
   4 -10  -6    4.34    0.63
  -5 -10  -6    3.03    0.48
   5 -10   6    2.80    0.61
  -5 -10  -6    3.50    0.45
  -5  10   6    3.52    0.48
   5  10  -6    3.31    0.59
  -5  10   6    3.02    0.57
   5 -10  -6    3.04    0.56
  -5  10  -6    2.96    0.46
   5  10   6    2.96    0.48
  -5 -10   6    2.96    0.47
  -6 -10  -6    3.84    0.53
  -6 -10  -6    2.17    0.44
   6 -10   6    2.37    0.60
  -6  10   6    1.67    0.55
  -6  10   6    2.74    0.49
   6  10   6    1.51    0.45
  -6  10  -6    3.20    0.47
  -6 -10   6    2.49    0.47
  -6 -10   6    2.16    0.52
   6 -10  -6    2.49    0.56
   7 -10   6    0.94    0.53
  -7 -10  -6    0.41    0.35
  -7  10   6    0.57    0.39
  -7  10   6    0.99    0.53
  -7 -10  -6    1.15    0.43
   7  10   6    1.29    0.44
   7 -10  -6    1.83    0.54
  -7 -10   6    1.92    0.47
  -7 -10   6   -0.05    0.44
  -7  10  -6    0.84    0.36
  -8  10   6    3.65    0.64
  -8 -10  -6    4.46    0.62
  -8 -10  -6    4.74    0.64
   8 -10   6    4.30    0.85
  -8  10   6    4.94    0.77
  -8 -10  -6    3.13    0.59
  -8 -10   6    3.97    0.64
   8 -10  -6    5.31    0.82
  -8 -10   6    3.92    0.73
  -8  10  -6    3.95    0.60
  -9 -10  -6    1.38    0.45
  -9 -10  -6    0.98    0.45
  -9  10   6    0.55    0.49
  -9 -10  -6    1.37    0.48
  -9  10   6    0.78    0.58
   9 -10   6    0.69    0.65
  -9 -10   6    1.37    0.61
  -9 -10   6    1.95    0.55
 -10  10   6    1.04    0.55
 -10 -10  -6    0.82    0.46
 -10  10   6    0.41    0.58
 -10 -10  -6    0.97    0.52
 -10 -10   6    0.47    0.58
 -10 -10   6    0.93    0.52
   0 -11   6    2.14    0.35
   0  11   6    2.19    0.41
   0  11  -6    1.56    0.26
   0 -11  -6    1.90    0.41
   0 -11   6    1.90    0.34
   0  11  -6    1.89    0.40
   1 -11   6   20.46    1.44
   1  11  -6   19.53    1.32
  -1 -11  -6   19.45    1.50
  -1  11   6   19.76    1.54
   1  11  -6   17.72    1.50
   1 -11   6   20.49    1.47
  -1  11  -6   20.36    1.43
  -1 -11   6   21.54    1.46
  -1 -11   6   19.64    1.37
  -1  11  -6   21.20    1.53
   1  11   6   17.58    1.52
   1 -11  -6   19.03    1.54
   2 -11   6    1.52    0.36
   2 -11   6    1.11    0.40
   2  11  -6    2.37    0.44
  -2  11   6    1.63    0.41
  -2 -11  -6    2.06    0.38
  -2  11  -6    1.90    0.39
   2 -11  -6    1.23    0.41
  -2 -11   6    1.44    0.32
   2  11   6    2.06    0.40
  -3  11   6   19.76    1.68
  -3  11   6   23.54    1.48
   3  11  -6   21.66    1.69
   3 -11   6   21.11    1.66
  -3 -11  -6   19.79    1.60
  -3 -11   6   22.61    1.59
  -3  11  -6   19.96    1.60
   3  11   6   20.85    1.64
   3 -11  -6   22.76    1.72
  -4  11   6    1.09    0.43
   4  11  -6    1.69    0.47
  -4  11   6    1.67    0.32
   4 -11   6    2.21    0.53
  -4 -11  -6    1.68    0.37
  -4 -11  -6    1.23    0.26
  -4  11  -6    1.57    0.38
   4 -11  -6    1.44    0.46
  -4 -11   6    1.28    0.35
   4  11   6    2.11    0.43
  -5 -11  -6    0.41    0.32
  -5 -11  -6   -0.38    0.24
   5 -11   6   -0.20    0.41
  -5  11   6    0.23    0.29
  -5  11   6    0.72    0.44
   5  11  -6    0.29    0.40
   5  11   6   -0.16    0.31
  -5  11  -6    0.47    0.34
   5 -11  -6    0.22    0.40
  -5 -11   6    0.14    0.30
  -6 -11  -6    2.05    0.40
   6 -11   6    1.86    0.59
  -6  11   6    1.95    0.56
   6  11  -6    1.65    0.56
  -6  11   6    1.69    0.43
  -6 -11  -6    2.14    0.43
   6  11   6    1.90    0.49
  -6 -11   6    1.99    0.45
  -6  11  -6    2.39    0.46
   6 -11  -6    1.57    0.51
  -6 -11   6    1.63    0.49
[truncated: 565,508 more chars]
