# Supplementary material for: Total synthesis of ent-pavettamine
Source: Beilstein J Org Chem. 2021 Jun 10;17:1440–6. doi: 10.3762/bjoc.17.99 (PMC8204129; doi:10.3762/bjoc.17.99)
Supplement: File 3 — Crystal structure data for compound 9. [file Beilstein_J_Org_Chem-17-1440-s003.cif]

data_19m_mb1_mzz534b_0s_compound9
_audit_creation_date               2019-03-26
_audit_creation_method
;
Olex2 1.2
(compiled 2018.05.29 svn.r3508 for OlexSys, GUI svn.r5506)
;
_shelx_SHELXL_version_number       '2018/3'
_audit_contact_author_address      ?
_audit_contact_author_email        ?
_audit_contact_author_name         ''
_audit_contact_author_phone        ?
_publ_contact_author_id_orcid      ?
_publ_section_references
;
Dolomanov, O.V., Bourhis, L.J., Gildea, R.J, Howard, J.A.K. & Puschmann, H.
 (2009), J. Appl. Cryst. 42, 339-341.

Sheldrick, G.M. (2015). Acta Cryst. A71, 3-8.

Sheldrick, G.M. (2015). Acta Cryst. C71, 3-8.
;
_chemical_name_common              ?
_chemical_name_systematic          ?
_chemical_formula_moiety           'C37 H44 O4 S2'
_chemical_formula_sum              'C37 H44 O4 S2'
_chemical_formula_weight           616.84
_chemical_absolute_configuration   'syn'
_chemical_melting_point            ?
loop_
  _atom_type_symbol
  _atom_type_description
  _atom_type_scat_dispersion_real
  _atom_type_scat_dispersion_imag
  _atom_type_scat_source
 'C' 'C' 0.0033 0.0016 'International Tables Vol C Tables 4.2.6.8 and 6.1.1.4'
 'H' 'H' 0.0000 0.0000 'International Tables Vol C Tables 4.2.6.8 and 6.1.1.4'
 'O' 'O' 0.0106 0.0060 'International Tables Vol C Tables 4.2.6.8 and 6.1.1.4'
 'S' 'S' 0.1246 0.1234 'International Tables Vol C Tables 4.2.6.8 and 6.1.1.4'

_shelx_space_group_comment
;
The symmetry employed for this shelxl refinement is uniquely defined
by the following loop, which should always be used as a source of
symmetry information in preference to the above space-group names.
They are only intended as comments.
;
_space_group_crystal_system        'monoclinic'
_space_group_IT_number             4
_space_group_name_H-M_alt          'P 1 21 1'
_space_group_name_Hall             'P 2yb'
loop_
  _space_group_symop_operation_xyz
 'x, y, z'
 '-x, y+1/2, -z'

_cell_length_a                     14.4049(4)
_cell_length_b                     7.5907(2)
_cell_length_c                     16.9364(5)
_cell_angle_alpha                  90
_cell_angle_beta                   112.0590(10)
_cell_angle_gamma                  90
_cell_volume                       1716.32(8)
_cell_formula_units_Z              2
_cell_measurement_reflns_used      8122
_cell_measurement_temperature      173(2)
_cell_measurement_theta_max        27.81
_cell_measurement_theta_min        2.47
_shelx_estimated_absorpt_T_max     0.961
_shelx_estimated_absorpt_T_min     0.926
_exptl_absorpt_coefficient_mu      0.192
_exptl_absorpt_correction_T_max    ?
_exptl_absorpt_correction_T_min    ?
_exptl_absorpt_correction_type     'none'
_exptl_absorpt_process_details     ?
_exptl_absorpt_special_details     ?
_exptl_crystal_colour              colourless
_exptl_crystal_colour_primary      colourless
_exptl_crystal_density_diffrn      1.194
_exptl_crystal_density_meas        ?
_exptl_crystal_density_method      ?
_exptl_crystal_description         'plate'
_exptl_crystal_F_000               660
_exptl_crystal_size_max            0.407
_exptl_crystal_size_mid            0.391
_exptl_crystal_size_min            0.208
_exptl_transmission_factor_max     ?
_exptl_transmission_factor_min     ?
_diffrn_reflns_av_R_equivalents    0.0519
_diffrn_reflns_av_unetI/netI       0.0615
_diffrn_reflns_Laue_measured_fraction_full  1.000
_diffrn_reflns_Laue_measured_fraction_max  0.995
_diffrn_reflns_limit_h_max         19
_diffrn_reflns_limit_h_min         -19
_diffrn_reflns_limit_k_max         10
_diffrn_reflns_limit_k_min         -10
_diffrn_reflns_limit_l_max         21
_diffrn_reflns_limit_l_min         -22
_diffrn_reflns_number              24077
_diffrn_reflns_point_group_measured_fraction_full  1.000
_diffrn_reflns_point_group_measured_fraction_max  0.994
_diffrn_reflns_theta_full          25.242
_diffrn_reflns_theta_max           28.408
_diffrn_reflns_theta_min           1.297
_diffrn_ambient_temperature        173.15
_diffrn_detector_area_resol_mean   ?
_diffrn_measured_fraction_theta_full  1.000
_diffrn_measured_fraction_theta_max  0.995
_diffrn_measurement_device_type    'Bruker APEX-II CCD'
_diffrn_measurement_method         '\f and \w scans'
_diffrn_radiation_type             MoK\a
_diffrn_radiation_wavelength       0.71073
_diffrn_source                     ?
_diffrn_standards_number           0
_reflns_Friedel_coverage           0.859
_reflns_Friedel_fraction_full      1.000
_reflns_Friedel_fraction_max       0.992
_reflns_number_gt                  6685
_reflns_number_total               8570
_reflns_special_details
;
 Reflections were merged by SHELXL according to the crystal
 class for the calculation of statistics and refinement.
 
 _reflns_Friedel_fraction is defined as the number of unique
 Friedel pairs measured divided by the number that would be
 possible theoretically, ignoring centric projections and
 systematic absences. Completness statistics refer to single and
 composite reflections containing twin component 1 only.
;
_reflns_threshold_expression       'I > 2\s(I)'
_computing_cell_refinement         'SAINT v8.34A (Bruker, 2013)'
_computing_data_collection         ?
_computing_data_reduction          'SAINT v8.34A (Bruker, 2013)'
_computing_molecular_graphics      'Olex2 (Dolomanov et al., 2009)'
_computing_publication_material    'Olex2 (Dolomanov et al., 2009)'
_computing_structure_refinement    'ShelXL (Sheldrick, 2015)'
_computing_structure_solution      'ShelXT (Sheldrick, 2015)'
_refine_diff_density_max           0.355
_refine_diff_density_min           -0.509
_refine_diff_density_rms           0.053
_refine_ls_abs_structure_details
;
 Refined as an inversion twin.
;
_refine_ls_abs_structure_Flack     0.15(8)
_refine_ls_extinction_coef         .
_refine_ls_extinction_method       none
_refine_ls_goodness_of_fit_ref     1.011
_refine_ls_hydrogen_treatment      constr
_refine_ls_matrix_type             full
_refine_ls_number_parameters       395
_refine_ls_number_reflns           8570
_refine_ls_number_restraints       1
_refine_ls_R_factor_all            0.0679
_refine_ls_R_factor_gt             0.0473
_refine_ls_restrained_S_all        1.011
_refine_ls_shift/su_max            0.001
_refine_ls_shift/su_mean           0.000
_refine_ls_structure_factor_coef   Fsqd
_refine_ls_weighting_details      
 'w=1/[\s^2^(Fo^2^)+(0.0686P)^2^] where P=(Fo^2^+2Fc^2^)/3'
_refine_ls_weighting_scheme        calc
_refine_ls_wR_factor_gt            0.1088
_refine_ls_wR_factor_ref           0.1200
_refine_special_details
;
 Refined as a 2-component inversion twin.
;
_olex2_refinement_description
;
1. Twinned data refinement
 Scales: 0.85(8)
 0.15(8)
2. Fixed Uiso
 At 1.2 times of:
  All C(H) groups, All C(H,H) groups
 At 1.5 times of:
  All C(H,H,H) groups
3.a Ternary CH refined with riding coordinates:
 C10(H10)
3.b Secondary CH2 refined with riding coordinates:
 C8(H8A,H8B), C11(H11A,H11B), C12(H12A,H12B)
3.c Aromatic/amide H refined with riding coordinates:
 C2(H2), C3(H3), C5(H5), C6(H6), C21(H21), C22(H22), C23(H23), C24(H24),
 C25(H25), C27(H27), C28(H28), C29(H29), C30(H30), C31(H31), C33(H33), C34(H34),
  C35(H35), C36(H36), C37(H37)
3.d Idealised Me refined as rotating group:
 C7(H7A,H7B,H7C), C13(H13A,H13B,H13C), C14(H14A,H14B,H14C), C16(H16A,H16B,
 H16C), C17(H17A,H17B,H17C), C18(H18A,H18B,H18C)
;
_atom_sites_solution_hydrogens     geom
_atom_sites_solution_primary       dual
_atom_sites_solution_secondary     ?
loop_
  _atom_site_label
  _atom_site_type_symbol
  _atom_site_fract_x
  _atom_site_fract_y
  _atom_site_fract_z
  _atom_site_U_iso_or_equiv
  _atom_site_adp_type
  _atom_site_occupancy
  _atom_site_site_symmetry_order
  _atom_site_calc_flag
  _atom_site_refinement_flags_posn
  _atom_site_refinement_flags_adp
  _atom_site_refinement_flags_occupancy
  _atom_site_disorder_assembly
  _atom_site_disorder_group
 C1 C 0.8762(2) 0.5268(4) 0.57516(18) 0.0248(6) Uani 1 1 d . . . . .
 C2 C 0.9397(2) 0.6358(5) 0.63746(19) 0.0315(7) Uani 1 1 d . . . . .
 H2 H 1.004991 0.660467 0.638968 0.038 Uiso 1 1 calc R . . . .
 C3 C 0.9079(3) 0.7080(5) 0.6969(2) 0.0388(8) Uani 1 1 d . . . . .
 H3 H 0.952138 0.781809 0.739983 0.047 Uiso 1 1 calc R . . . .
 C4 C 0.8126(3) 0.6758(5) 0.6959(2) 0.0373(8) Uani 1 1 d . . . . .
 C5 C 0.7503(3) 0.5668(5) 0.6329(2) 0.0362(8) Uani 1 1 d . . . . .
 H5 H 0.684565 0.544122 0.630726 0.043 Uiso 1 1 calc R . . . .
 C6 C 0.7812(2) 0.4899(5) 0.5729(2) 0.0323(7) Uani 1 1 d . . . . .
 H6 H 0.737899 0.413041 0.530892 0.039 Uiso 1 1 calc R . . . .
 C7 C 0.7765(3) 0.7579(7) 0.7609(2) 0.0561(11) Uani 1 1 d . . . . .
 H7A H 0.738689 0.865497 0.737181 0.084 Uiso 1 1 calc GR . . . .
 H7B H 0.834260 0.787046 0.812617 0.084 Uiso 1 1 calc GR . . . .
 H7C H 0.733199 0.674291 0.774999 0.084 Uiso 1 1 calc GR . . . .
 C8 C 0.8531(2) 0.6049(4) 0.41859(18) 0.0242(6) Uani 1 1 d . . . . .
 H8A H 0.782499 0.611243 0.413583 0.029 Uiso 1 1 calc R . . . .
 H8B H 0.884585 0.720643 0.439256 0.029 Uiso 1 1 calc R . . . .
 C9 C 0.8559(2) 0.5695(4) 0.33232(19) 0.0248(6) Uani 1 1 d . . . . .
 C10 C 0.8212(2) 0.7227(4) 0.26986(18) 0.0262(6) Uani 1 1 d . . . . .
 H10 H 0.870446 0.820959 0.292103 0.031 Uiso 1 1 calc R . . . .
 C11 C 0.7176(2) 0.7930(4) 0.2592(2) 0.0283(7) Uani 1 1 d . . . . .
 H11A H 0.718678 0.827613 0.315880 0.034 Uiso 1 1 calc R . . . .
 H11B H 0.704137 0.900534 0.223527 0.034 Uiso 1 1 calc R . . . .
 C12 C 0.6323(2) 0.6650(4) 0.2193(2) 0.0301(7) Uani 1 1 d . . . . .
 H12A H 0.567700 0.721005 0.212532 0.036 Uiso 1 1 calc R . . . .
 H12B H 0.629623 0.627703 0.162499 0.036 Uiso 1 1 calc R . . . .
 C13 C 1.0348(3) 0.7022(5) 0.2306(2) 0.0438(9) Uani 1 1 d . . . . .
 H13A H 1.051436 0.790842 0.275916 0.066 Uiso 1 1 calc GR . . . .
 H13B H 1.082239 0.710883 0.201763 0.066 Uiso 1 1 calc GR . . . .
 H13C H 1.038993 0.584415 0.255430 0.066 Uiso 1 1 calc GR . . . .
 C14 C 0.8877(3) 0.9793(5) 0.1280(3) 0.0467(9) Uani 1 1 d . . . . .
 H14A H 0.827561 0.996419 0.076449 0.070 Uiso 1 1 calc GR . . . .
 H14B H 0.946107 1.026172 0.118627 0.070 Uiso 1 1 calc GR . . . .
 H14C H 0.879683 1.041336 0.175773 0.070 Uiso 1 1 calc GR . . . .
 C15 C 0.8769(2) 0.6095(4) 0.05233(19) 0.0272(7) Uani 1 1 d . . . . .
 C16 C 0.8856(3) 0.4122(5) 0.0738(2) 0.0398(8) Uani 1 1 d . . . . .
 H16A H 0.954355 0.384929 0.111846 0.060 Uiso 1 1 calc GR . . . .
 H16B H 0.868335 0.343466 0.021239 0.060 Uiso 1 1 calc GR . . . .
 H16C H 0.839465 0.382138 0.102073 0.060 Uiso 1 1 calc GR . . . .
 C17 C 0.7691(3) 0.6480(7) -0.0087(2) 0.0513(11) Uani 1 1 d . . . . .
 H17A H 0.722755 0.621410 0.019800 0.077 Uiso 1 1 calc GR . . . .
 H17B H 0.752632 0.574495 -0.059717 0.077 Uiso 1 1 calc GR . . . .
 H17C H 0.763066 0.772537 -0.025038 0.077 Uiso 1 1 calc GR . . . .
 C18 C 0.9490(3) 0.6541(6) 0.0091(2) 0.0470(10) Uani 1 1 d . . . . .
 H18A H 0.940698 0.777975 -0.008527 0.071 Uiso 1 1 calc GR . . . .
 H18B H 0.935041 0.578887 -0.041104 0.071 Uiso 1 1 calc GR . . . .
 H18C H 1.017957 0.634330 0.048935 0.071 Uiso 1 1 calc GR . . . .
 C19 C 0.5705(2) 0.3888(4) 0.25790(18) 0.0233(6) Uani 1 1 d . . . . .
 C20 C 0.5633(2) 0.2676(4) 0.18277(18) 0.0252(6) Uani 1 1 d . . . . .
 C21 C 0.6322(2) 0.2777(5) 0.14378(19) 0.0303(7) Uani 1 1 d . . . . .
 H21 H 0.684202 0.363050 0.162074 0.036 Uiso 1 1 calc R . . . .
 C22 C 0.6251(3) 0.1623(5) 0.0775(2) 0.0388(8) Uani 1 1 d . . . . .
 H22 H 0.671133 0.172044 0.049701 0.047 Uiso 1 1 calc R . . . .
 C23 C 0.5519(3) 0.0343(5) 0.0522(2) 0.0386(9) Uani 1 1 d . . . . .
 H23 H 0.547535 -0.044290 0.007270 0.046 Uiso 1 1 calc R . . . .
 C24 C 0.4850(3) 0.0215(5) 0.0925(2) 0.0373(8) Uani 1 1 d . . . . .
 H24 H 0.434643 -0.066872 0.075904 0.045 Uiso 1 1 calc R . . . .
 C25 C 0.4913(2) 0.1372(5) 0.1571(2) 0.0305(7) Uani 1 1 d . . . . .
 H25 H 0.444955 0.126854 0.184629 0.037 Uiso 1 1 calc R . . . .
 C26 C 0.6037(2) 0.2685(4) 0.33713(18) 0.0266(7) Uani 1 1 d . . . . .
 C27 C 0.7011(2) 0.2082(4) 0.37019(18) 0.0262(6) Uani 1 1 d . . . . .
 H27 H 0.747065 0.246511 0.345659 0.031 Uiso 1 1 calc R . . . .
 C28 C 0.7332(3) 0.0924(5) 0.4387(2) 0.0329(7) Uani 1 1 d . . . . .
 H28 H 0.800755 0.052996 0.461058 0.039 Uiso 1 1 calc R . . . .
 C29 C 0.6666(3) 0.0346(5) 0.4743(2) 0.0441(10) Uani 1 1 d . . . . .
 H29 H 0.688172 -0.044666 0.521113 0.053 Uiso 1 1 calc R . . . .
 C30 C 0.5697(3) 0.0917(6) 0.4419(2) 0.0516(11) Uani 1 1 d . . . . .
 H30 H 0.523942 0.051405 0.466233 0.062 Uiso 1 1 calc R . . . .
 C31 C 0.5374(3) 0.2086(6) 0.3735(2) 0.0421(9) Uani 1 1 d . . . . .
 H31 H 0.469752 0.247602 0.351487 0.051 Uiso 1 1 calc R . . . .
 C32 C 0.4746(2) 0.4921(5) 0.24483(19) 0.0282(7) Uani 1 1 d . . . . .
 C33 C 0.3964(2) 0.5095(5) 0.1662(2) 0.0313(7) Uani 1 1 d . . . . .
 H33 H 0.396828 0.442871 0.118870 0.038 Uiso 1 1 calc R . . . .
 C34 C 0.3176(3) 0.6238(5) 0.1566(3) 0.0416(9) Uani 1 1 d . . . . .
 H34 H 0.264983 0.635775 0.102396 0.050 Uiso 1 1 calc R . . . .
 C35 C 0.3150(3) 0.7199(6) 0.2244(3) 0.0520(11) Uani 1 1 d . . . . .
 H35 H 0.260902 0.798081 0.217186 0.062 Uiso 1 1 calc R . . . .
 C36 C 0.3914(3) 0.7022(6) 0.3032(3) 0.0541(11) Uani 1 1 d . . . . .
 H36 H 0.389486 0.766589 0.350708 0.065 Uiso 1 1 calc R . . . .
 C37 C 0.4702(3) 0.5909(6) 0.3127(2) 0.0425(9) Uani 1 1 d . . . . .
 H37 H 0.523090 0.581225 0.366921 0.051 Uiso 1 1 calc R . . . .
 O1 O 1.02625(16) 0.4764(3) 0.52415(14) 0.0352(6) Uani 1 1 d . . . . .
 O2 O 0.88553(17) 0.4324(3) 0.31391(14) 0.0346(5) Uani 1 1 d . . . . .
 O3 O 0.82110(16) 0.6732(3) 0.18976(13) 0.0303(5) Uani 1 1 d . . . . .
 O4 O 0.65052(15) 0.5154(3) 0.27535(12) 0.0253(4) Uani 1 1 d . . . . .
 S1 S 0.91736(5) 0.43735(10) 0.49552(4) 0.02530(17) Uani 1 1 d . . . . .
 S2 S 0.90590(6) 0.74088(11) 0.15267(5) 0.0318(2) Uani 1 1 d . . . . .

loop_
  _atom_site_aniso_label
  _atom_site_aniso_U_11
  _atom_site_aniso_U_22
  _atom_site_aniso_U_33
  _atom_site_aniso_U_23
  _atom_site_aniso_U_13
  _atom_site_aniso_U_12
 C1 0.0296(16) 0.0219(15) 0.0212(14) 0.0025(12) 0.0074(12) -0.0001(13)
 C2 0.0319(17) 0.0303(18) 0.0282(16) -0.0022(14) 0.0064(14) -0.0064(14)
 C3 0.047(2) 0.035(2) 0.0277(16) -0.0080(15) 0.0058(15) -0.0040(16)
 C4 0.056(2) 0.0306(18) 0.0267(16) 0.0017(14) 0.0170(16) 0.0038(17)
 C5 0.0394(19) 0.035(2) 0.0377(18) -0.0003(15) 0.0183(15) -0.0030(15)
 C6 0.0318(17) 0.0342(19) 0.0292(16) -0.0037(14) 0.0096(13) -0.0094(14)
 C7 0.072(3) 0.060(3) 0.043(2) -0.009(2) 0.028(2) 0.010(2)
 C8 0.0235(14) 0.0249(15) 0.0237(14) 0.0024(12) 0.0083(12) -0.0008(13)
 C9 0.0190(14) 0.0272(17) 0.0287(15) 0.0001(13) 0.0095(12) -0.0018(12)
 C10 0.0301(15) 0.0269(16) 0.0240(14) -0.0017(13) 0.0129(12) -0.0066(13)
 C11 0.0373(18) 0.0197(16) 0.0277(15) 0.0021(12) 0.0120(14) 0.0029(13)
 C12 0.0268(16) 0.0284(17) 0.0324(16) 0.0086(14) 0.0081(13) 0.0044(13)
 C13 0.0273(17) 0.041(2) 0.055(2) -0.0106(18) 0.0058(16) 0.0006(15)
 C14 0.054(2) 0.026(2) 0.068(2) 0.0092(18) 0.031(2) 0.0034(16)
 C15 0.0270(16) 0.0288(17) 0.0279(15) 0.0028(13) 0.0128(13) 0.0002(13)
 C16 0.057(2) 0.031(2) 0.0375(18) -0.0050(15) 0.0249(17) -0.0088(17)
 C17 0.043(2) 0.070(3) 0.0334(19) -0.0014(19) 0.0052(17) 0.014(2)
 C18 0.054(2) 0.050(3) 0.051(2) 0.0017(19) 0.035(2) -0.003(2)
 C19 0.0204(14) 0.0235(16) 0.0255(14) -0.0006(12) 0.0081(12) 0.0002(11)
 C20 0.0233(14) 0.0275(17) 0.0220(14) 0.0009(12) 0.0054(11) 0.0042(13)
 C21 0.0290(16) 0.0325(19) 0.0289(16) 0.0042(13) 0.0104(13) 0.0053(14)
 C22 0.042(2) 0.046(2) 0.0314(17) 0.0044(16) 0.0174(15) 0.0124(17)
 C23 0.043(2) 0.043(2) 0.0267(16) -0.0066(15) 0.0089(15) 0.0102(17)
 C24 0.0344(18) 0.0369(19) 0.0331(17) -0.0088(15) 0.0042(14) 0.0030(16)
 C25 0.0276(16) 0.0307(18) 0.0329(16) -0.0006(14) 0.0111(14) 0.0016(14)
 C26 0.0307(16) 0.0240(17) 0.0233(14) -0.0040(12) 0.0081(12) -0.0046(13)
 C27 0.0326(16) 0.0195(16) 0.0253(14) -0.0027(12) 0.0095(12) -0.0031(12)
 C28 0.0373(18) 0.0248(17) 0.0286(15) -0.0020(13) 0.0032(14) -0.0010(14)
 C29 0.055(2) 0.040(2) 0.0298(17) 0.0100(16) 0.0077(16) -0.0066(18)
 C30 0.045(2) 0.068(3) 0.043(2) 0.019(2) 0.0192(18) -0.009(2)
 C31 0.0340(19) 0.058(3) 0.0341(17) 0.0098(18) 0.0124(15) -0.0033(18)
 C32 0.0237(15) 0.0300(17) 0.0324(16) -0.0001(13) 0.0122(13) 0.0013(13)
 C33 0.0267(16) 0.0334(18) 0.0340(17) 0.0040(14) 0.0116(14) 0.0040(14)
 C34 0.0269(17) 0.038(2) 0.059(2) 0.0131(18) 0.0148(17) 0.0080(15)
 C35 0.033(2) 0.043(2) 0.085(3) 0.000(2) 0.028(2) 0.0105(18)
 C36 0.052(2) 0.052(3) 0.062(2) -0.018(2) 0.026(2) 0.008(2)
 C37 0.040(2) 0.049(2) 0.0382(19) -0.0094(17) 0.0148(16) 0.0051(18)
 O1 0.0209(11) 0.0380(15) 0.0431(13) 0.0024(11) 0.0078(9) 0.0044(10)
 O2 0.0399(13) 0.0318(13) 0.0377(12) 0.0006(11) 0.0209(10) 0.0076(12)
 O3 0.0314(12) 0.0379(13) 0.0250(10) -0.0033(10) 0.0145(9) -0.0091(10)
 O4 0.0232(10) 0.0225(11) 0.0274(10) 0.0036(9) 0.0063(8) -0.0003(9)
 S1 0.0238(4) 0.0233(4) 0.0267(3) 0.0007(3) 0.0070(3) 0.0012(3)
 S2 0.0309(4) 0.0277(4) 0.0389(4) 0.0031(4) 0.0156(3) 0.0000(3)

_geom_special_details
;
 All esds (except the esd in the dihedral angle between two l.s. planes)
 are estimated using the full covariance matrix.  The cell esds are taken
 into account individually in the estimation of esds in distances, angles
 and torsion angles; correlations between esds in cell parameters are only
 used when they are defined by crystal symmetry.  An approximate (isotropic)
 treatment of cell esds is used for estimating esds involving l.s. planes.
;
loop_
  _geom_bond_atom_site_label_1
  _geom_bond_atom_site_label_2
  _geom_bond_distance
  _geom_bond_site_symmetry_2
  _geom_bond_publ_flag
 C1 C2 1.382(4) . ?
 C1 C6 1.384(4) . ?
 C1 S1 1.798(3) . ?
 C2 H2 0.9500 . ?
 C2 C3 1.367(5) . ?
 C3 H3 0.9500 . ?
 C3 C4 1.388(5) . ?
 C4 C5 1.382(5) . ?
 C4 C7 1.518(5) . ?
 C5 H5 0.9500 . ?
 C5 C6 1.381(5) . ?
 C6 H6 0.9500 . ?
 C7 H7A 0.9800 . ?
 C7 H7B 0.9800 . ?
 C7 H7C 0.9800 . ?
 C8 H8A 0.9900 . ?
 C8 H8B 0.9900 . ?
 C8 C9 1.501(4) . ?
 C8 S1 1.807(3) . ?
 C9 C10 1.524(4) . ?
 C9 O2 1.209(4) . ?
 C10 H10 1.0000 . ?
 C10 C11 1.531(4) . ?
 C10 O3 1.407(3) . ?
 C11 H11A 0.9900 . ?
 C11 H11B 0.9900 . ?
 C11 C12 1.512(5) . ?
 C12 H12A 0.9900 . ?
 C12 H12B 0.9900 . ?
 C12 O4 1.439(4) . ?
 C13 H13A 0.9800 . ?
 C13 H13B 0.9800 . ?
 C13 H13C 0.9800 . ?
 C13 S2 1.854(3) . ?
 C14 H14A 0.9800 . ?
 C14 H14B 0.9800 . ?
 C14 H14C 0.9800 . ?
 C14 S2 1.854(4) . ?
 C15 C16 1.535(5) . ?
 C15 C17 1.537(5) . ?
 C15 C18 1.517(4) . ?
 C15 S2 1.877(3) . ?
 C16 H16A 0.9800 . ?
 C16 H16B 0.9800 . ?
 C16 H16C 0.9800 . ?
 C17 H17A 0.9800 . ?
 C17 H17B 0.9800 . ?
 C17 H17C 0.9800 . ?
 C18 H18A 0.9800 . ?
 C18 H18B 0.9800 . ?
 C18 H18C 0.9800 . ?
 C19 C20 1.541(4) . ?
 C19 C26 1.543(4) . ?
 C19 C32 1.532(4) . ?
 C19 O4 1.443(4) . ?
 C20 C21 1.385(4) . ?
 C20 C25 1.381(4) . ?
 C21 H21 0.9500 . ?
 C21 C22 1.397(5) . ?
 C22 H22 0.9500 . ?
 C22 C23 1.378(6) . ?
 C23 H23 0.9500 . ?
 C23 C24 1.378(5) . ?
 C24 H24 0.9500 . ?
 C24 C25 1.378(5) . ?
 C25 H25 0.9500 . ?
 C26 C27 1.379(4) . ?
 C26 C31 1.393(5) . ?
 C27 H27 0.9500 . ?
 C27 C28 1.390(4) . ?
 C28 H28 0.9500 . ?
 C28 C29 1.382(5) . ?
 C29 H29 0.9500 . ?
 C29 C30 1.364(6) . ?
 C30 H30 0.9500 . ?
 C30 C31 1.394(5) . ?
 C31 H31 0.9500 . ?
 C32 C33 1.390(4) . ?
 C32 C37 1.394(5) . ?
 C33 H33 0.9500 . ?
 C33 C34 1.388(5) . ?
 C34 H34 0.9500 . ?
 C34 C35 1.374(6) . ?
 C35 H35 0.9500 . ?
 C35 C36 1.381(6) . ?
 C36 H36 0.9500 . ?
 C36 C37 1.376(6) . ?
 C37 H37 0.9500 . ?
 O1 S1 1.487(2) . ?
 O3 S2 1.651(2) . ?

loop_
  _geom_angle_atom_site_label_1
  _geom_angle_atom_site_label_2
  _geom_angle_atom_site_label_3
  _geom_angle
  _geom_angle_site_symmetry_1
  _geom_angle_site_symmetry_3
  _geom_angle_publ_flag
 C2 C1 C6 120.4(3) . . ?
 C2 C1 S1 119.3(2) . . ?
 C6 C1 S1 120.3(2) . . ?
 C1 C2 H2 120.2 . . ?
 C3 C2 C1 119.6(3) . . ?
 C3 C2 H2 120.2 . . ?
 C2 C3 H3 119.2 . . ?
 C2 C3 C4 121.5(3) . . ?
 C4 C3 H3 119.2 . . ?
 C3 C4 C7 121.7(3) . . ?
 C5 C4 C3 117.9(3) . . ?
 C5 C4 C7 120.4(4) . . ?
 C4 C5 H5 119.1 . . ?
 C6 C5 C4 121.7(3) . . ?
 C6 C5 H5 119.1 . . ?
 C1 C6 H6 120.6 . . ?
 C5 C6 C1 118.8(3) . . ?
 C5 C6 H6 120.6 . . ?
 C4 C7 H7A 109.5 . . ?
 C4 C7 H7B 109.5 . . ?
 C4 C7 H7C 109.5 . . ?
 H7A C7 H7B 109.5 . . ?
 H7A C7 H7C 109.5 . . ?
 H7B C7 H7C 109.5 . . ?
 H8A C8 H8B 107.8 . . ?
 C9 C8 H8A 109.1 . . ?
 C9 C8 H8B 109.1 . . ?
 C9 C8 S1 112.5(2) . . ?
 S1 C8 H8A 109.1 . . ?
 S1 C8 H8B 109.1 . . ?
 C8 C9 C10 114.7(3) . . ?
 O2 C9 C8 123.1(3) . . ?
 O2 C9 C10 122.2(3) . . ?
 C9 C10 H10 107.8 . . ?
 C9 C10 C11 113.5(2) . . ?
 C11 C10 H10 107.8 . . ?
 O3 C10 C9 110.3(3) . . ?
 O3 C10 H10 107.8 . . ?
 O3 C10 C11 109.3(2) . . ?
 C10 C11 H11A 108.5 . . ?
 C10 C11 H11B 108.5 . . ?
 H11A C11 H11B 107.5 . . ?
 C12 C11 C10 114.9(3) . . ?
 C12 C11 H11A 108.5 . . ?
 C12 C11 H11B 108.5 . . ?
 C11 C12 H12A 110.3 . . ?
 C11 C12 H12B 110.3 . . ?
 H12A C12 H12B 108.5 . . ?
 O4 C12 C11 107.3(2) . . ?
 O4 C12 H12A 110.3 . . ?
 O4 C12 H12B 110.3 . . ?
 H13A C13 H13B 109.5 . . ?
 H13A C13 H13C 109.5 . . ?
 H13B C13 H13C 109.5 . . ?
 S2 C13 H13A 109.5 . . ?
 S2 C13 H13B 109.5 . . ?
 S2 C13 H13C 109.5 . . ?
 H14A C14 H14B 109.5 . . ?
 H14A C14 H14C 109.5 . . ?
 H14B C14 H14C 109.5 . . ?
 S2 C14 H14A 109.5 . . ?
 S2 C14 H14B 109.5 . . ?
 S2 C14 H14C 109.5 . . ?
 C16 C15 C17 108.4(3) . . ?
 C16 C15 S2 109.5(2) . . ?
 C17 C15 S2 109.4(2) . . ?
 C18 C15 C16 108.9(3) . . ?
 C18 C15 C17 109.6(3) . . ?
 C18 C15 S2 111.0(2) . . ?
 C15 C16 H16A 109.5 . . ?
 C15 C16 H16B 109.5 . . ?
 C15 C16 H16C 109.5 . . ?
 H16A C16 H16B 109.5 . . ?
 H16A C16 H16C 109.5 . . ?
 H16B C16 H16C 109.5 . . ?
 C15 C17 H17A 109.5 . . ?
 C15 C17 H17B 109.5 . . ?
 C15 C17 H17C 109.5 . . ?
 H17A C17 H17B 109.5 . . ?
 H17A C17 H17C 109.5 . . ?
 H17B C17 H17C 109.5 . . ?
 C15 C18 H18A 109.5 . . ?
 C15 C18 H18B 109.5 . . ?
 C15 C18 H18C 109.5 . . ?
 H18A C18 H18B 109.5 . . ?
 H18A C18 H18C 109.5 . . ?
 H18B C18 H18C 109.5 . . ?
 C20 C19 C26 105.5(2) . . ?
 C32 C19 C20 114.1(2) . . ?
 C32 C19 C26 113.4(2) . . ?
 O4 C19 C20 111.6(2) . . ?
 O4 C19 C26 104.7(2) . . ?
 O4 C19 C32 107.2(2) . . ?
 C21 C20 C19 121.5(3) . . ?
 C25 C20 C19 119.8(3) . . ?
 C25 C20 C21 118.5(3) . . ?
 C20 C21 H21 120.0 . . ?
 C20 C21 C22 119.9(3) . . ?
 C22 C21 H21 120.0 . . ?
 C21 C22 H22 119.7 . . ?
 C23 C22 C21 120.6(3) . . ?
 C23 C22 H22 119.7 . . ?
 C22 C23 H23 120.3 . . ?
 C22 C23 C24 119.4(3) . . ?
 C24 C23 H23 120.3 . . ?
 C23 C24 H24 120.0 . . ?
 C25 C24 C23 119.9(3) . . ?
 C25 C24 H24 120.0 . . ?
 C20 C25 H25 119.2 . . ?
 C24 C25 C20 121.6(3) . . ?
 C24 C25 H25 119.2 . . ?
 C27 C26 C19 119.0(3) . . ?
 C27 C26 C31 118.3(3) . . ?
 C31 C26 C19 122.5(3) . . ?
 C26 C27 H27 119.4 . . ?
 C26 C27 C28 121.2(3) . . ?
 C28 C27 H27 119.4 . . ?
 C27 C28 H28 120.1 . . ?
 C29 C28 C27 119.8(3) . . ?
 C29 C28 H28 120.1 . . ?
 C28 C29 H29 120.1 . . ?
 C30 C29 C28 119.8(3) . . ?
 C30 C29 H29 120.1 . . ?
 C29 C30 H30 119.7 . . ?
 C29 C30 C31 120.6(4) . . ?
 C31 C30 H30 119.7 . . ?
 C26 C31 C30 120.3(3) . . ?
 C26 C31 H31 119.8 . . ?
 C30 C31 H31 119.8 . . ?
 C33 C32 C19 123.3(3) . . ?
 C33 C32 C37 117.9(3) . . ?
 C37 C32 C19 118.3(3) . . ?
 C32 C33 H33 119.9 . . ?
 C34 C33 C32 120.3(3) . . ?
 C34 C33 H33 119.9 . . ?
 C33 C34 H34 119.6 . . ?
 C35 C34 C33 120.8(3) . . ?
 C35 C34 H34 119.6 . . ?
 C34 C35 H35 120.2 . . ?
 C34 C35 C36 119.6(4) . . ?
 C36 C35 H35 120.2 . . ?
 C35 C36 H36 120.1 . . ?
 C37 C36 C35 119.7(4) . . ?
 C37 C36 H36 120.1 . . ?
 C32 C37 H37 119.2 . . ?
 C36 C37 C32 121.7(3) . . ?
 C36 C37 H37 119.2 . . ?
 C10 O3 S2 123.38(19) . . ?
 C12 O4 C19 117.2(2) . . ?
 C1 S1 C8 92.93(14) . . ?
 O1 S1 C1 106.55(14) . . ?
 O1 S1 C8 106.65(14) . . ?
 C13 S2 C15 112.53(16) . . ?
 C14 S2 C13 109.54(19) . . ?
 C14 S2 C15 110.49(17) . . ?
 O3 S2 C13 111.47(16) . . ?
 O3 S2 C14 109.10(16) . . ?
 O3 S2 C15 103.55(13) . . ?

loop_
  _geom_torsion_atom_site_label_1
  _geom_torsion_atom_site_label_2
  _geom_torsion_atom_site_label_3
  _geom_torsion_atom_site_label_4
  _geom_torsion
  _geom_torsion_site_symmetry_1
  _geom_torsion_site_symmetry_2
  _geom_torsion_site_symmetry_3
  _geom_torsion_site_symmetry_4
  _geom_torsion_publ_flag
 C1 C2 C3 C4 -0.7(5) . . . . ?
 C2 C1 C6 C5 1.3(5) . . . . ?
 C2 C1 S1 C8 -97.7(3) . . . . ?
 C2 C1 S1 O1 10.6(3) . . . . ?
 C2 C3 C4 C5 0.5(5) . . . . ?
 C2 C3 C4 C7 -179.0(4) . . . . ?
 C3 C4 C5 C6 0.6(5) . . . . ?
 C4 C5 C6 C1 -1.5(5) . . . . ?
 C6 C1 C2 C3 -0.3(5) . . . . ?
 C6 C1 S1 C8 80.9(3) . . . . ?
 C6 C1 S1 O1 -170.8(3) . . . . ?
 C7 C4 C5 C6 -179.9(4) . . . . ?
 C8 C9 C10 C11 -53.6(3) . . . . ?
 C8 C9 C10 O3 -176.6(2) . . . . ?
 C9 C8 S1 C1 -172.6(2) . . . . ?
 C9 C8 S1 O1 79.2(2) . . . . ?
 C9 C10 C11 C12 -65.2(3) . . . . ?
 C9 C10 O3 S2 -105.9(3) . . . . ?
 C10 C11 C12 O4 62.0(3) . . . . ?
 C10 O3 S2 C13 51.5(3) . . . . ?
 C10 O3 S2 C14 -69.6(3) . . . . ?
 C10 O3 S2 C15 172.7(2) . . . . ?
 C11 C10 O3 S2 128.7(2) . . . . ?
 C11 C12 O4 C19 169.8(2) . . . . ?
 C16 C15 S2 C13 61.1(3) . . . . ?
 C16 C15 S2 C14 -176.1(3) . . . . ?
 C16 C15 S2 O3 -59.4(3) . . . . ?
 C17 C15 S2 C13 179.8(3) . . . . ?
 C17 C15 S2 C14 -57.4(3) . . . . ?
 C17 C15 S2 O3 59.3(3) . . . . ?
 C18 C15 S2 C13 -59.1(3) . . . . ?
 C18 C15 S2 C14 63.7(3) . . . . ?
 C18 C15 S2 O3 -179.6(3) . . . . ?
 C19 C20 C21 C22 178.1(3) . . . . ?
 C19 C20 C25 C24 -177.3(3) . . . . ?
 C19 C26 C27 C28 -176.6(3) . . . . ?
 C19 C26 C31 C30 176.1(3) . . . . ?
 C19 C32 C33 C34 -171.4(3) . . . . ?
 C19 C32 C37 C36 172.8(4) . . . . ?
 C20 C19 C26 C27 72.8(3) . . . . ?
 C20 C19 C26 C31 -102.9(3) . . . . ?
 C20 C19 C32 C33 -14.5(4) . . . . ?
 C20 C19 C32 C37 173.4(3) . . . . ?
 C20 C19 O4 C12 77.4(3) . . . . ?
 C20 C21 C22 C23 -2.0(5) . . . . ?
 C21 C20 C25 C24 -1.9(5) . . . . ?
 C21 C22 C23 C24 0.3(5) . . . . ?
 C22 C23 C24 C25 0.6(5) . . . . ?
 C23 C24 C25 C20 0.2(5) . . . . ?
 C25 C20 C21 C22 2.8(5) . . . . ?
 C26 C19 C20 C21 -108.8(3) . . . . ?
 C26 C19 C20 C25 66.5(3) . . . . ?
 C26 C19 C32 C33 -135.4(3) . . . . ?
 C26 C19 C32 C37 52.5(4) . . . . ?
 C26 C19 O4 C12 -168.9(2) . . . . ?
 C26 C27 C28 C29 0.6(5) . . . . ?
 C27 C26 C31 C30 0.5(5) . . . . ?
 C27 C28 C29 C30 0.0(6) . . . . ?
 C28 C29 C30 C31 -0.3(6) . . . . ?
 C29 C30 C31 C26 0.1(6) . . . . ?
 C31 C26 C27 C28 -0.8(5) . . . . ?
 C32 C19 C20 C21 126.1(3) . . . . ?
 C32 C19 C20 C25 -58.6(4) . . . . ?
 C32 C19 C26 C27 -161.6(3) . . . . ?
 C32 C19 C26 C31 22.7(4) . . . . ?
 C32 C19 O4 C12 -48.2(3) . . . . ?
 C32 C33 C34 C35 -0.7(6) . . . . ?
 C33 C32 C37 C36 0.2(6) . . . . ?
 C33 C34 C35 C36 -0.2(6) . . . . ?
 C34 C35 C36 C37 1.1(7) . . . . ?
 C35 C36 C37 C32 -1.2(7) . . . . ?
 C37 C32 C33 C34 0.7(5) . . . . ?
 O2 C9 C10 C11 128.2(3) . . . . ?
 O2 C9 C10 O3 5.2(4) . . . . ?
 O3 C10 C11 C12 58.4(3) . . . . ?
 O4 C19 C20 C21 4.4(4) . . . . ?
 O4 C19 C20 C25 179.6(3) . . . . ?
 O4 C19 C26 C27 -45.1(3) . . . . ?
 O4 C19 C26 C31 139.3(3) . . . . ?
 O4 C19 C32 C33 109.6(3) . . . . ?
 O4 C19 C32 C37 -62.5(4) . . . . ?
 S1 C1 C2 C3 178.3(3) . . . . ?
 S1 C1 C6 C5 -177.3(3) . . . . ?
 S1 C8 C9 C10 -168.6(2) . . . . ?
 S1 C8 C9 O2 9.6(4) . . . . ?

_shelx_res_file
;
TITL 19m_mb1_mzz534b_0s_a.res in P2(1)
    19m_mb1_mzz534b_0s.res
    created by SHELXL-2018/3 at 18:39:53 on 26-Mar-2019
REM Old TITL 19m_mb1_MZZ534B_0s in P2(1)
REM SHELXT solution in P2(1): R1 0.150, Rweak 0.028, Alpha 0.002
REM <I/s> 1.250 for 5 systematic absences, Orientation as input
REM Flack x = -9.990 ( 1.011 ) from 2497 Parsons' quotients
REM Formula found by SHELXT: C37 O4 Cl2
CELL 0.71073 14.4049 7.5907 16.9364 90 112.059 90
ZERR 2 0.0004 0.0002 0.0005 0 0.001 0
LATT -1
SYMM -X,0.5+Y,-Z
SFAC C H O S
UNIT 74 88 8 4

L.S. 4 0 0
PLAN  5
SIZE 0.208 0.391 0.407
TEMP -100
CONF
BOND $H
list 4
fmap 2 53
acta
TWIN -1 0 0 0 -1 0 0 0 -1 2
REM <olex2.extras>
REM <HklSrc "%.\\19m_mb1_MZZ534B_0s.hkl">
REM </olex2.extras>

WGHT    0.068600
BASF   0.14979
FVAR       0.56723
C1    1    0.876184    0.526835    0.575162    11.00000    0.02955    0.02186 =
         0.02116    0.00253    0.00742   -0.00009
C2    1    0.939689    0.635821    0.637465    11.00000    0.03189    0.03030 =
         0.02819   -0.00218    0.00640   -0.00640
AFIX  43
H2    2    1.004991    0.660467    0.638968    11.00000   -1.20000
AFIX   0
C3    1    0.907930    0.707963    0.696938    11.00000    0.04681    0.03462 =
         0.02771   -0.00799    0.00583   -0.00398
AFIX  43
H3    2    0.952138    0.781809    0.739983    11.00000   -1.20000
AFIX   0
C4    1    0.812616    0.675827    0.695889    11.00000    0.05579    0.03062 =
         0.02674    0.00171    0.01698    0.00384
C5    1    0.750328    0.566791    0.632869    11.00000    0.03940    0.03481 =
         0.03773   -0.00026    0.01829   -0.00302
AFIX  43
H5    2    0.684565    0.544122    0.630726    11.00000   -1.20000
AFIX   0
C6    1    0.781166    0.489919    0.572925    11.00000    0.03177    0.03424 =
         0.02917   -0.00369    0.00962   -0.00939
AFIX  43
H6    2    0.737899    0.413041    0.530892    11.00000   -1.20000
AFIX   0
C7    1    0.776491    0.757938    0.760932    11.00000    0.07163    0.05954 =
         0.04311   -0.00934    0.02847    0.00955
AFIX 137
H7A   2    0.738689    0.865497    0.737181    11.00000   -1.50000
H7B   2    0.834260    0.787046    0.812617    11.00000   -1.50000
H7C   2    0.733199    0.674291    0.774999    11.00000   -1.50000
AFIX   0
C8    1    0.853140    0.604927    0.418594    11.00000    0.02346    0.02491 =
         0.02371    0.00236    0.00827   -0.00077
AFIX  23
H8A   2    0.782499    0.611243    0.413583    11.00000   -1.20000
H8B   2    0.884585    0.720643    0.439256    11.00000   -1.20000
AFIX   0
C9    1    0.855884    0.569499    0.332322    11.00000    0.01897    0.02721 =
         0.02867    0.00013    0.00949   -0.00185
C10   1    0.821234    0.722712    0.269863    11.00000    0.03005    0.02687 =
         0.02402   -0.00172    0.01287   -0.00665
AFIX  13
H10   2    0.870446    0.820959    0.292103    11.00000   -1.20000
AFIX   0
C11   1    0.717564    0.793025    0.259171    11.00000    0.03732    0.01972 =
         0.02772    0.00209    0.01202    0.00292
AFIX  23
H11A  2    0.718678    0.827613    0.315880    11.00000   -1.20000
H11B  2    0.704137    0.900534    0.223527    11.00000   -1.20000
AFIX   0
C12   1    0.632320    0.664969    0.219337    11.00000    0.02684    0.02836 =
         0.03245    0.00859    0.00813    0.00435
AFIX  23
H12A  2    0.567700    0.721005    0.212532    11.00000   -1.20000
H12B  2    0.629623    0.627703    0.162499    11.00000   -1.20000
AFIX   0
C13   1    1.034838    0.702197    0.230633    11.00000    0.02727    0.04083 =
         0.05491   -0.01059    0.00584    0.00062
AFIX 137
H13A  2    1.051436    0.790842    0.275916    11.00000   -1.50000
H13B  2    1.082239    0.710883    0.201763    11.00000   -1.50000
H13C  2    1.038993    0.584415    0.255430    11.00000   -1.50000
AFIX   0
C14   1    0.887665    0.979297    0.127969    11.00000    0.05363    0.02610 =
         0.06787    0.00922    0.03123    0.00336
AFIX 137
H14A  2    0.827561    0.996419    0.076449    11.00000   -1.50000
H14B  2    0.946107    1.026172    0.118627    11.00000   -1.50000
H14C  2    0.879683    1.041336    0.175773    11.00000   -1.50000
AFIX   0
C15   1    0.876936    0.609458    0.052327    11.00000    0.02699    0.02879 =
         0.02795    0.00279    0.01279    0.00019
C16   1    0.885552    0.412160    0.073814    11.00000    0.05701    0.03112 =
         0.03755   -0.00498    0.02488   -0.00876
AFIX 137
H16A  2    0.954355    0.384929    0.111846    11.00000   -1.50000
H16B  2    0.868335    0.343466    0.021239    11.00000   -1.50000
H16C  2    0.839465    0.382138    0.102073    11.00000   -1.50000
AFIX   0
C17   1    0.769080    0.647962   -0.008681    11.00000    0.04260    0.06990 =
         0.03342   -0.00135    0.00524    0.01422
AFIX 137
H17A  2    0.722755    0.621410    0.019800    11.00000   -1.50000
H17B  2    0.752632    0.574495   -0.059717    11.00000   -1.50000
H17C  2    0.763066    0.772537   -0.025038    11.00000   -1.50000
AFIX   0
C18   1    0.949040    0.654115    0.009080    11.00000    0.05413    0.04953 =
         0.05060    0.00165    0.03467   -0.00308
AFIX 137
H18A  2    0.940698    0.777975   -0.008527    11.00000   -1.50000
H18B  2    0.935041    0.578887   -0.041104    11.00000   -1.50000
H18C  2    1.017957    0.634330    0.048935    11.00000   -1.50000
AFIX   0
C19   1    0.570538    0.388758    0.257901    11.00000    0.02044    0.02347 =
         0.02554   -0.00058    0.00806    0.00025
C20   1    0.563302    0.267625    0.182772    11.00000    0.02327    0.02754 =
         0.02199    0.00091    0.00538    0.00416
C21   1    0.632190    0.277720    0.143779    11.00000    0.02899    0.03250 =
         0.02895    0.00418    0.01036    0.00527
AFIX  43
H21   2    0.684202    0.363050    0.162074    11.00000   -1.20000
AFIX   0
C22   1    0.625083    0.162281    0.077530    11.00000    0.04185    0.04626 =
         0.03144    0.00440    0.01744    0.01240
AFIX  43
H22   2    0.671133    0.172044    0.049701    11.00000   -1.20000
AFIX   0
C23   1    0.551871    0.034333    0.052163    11.00000    0.04287    0.04264 =
         0.02666   -0.00657    0.00891    0.01023
AFIX  43
H23   2    0.547535   -0.044290    0.007270    11.00000   -1.20000
AFIX   0
C24   1    0.485004    0.021538    0.092549    11.00000    0.03441    0.03691 =
         0.03312   -0.00883    0.00418    0.00297
AFIX  43
H24   2    0.434643   -0.066872    0.075904    11.00000   -1.20000
AFIX   0
C25   1    0.491292    0.137162    0.157111    11.00000    0.02765    0.03069 =
         0.03286   -0.00062    0.01111    0.00157
AFIX  43
H25   2    0.444955    0.126854    0.184629    11.00000   -1.20000
AFIX   0
C26   1    0.603679    0.268516    0.337131    11.00000    0.03073    0.02396 =
         0.02327   -0.00403    0.00810   -0.00457
C27   1    0.701089    0.208182    0.370187    11.00000    0.03260    0.01946 =
         0.02527   -0.00270    0.00947   -0.00311
AFIX  43
H27   2    0.747065    0.246511    0.345659    11.00000   -1.20000
AFIX   0
C28   1    0.733213    0.092350    0.438717    11.00000    0.03728    0.02481 =
         0.02858   -0.00202    0.00320   -0.00102
AFIX  43
H28   2    0.800755    0.052996    0.461058    11.00000   -1.20000
AFIX   0
C29   1    0.666579    0.034575    0.474275    11.00000    0.05528    0.03983 =
         0.02982    0.01002    0.00765   -0.00659
AFIX  43
H29   2    0.688172   -0.044666    0.521113    11.00000   -1.20000
AFIX   0
C30   1    0.569742    0.091673    0.441912    11.00000    0.04505    0.06847 =
         0.04349    0.01904    0.01916   -0.00943
AFIX  43
H30   2    0.523942    0.051405    0.466233    11.00000   -1.20000
AFIX   0
C31   1    0.537367    0.208606    0.373457    11.00000    0.03401    0.05784 =
         0.03411    0.00983    0.01242   -0.00325
AFIX  43
H31   2    0.469752    0.247602    0.351487    11.00000   -1.20000
AFIX   0
C32   1    0.474559    0.492113    0.244830    11.00000    0.02369    0.02998 =
         0.03244   -0.00007    0.01218    0.00131
C33   1    0.396372    0.509510    0.166202    11.00000    0.02668    0.03339 =
         0.03402    0.00397    0.01161    0.00404
AFIX  43
H33   2    0.396828    0.442871    0.118870    11.00000   -1.20000
AFIX   0
C34   1    0.317646    0.623826    0.156559    11.00000    0.02685    0.03831 =
         0.05865    0.01314    0.01481    0.00796
AFIX  43
H34   2    0.264983    0.635775    0.102396    11.00000   -1.20000
AFIX   0
C35   1    0.314990    0.719900    0.224428    11.00000    0.03300    0.04300 =
         0.08485   -0.00044    0.02760    0.01055
AFIX  43
H35   2    0.260902    0.798081    0.217186    11.00000   -1.20000
AFIX   0
C36   1    0.391389    0.702194    0.303241    11.00000    0.05181    0.05247 =
         0.06234   -0.01758    0.02648    0.00840
AFIX  43
H36   2    0.389486    0.766589    0.350708    11.00000   -1.20000
AFIX   0
C37   1    0.470245    0.590943    0.312730    11.00000    0.04044    0.04886 =
         0.03818   -0.00945    0.01478    0.00510
AFIX  43
H37   2    0.523090    0.581225    0.366921    11.00000   -1.20000
AFIX   0
O1    3    1.026245    0.476373    0.524152    11.00000    0.02091    0.03798 =
         0.04309    0.00238    0.00776    0.00442
O2    3    0.885531    0.432441    0.313915    11.00000    0.03988    0.03178 =
         0.03768    0.00055    0.02085    0.00763
O3    3    0.821099    0.673180    0.189758    11.00000    0.03144    0.03788 =
         0.02495   -0.00327    0.01452   -0.00913
O4    3    0.650519    0.515353    0.275346    11.00000    0.02323    0.02249 =
         0.02735    0.00364    0.00628   -0.00032
S1    4    0.917364    0.437347    0.495522    11.00000    0.02379    0.02330 =
         0.02666    0.00071    0.00701    0.00122
S2    4    0.905904    0.740883    0.152669    11.00000    0.03091    0.02773 =
         0.03895    0.00309    0.01559    0.00000
HKLF 4


REM  19m_mb1_mzz534b_0s_a.res in P2(1)
REM wR2 = 0.1200, GooF = S = 1.011, Restrained GooF = 1.011 for all data
REM R1 = 0.0473 for 6685 Fo > 4sig(Fo) and 0.0679 for all 8570 data
REM 395 parameters refined using 1 restraints

END

WGHT      0.0686      0.0000

REM Highest difference peak  0.355,  deepest hole -0.509,  1-sigma level  0.053
Q1    1   0.8942  0.4409  0.5494  11.00000  0.05    0.35
Q2    1   0.8278  0.6396  0.2989  11.00000  0.05    0.29
Q3    1   0.8847  0.3599  0.4609  11.00000  0.05    0.28
Q4    1   0.5212  0.4384  0.2536  11.00000  0.05    0.27
Q5    1   0.8831  0.5137  0.4568  11.00000  0.05    0.26
;
_shelx_res_checksum                92064
_shelx_hkl_file
;
   0   0  -1  205.06    1.88
   0   0   1    0.09    0.17
   0   0  -2 1030.44    8.97
   0   0  -2 1052.74    8.63
   0   0  -2 1067.35    7.43
   0   0   2 1017.45    8.89
   0   0   2 1070.60    7.43
   0   0  -3  187.29    4.02
   0   0  -3  190.28    3.76
   0   0  -3  197.88    2.91
   0   0   3  189.85    4.02
   0   0   3  152.77    3.33
   0   0   3  186.09    2.82
   0   0  -4  400.21    6.75
   0   0  -4  412.94    6.49
   0   0  -4  422.94    5.04
   0   0   4  411.49    7.01
   0   0   4  386.63    6.15
   0   0   4  410.64    5.04
   0   0  -5  206.00    5.38
   0   0  -5  208.39    5.04
   0   0  -5  215.66    5.04
   0   0  -5  205.23    3.76
   0   0  -5  216.00    3.84
   0   0   5  205.92    5.47
   0   0   5  210.10    4.96
   0   0  -6  515.05    9.40
   0   0  -6  519.15    8.89
   0   0  -6  512.91    6.75
   0   0  -6  538.54    6.92
   0   0   6  509.15    9.48
   0   0  -7   14.95    1.97
   0   0  -7   18.71    2.05
   0   0  -7   16.58    1.45
   0   0  -7   17.17    1.45
   0   0   7   14.44    2.14
   0   0  -8    0.77    1.28
   0   0  -8   -0.26    0.77
   0   0  -8   -0.26    0.94
   0   0   8   -0.85    1.45
   0   0  -9  232.23    7.18
   0   0  -9  215.06    5.04
   0   0   9  223.01    7.69
   0   0 -10   79.97    4.61
   0   0 -10   80.49    3.33
   0   0  10   81.60    5.13
   0   0 -11   14.27    2.56
   0   0 -11   14.87    1.79
   0   0  11   13.59    2.91
   0   0 -12  289.82    9.40
   0   0 -12  268.63    6.41
   0   0 -12  262.14    7.52
   0   0  12  262.31    9.91
   0   0 -13   17.86    3.16
   0   0 -13   17.94    2.05
   0   0 -13   18.71    2.48
   0   0  13   17.77    3.67
   0   0 -14  151.49    7.69
   0   0 -14  157.21    5.21
   0   0 -14  153.71    6.24
   0   0  14  159.95    8.72
   0   0 -15   92.71    6.41
   0   0 -15   99.20    5.30
   0   0  15   94.50    7.09
   0   0 -16   76.56    6.15
   0   0 -16   63.31    4.53
   0   0  16   66.73    6.66
   0   0 -17   41.53    5.13
   0   0  17   36.91    5.81
   0   0 -18    1.37    3.33
   0   0  18    0.00    4.02
   0   0 -19   42.89    5.81
   0   0  19   42.55    6.66
   0   0 -20    2.22    4.19
   0   0  20    4.87    4.96
   0  -1   0    2.39    0.51
   0  -1   0    4.44    0.68
   0   1   0    0.00    0.17
   0   1   0    2.91    0.60
   0  -1  -1  654.49    5.81
   0  -1  -1  655.00    6.15
   0  -1  -1  639.45    7.09
   0  -1   1  661.15    5.21
   0  -1   1  625.35    6.84
   0  -1   1    0.43    0.26
   0   1  -1  660.47    5.13
   0   1  -1  630.22    6.84
   0   1  -1  638.43    7.09
   0   1  -1  642.27    6.32
   0   1   1  618.26    6.07
   0   1   1  661.33    5.81
   0   1   1  634.24    6.07
   0   1   1  633.56    7.01
   0  -1  -2 1150.48   10.59
   0  -1  -2 1182.27    9.06
   0  -1  -2 1179.11    8.72
   0  -1  -2 1178.94   11.11
   0  -1   2 1146.90    9.14
   0  -1   2 1137.15   11.02
   0  -1   2 1159.11   10.85
   0   1  -2 1159.63    9.14
   0   1  -2 1148.86   11.02
   0   1  -2 1146.47   10.85
   0   1  -2 1167.32    9.31
   0   1   2 1135.36   10.51
   0   1   2 1208.84    9.14
   0   1   2 1184.58    8.72
   0   1   2 1164.75   10.94
   0  -1  -3 4889.79   43.06
   0  -1  -3 5074.95   39.65
   0  -1  -3 4986.94   34.95
   0  -1  -3 4915.08   49.30
   0  -1   3 4723.61   39.73
   0  -1   3 4710.11   35.63
   0  -1   3 4851.17   39.90
   0   1  -3 4841.86   41.61
   0   1  -3 4975.75   33.15
   0   1  -3 4846.56   44.26
   0   1   3 4791.11   45.80
   0   1   3 5019.15   37.85
   0   1   3 4975.75   33.92
   0   1   3 4799.31   34.43
   0  -1  -4  932.35   11.53
   0  -1  -4  930.90    9.48
   0  -1  -4  926.03   10.85
   0  -1   4  911.67   10.34
   0  -1   4  917.48   11.53
   0   1  -4  907.23   10.25
   0   1  -4  928.33   11.45
   0   1  -4  913.04   10.51
   0   1  -4  952.68   10.68
   0   1   4  938.59   11.71
   0   1   4  947.64    9.48
   0  -1  -5  207.80    5.64
   0  -1  -5  219.25    4.70
   0  -1  -5  207.45    5.13
   0  -1   5  207.88    5.21
   0   1  -5  203.44    5.13
   0   1  -5  204.29    5.64
   0   1  -5  206.86    4.96
   0   1   5  204.55    5.72
   0   1   5  217.11    4.61
   0  -1  -6   29.65    2.48
   0  -1  -6   28.03    2.05
   0  -1  -6   25.97    2.05
   0  -1   6   30.76    2.39
   0   1  -6   25.89    2.14
   0   1  -6   27.17    2.39
   0   1  -6   26.40    1.97
   0   1   6   28.20    2.56
   0   1   6   28.71    2.05
   0  -1  -7   -0.34    1.11
   0  -1  -7    2.73    1.11
   0  -1  -7    1.20    1.11
   0  -1   7    0.85    1.37
   0   1  -7    1.62    1.20
   0   1  -7    3.50    1.45
   0   1  -7    1.71    1.11
   0   1   7    3.50    1.62
   0  -1  -8  277.94    6.92
   0  -1  -8  265.73    6.92
   0  -1   8  271.19    7.69
   0   1  -8  273.16    7.60
   0   1  -8  261.45    7.78
   0   1  -8  266.50    6.49
   0   1   8  267.26    8.20
   0  -1  -9   36.14    2.91
   0  -1  -9   31.78    2.65
   0  -1   9   33.32    3.25
   0   1  -9   33.66    3.25
   0   1  -9   34.52    2.56
   0   1   9   36.40    3.59
   0  -1 -10   56.05    3.67
   0  -1 -10   55.03    3.59
   0  -1  10   49.56    4.10
   0   1 -10   55.11    4.19
   0   1 -10   53.74    3.33
   0   1  10   51.86    4.36
   0  -1 -11   17.60    2.56
   0  -1 -11   17.60    2.39
   0  -1  11   16.66    2.99
   0   1 -11   18.11    2.99
   0   1 -11   14.01    2.14
   0   1  11   13.76    2.91
   0  -1 -12   44.09    3.84
   0  -1 -12   44.86    3.59
   0  -1  12   40.59    4.36
   0   1 -12   44.60    4.27
   0   1 -12   46.31    3.33
   0   1  12   44.17    4.70
   0  -1 -13   96.81    5.64
   0  -1 -13   94.50    5.21
   0  -1  13   91.25    6.32
   0   1 -13   97.49    6.32
   0   1 -13   91.59    4.70
   0   1  13   90.57    6.66
   0  -1 -14   50.84    4.53
   0  -1 -14   44.52    3.93
   0  -1  14   40.93    4.96
   0   1 -14   54.26    5.13
   0   1 -14   50.84    3.76
   0   1  14   43.15    5.30
   0  -1 -15   28.20    3.84
   0  -1 -15   22.56    3.16
   0  -1  15   20.68    4.36
   0   1 -15   24.69    4.10
   0   1 -15   25.12    2.99
   0   1 -15   23.50    2.82
   0   1  15   20.85    4.36
   0  -1 -16   24.35    3.93
   0  -1 -16   21.10    3.25
   0  -1  16   21.96    4.53
   0   1 -16   20.42    4.19
   0   1  16   23.84    4.96
   0  -1 -17   70.49    5.98
   0  -1 -17   68.18    5.21
   0  -1  17   82.88    7.52
   0   1 -17   78.52    6.92
   0   1  17   81.00    7.69
   0  -1 -18    8.03    3.50
   0  -1  18    2.22    4.36
   0   1 -18   12.22    4.27
   0   1  18   11.28    4.87
   0  -1 -19    1.11    3.33
   0  -1  19    6.75    5.04
   0   1 -19    4.02    4.02
   0   1  19    2.56    4.70
   0  -1  20    7.18    5.30
   0   1 -20    4.19    4.36
   0  -2   0 4484.45   29.31
   0  -2   0 4421.40   32.47
   0  -2   0 4359.11   39.99
   0   2   0 4479.84   31.44
   0   2   0 4346.98   30.33
   0   2   0 4457.62   34.95
   0  -2  -1 1101.61   10.25
   0  -2  -1 1133.14   10.34
   0  -2  -1 1153.30   11.02
   0  -2  -1 1155.95   11.79
   0  -2  -1 1138.09   12.82
   0  -2   1 1167.40    8.97
   0  -2   1 1125.71   12.13
   0  -2   1 1126.39   11.88
   0   2  -1 1149.03    8.89
   0   2  -1 1150.31   12.13
   0   2  -1 1146.90   12.82
   0   2  -1 1148.86   11.96
   0   2   1 1167.49   11.02
   0   2   1 1155.44   11.96
   0   2   1 1141.85   12.65
   0  -2  -2 3586.54   25.29
   0  -2  -2 4117.65   28.97
   0  -2  -2 4113.72   30.67
   0  -2  -2 4072.53   30.42
   0  -2   2 4094.07   31.27
   0  -2   2 3969.23   29.39
   0   2  -2 4188.05   29.05
   0   2  -2 3992.99   29.31
   0   2  -2 4107.74   30.59
   0   2  -2 4055.45   31.70
   0   2   2 3989.14   27.51
   0   2   2 4206.34   27.09
   0   2   2 4175.24   28.11
   0   2   2 4105.17   30.42
   0  -2  -3  534.53    8.20
   0  -2  -3  538.97    6.84
   0  -2  -3  555.55    7.09
   0  -2  -3  543.59    9.14
   0  -2   3  519.32    6.41
   0  -2   3  533.50    9.06
   0   2  -3  548.11    6.58
   0   2  -3  545.12    9.14
   0   2  -3  535.55    7.43
   0   2   3  535.81    8.29
   0   2   3  556.57    6.92
   0   2   3  552.81    7.09
   0  -2  -4  426.19    8.03
   0  -2  -4  426.27    6.24
   0  -2  -4  436.78    5.90
   0  -2  -4  422.34    8.37
   0  -2   4  421.40    6.49
   0  -2   4  421.92    8.54
   0   2  -4  411.15    6.32
   0   2  -4  415.76    8.20
   0   2  -4  407.56    6.41
   0   2   4  408.76    7.95
   0   2   4  434.22    6.24
   0   2   4  427.04    5.90
   0  -2  -5 1843.68   19.65
   0  -2  -5 1826.85   15.89
   0  -2  -5 1834.11   14.01
   0  -2  -5 1806.43   19.57
   0  -2   5 1766.87   16.66
   0  -2   5 1823.51   20.34
   0   2  -5 1781.39   16.66
   0   2  -5 1805.32   19.40
   0   2  -5 1793.61   15.64
   0   2   5 1790.28   19.57
   0   2   5 1876.75   16.06
   0   2   5 1840.09   14.10
   0  -2  -6  145.85    5.47
   0  -2  -6  147.82    4.19
   0  -2  -6  147.22    3.08
   0  -2  -6  150.89    5.47
   0  -2   6  140.30    4.61
   0  -2   6  139.87    5.55
   0   2  -6  134.91    4.44
   0   2  -6  135.26    5.04
   0   2   6  140.38    5.47
   0   2   6  145.51    4.10
   0   2   6  141.32    2.99
   0  -2  -7  102.02    3.76
   0  -2  -7   93.65    4.53
   0  -2   7   99.28    4.27
   0  -2   7  101.33    5.04
   0   2  -7  101.68    4.27
   0   2  -7   91.59    4.78
   0   2  -7   99.88    4.53
   0   2   7  102.45    5.04
   0  -2  -8  347.75    7.43
   0  -2  -8  335.02    8.72
   0  -2   8  336.22    8.37
   0   2  -8  324.60    8.12
   0   2  -8  324.60    9.31
   0   2  -8  342.54    8.54
   0   2   8  343.74    9.66
   0  -2  -9   41.95    2.91
   0  -2  -9   44.26    3.50
   0  -2   9   39.13    3.25
   0   2  -9   42.04    3.76
   0   2  -9   41.61    3.25
   0   2   9   40.41    3.84
   0  -2 -10   87.66    4.36
   0  -2 -10   86.47    4.87
   0  -2  10   84.59    5.04
   0   2 -10   84.84    5.47
   0   2 -10   89.71    4.78
   0   2  10   82.62    5.55
   0  -2 -11   84.50    4.53
   0  -2 -11   73.22    4.70
   0  -2  11   75.45    5.04
   0   2 -11   75.53    5.47
   0   2 -11   75.96    4.61
   0   2  11   79.80    5.81
   0  -2 -12   84.25    4.87
   0  -2 -12   82.11    5.21
   0  -2  12   76.64    5.47
   0   2 -12   89.29    6.15
   0   2 -12   80.57    4.87
   0   2  12   84.59    6.15
   0  -2 -13  232.83    8.20
   0  -2 -13  237.79    8.80
   0  -2  13  231.81    9.40
   0   2 -13  235.22   10.00
   0   2 -13  234.88    8.29
   0   2  13  228.56   10.25
   0  -2 -14   17.17    3.08
   0  -2 -14   12.39    2.73
   0  -2  14   23.24    4.19
   0   2 -14   20.08    4.10
   0   2 -14   16.83    2.99
   0   2  14   19.22    4.27
   0  -2 -15   16.75    3.25
   0  -2 -15   13.84    2.99
   0  -2  15   13.24    3.93
   0   2 -15   15.98    3.93
   0   2 -15   12.39    2.82
   0   2  15   17.00    4.44
   0  -2 -16   15.81    3.50
   0  -2 -16   22.56    3.67
   0  -2  16   18.63    4.44
   0   2 -16   17.94    4.36
   0   2 -16   18.11    3.25
   0   2  16   17.09    4.78
   0  -2 -17   17.09    3.76
   0  -2 -17   23.15    3.93
   0  -2  17   20.76    4.78
   0   2 -17   16.40    4.36
   0   2  17   20.51    5.30
   0  -2  18    8.29    4.78
   0   2 -18   13.76    4.61
   0   2  18   15.64    5.30
   0  -2  19   29.65    5.98
   0   2 -19   18.37    5.30
   0   2  19   21.62    5.90
   0  -2  20    7.26    5.55
   0   2 -20    9.57    5.21
   0  -3   0    0.60    0.68
   0  -3   0    0.51    0.68
   0  -3   0   -0.68    0.94
   0  -3   0    0.09    1.03
   0   3   0    0.68    1.11
   0  -3  -1  163.88    4.02
   0  -3  -1  172.59    4.10
   0  -3  -1  175.07    4.78
   0  -3  -1  168.15    5.55
   0  -3   1  174.90    3.42
   0  -3   1  175.16    5.30
   0  -3   1  172.00    5.30
   0   3  -1  168.07    3.33
   0   3  -1  172.68    5.64
   0   3   1  175.93    4.70
   0   3   1  173.79    5.21
   0  -3  -2  471.30    7.69
   0  -3  -2  478.39    7.69
   0  -3  -2  481.98    7.78
   0  -3  -2  491.38    9.83
   0  -3   2  491.12    5.90
   0  -3   2  479.42    9.23
   0  -3   2  465.32    8.63
   0   3  -2  491.98    5.90
   0   3  -2  471.56    9.57
   0   3   2  488.30    7.69
   0   3   2  480.87    8.54
   0  -3  -3  246.07    5.98
   0  -3  -3  262.31    6.15
   0  -3  -3  259.75    5.47
   0  -3  -3  253.94    7.18
   0  -3   3  255.13    4.44
   0  -3   3  258.38    7.09
   0  -3   3  234.97    5.90
   0   3  -3  255.47    4.44
   0   3  -3  249.66    7.18
   0   3   3  258.46    6.15
   0   3   3  260.09    5.38
   0   3   3  263.76    6.07
   0  -3  -4  637.15    8.89
   0  -3  -4  649.62   12.05
   0  -3   4  629.88    8.03
   0  -3   4  599.38   11.53
   0   3  -4  632.53    8.03
   0   3  -4  617.15   11.79
   0   3  -4  635.18   11.11
   0   3   4  631.68   10.68
   0   3   4  648.17    8.80
   0   3   4  624.33    9.23
   0  -3  -5  358.86    8.37
   0  -3  -5  366.12    6.66
   0  -3  -5  352.96    9.14
   0  -3   5  345.36    6.41
   0  -3   5  355.87    9.23
   0   3  -5  361.76    6.49
   0   3  -5  355.27    9.14
   0   3  -5  359.46    8.20
   0   3   5  357.24    8.54
   0   3   5  369.28    6.66
   0   3   5  363.90    6.66
   0  -3  -6  103.64    3.67
   0  -3  -6  107.06    3.93
   0  -3  -6  104.41    5.21
   0  -3   6  105.09    3.93
   0  -3   6   98.17    5.21
   0   3  -6  102.36    3.84
   0   3  -6   95.44    4.96
   0   3  -6  103.90    4.44
   0   3   6  101.42    4.96
   0   3   6  104.50    3.67
   0   3   6  101.16    3.33
   0  -3  -7   41.95    2.56
   0  -3  -7   38.53    2.05
   0  -3  -7   40.24    3.59
   0  -3   7   39.05    2.73
   0  -3   7   36.40    3.59
   0   3  -7   38.79    2.65
   0   3  -7   39.73    3.42
   0   3   7   36.57    3.42
   0   3   7   38.45    2.05
   0  -3  -8   33.07    2.48
   0  -3  -8   31.19    1.79
   0  -3  -8   29.99    3.16
   0  -3   8   28.45    2.65
   0  -3   8   28.54    3.42
   0   3  -8   29.56    2.56
   0   3  -8   25.38    3.25
   0   3  -8   31.53    3.25
   0   3   8   33.66    3.59
   0   3   8   31.19    1.79
   0  -3  -9   48.45    3.08
   0  -3  -9   44.77    3.93
   0  -3   9   47.59    3.50
   0   3  -9   49.90    4.53
   0   3  -9   43.15    3.84
   0   3   9   43.58    4.19
   0  -3 -10  141.49    5.30
   0  -3 -10  140.55    6.75
   0  -3  10  137.39    6.07
   0   3 -10  130.21    7.09
   0   3 -10  136.37    6.58
   0   3  10  144.23    7.43
   0  -3 -11   33.24    2.99
   0  -3 -11   33.24    3.76
   0  -3  11   35.03    3.67
   0   3 -11   34.35    4.27
   0   3 -11   34.18    3.76
   0   3  11   39.05    4.44
   0  -3 -12    4.27    2.05
   0  -3 -12    5.47    2.48
   0  -3  12    4.96    2.48
   0   3 -12    3.42    2.82
   0   3 -12    6.07    2.56
   0   3  12    5.72    3.08
   0  -3 -13    2.14    2.14
   0  -3 -13    1.45    2.22
   0  -3  13    0.26    2.48
   0   3 -13    1.03    2.82
   0   3 -13   -0.68    2.14
   0   3  13    0.94    3.08
   0  -3 -14   70.92    4.87
   0  -3 -14   69.81    5.64
   0  -3  14   69.72    5.81
   0   3 -14   71.60    6.49
   0   3 -14   70.49    5.47
   0   3  14   79.63    6.92
   0  -3 -15   29.05    3.76
   0  -3 -15   23.84    3.93
   0  -3  15   24.01    4.36
   0   3 -15   22.22    4.70
   0   3 -15   30.42    4.10
   0   3  15   29.48    5.21
   0  -3 -16    2.31    2.73
   0  -3  16   -0.34    3.25
   0   3 -16    1.28    3.50
   0   3 -16    3.93    2.82
   0   3  16    6.84    4.19
   0  -3 -17    4.02    3.25
   0  -3  17    4.27    3.84
   0   3 -17   -1.20    3.67
   0   3 -17    4.10    3.16
   0   3  17    2.14    4.27
   0  -3 -18   40.76    5.38
   0  -3  18   43.06    6.32
   0   3 -18   41.35    6.58
   0   3  18   49.04    7.18
   0  -3  19   -6.07    4.19
   0   3 -19   -0.68    4.19
   0  -3  20    6.41    5.30
   0   3 -20    5.98    5.38
   0  -4   0 1016.25   11.02
   0  -4   0 1003.52   10.85
   0  -4   0 1016.25   14.44
   0  -4   0 1037.02   15.98
   0   4   0 1051.46   15.98
   0  -4  -1   31.19    2.14
   0  -4  -1   29.82    2.05
   0  -4  -1   28.97    2.56
   0  -4  -1   31.27    2.99
   0  -4   1   29.14    1.71
   0  -4   1   30.08    2.82
   0  -4   1   32.98    2.99
   0   4  -1   31.36    1.79
   0   4  -1   31.96    3.08
   0   4   1   31.44    2.91
   0  -4  -2  269.06    6.32
   0  -4  -2  265.47    6.15
   0  -4  -2  274.01    6.75
   0  -4  -2  262.31    8.12
   0  -4   2  270.25    4.70
   0  -4   2  256.67    7.60
   0  -4   2  255.99    7.43
   0   4  -2  254.96    4.53
   0   4  -2  256.75    8.03
   0   4   2  258.72    7.35
   0  -4  -3  301.27    7.18
   0  -4  -3  304.60    7.18
   0  -4  -3  310.50    7.01
   0  -4  -3  294.35    8.89
   0  -4   3  304.43    5.04
   0  -4   3  299.99    8.54
   0   4  -3  314.51    5.13
   0   4  -3  317.16    9.23
   0   4   3  311.78    7.86
   0  -4  -4  192.76    6.24
   0  -4  -4  193.36    6.07
   0  -4  -4  204.38    5.64
   0  -4  -4  195.58    7.52
   0  -4   4  191.73    4.27
   0  -4   4  182.59    7.01
   0  -4   4  199.59    6.41
   0   4  -4  200.45    4.36
   0   4  -4  210.45    7.69
   0   4   4  196.18    6.07
   0  -4  -5  133.38    5.55
   0  -4  -5  140.64    4.70
   0  -4  -5  137.82    6.41
   0  -4   5  131.50    3.93
   0  -4   5  142.09    6.49
   0   4  -5  137.39    3.93
   0   4  -5  128.16    6.24
   0   4   5  140.98    5.72
   0   4   5  142.52    5.04
   0  -4  -6  160.12    5.04
   0  -4  -6  160.20    7.09
   0  -4   6  159.35    4.70
   0  -4   6  160.46    7.18
   0   4  -6  157.56    4.61
   0   4  -6  157.90    7.09
   0   4   6  162.94    6.49
   0   4   6  162.94    5.21
   0  -4  -7  183.27    5.47
   0  -4  -7  170.63    7.52
   0  -4   7  181.05    5.47
   0  -4   7  180.80    7.95
   0   4  -7  170.46    5.21
   0   4  -7  178.23    7.69
   0   4   7  185.67    7.35
   0   4   7  178.66    5.21
   0  -4  -8  150.04    5.13
   0  -4  -8  149.87    7.26
   0  -4   8  141.58    5.21
   0  -4   8  142.26    7.43
   0   4  -8  142.77    5.21
   0   4  -8  147.82    7.18
   0   4   8  152.26    7.09
   0   4   8  109.79    3.93
   0  -4  -9   78.18    3.93
   0  -4  -9   76.73    5.47
   0  -4   9   73.99    4.19
   0  -4   9   74.59    5.72
   0   4  -9   78.78    4.27
   0   4  -9   81.94    5.98
   0   4  -9   73.48    5.47
   0   4   9   81.26    5.64
   0  -4 -10  324.00    8.03
   0  -4 -10  325.62   11.11
   0  -4  10  265.38    8.12
   0   4 -10  310.24   11.53
   0   4 -10  330.06   11.11
   0   4  10  327.42   11.28
   0  -4 -11   34.09    3.08
   0  -4 -11   40.76    4.44
   0  -4  11   24.78    3.16
   0   4 -11   40.59    4.96
   0   4 -11   31.53    4.19
   0   4  11   36.74    4.61
   0  -4 -12    3.59    2.14
   0  -4 -12    3.84    2.65
   0  -4  12    7.35    2.56
   0   4 -12    4.53    3.16
   0   4 -12    2.56    2.65
   0   4  12    8.54    3.42
   0  -4 -13   24.78    3.16
   0  -4 -13   27.26    4.19
   0  -4  13   19.48    3.42
   0   4 -13   23.75    4.44
   0   4 -13   26.15    4.10
   0   4  13   24.35    4.61
   0  -4 -14   43.58    5.13
   0  -4  14   27.68    3.93
   0   4 -14   40.07    5.55
   0   4 -14   39.90    4.96
   0   4  14   40.33    5.64
   0  -4 -15   38.79    5.04
   0  -4  15   20.85    3.93
   0   4 -15   37.42    5.72
   0   4 -15   32.81    4.78
   0   4  15   31.70    5.55
   0  -4 -16   56.14    6.07
   0  -4  16   22.81    4.27
   0   4 -16   56.56    6.92
   0   4 -16   53.91    5.81
   0   4  16   62.71    7.26
   0  -4 -17    2.48    3.50
   0  -4  17    3.16    3.33
   0   4 -17    0.60    4.44
   0   4 -17    7.95    4.02
   0   4  17    1.11    4.61
   0  -4 -18   -1.62    3.50
   0  -4  18   -1.62    4.02
   0   4 -18   -0.34    4.10
   0   4 -18    0.26    3.50
   0   4  18   -2.22    4.96
   0  -4 -19    3.67    4.36
   0   4 -19    7.35    5.30
   0  -5   0    1.03    1.03
   0  -5   0    0.43    0.94
   0  -5   0    0.60    1.54
   0  -5   0    0.68    1.71
   0   5   0    1.03    1.71
   0  -5  -1    0.43    1.11
   0  -5  -1    2.39    1.20
   0  -5  -1    2.14    1.62
   0  -5  -1    3.84    1.88
   0  -5   1    2.05    0.94
   0  -5   1    1.28    0.94
   0  -5   1    2.91    1.79
   0  -5   1    2.39    1.88
   0   5  -1    3.33    2.05
   0   5   1    1.37    1.71
   0  -5  -2  117.40    4.53
   0  -5  -2  115.60    4.44
   0  -5  -2  116.71    5.13
   0  -5  -2  113.47    6.15
   0  -5   2  103.81    3.08
   0  -5   2  120.47    5.90
   0  -5   2  114.07    5.72
   0   5  -2  115.43    6.24
   0   5   2  115.09    5.64
   0  -5  -3  309.22    7.78
   0  -5  -3  300.42    7.60
   0  -5  -3  292.56    7.78
   0  -5  -3  289.48    9.83
   0  -5   3  233.00    4.61
   0  -5   3  291.70    9.31
   0  -5   3  298.37    8.97
   0   5  -3  291.70    5.21
   0   5  -3  288.80    9.83
   0   5   3  302.98    8.89
   0  -5  -4  211.64    6.92
   0  -5  -4  206.51    6.84
   0  -5  -4  201.73    6.32
   0  -5  -4  207.80    8.54
   0  -5   4  153.45    3.84
   0  -5   4  209.85    8.29
   0   5  -4  207.97    4.44
   0   5  -4  189.60    8.12
   0   5   4  206.69    7.26
   0  -5  -5   60.32    4.10
   0  -5  -5   63.40    3.67
   0  -5  -5   63.91    5.04
   0  -5   5   43.92    2.31
   0  -5   5   59.38    4.87
   0   5  -5   60.75    2.73
   0   5  -5   63.91    5.13
   0   5   5   61.69    4.02
   0  -5  -6   96.81    5.47
   0  -5  -6   89.71    4.27
   0  -5  -6   93.22    6.15
   0  -5   6   42.55    2.48
   0  -5   6   96.29    6.24
   0   5  -6   93.22    3.59
   0   5  -6   92.62    6.15
   0   5   6   94.33    4.70
   0  -5  -7   12.47    2.82
   0  -5  -7   12.56    2.22
   0  -5  -7   11.88    3.16
   0  -5   7    2.91    1.20
   0  -5   7   10.94    3.25
   0   5  -7   12.73    1.88
   0   5  -7    9.31    3.08
   0   5   7    9.31    1.97
   0  -5  -8   87.49    5.90
   0  -5  -8   90.31    4.36
   0  -5  -8   97.06    6.58
   0  -5   8   82.88    6.32
   0   5  -8   90.14    4.10
   0   5  -8   83.99    6.15
   0   5   8  100.82    6.15
   0   5   8   31.87    2.73
   0  -5  -9   59.47    5.13
   0  -5  -9   59.13    3.67
   0  -5  -9   58.96    5.55
   0  -5   9    4.96    1.54
   0  -5   9   56.48    5.55
   0   5  -9   52.21    5.38
   0   5  -9   52.63    5.21
   0   5   9   54.51    5.04
   0   5   9   -1.03    1.03
   0  -5 -10    9.91    2.31
   0  -5 -10    6.41    2.91
   0  -5  10    0.26    1.37
   0  -5  10    8.54    3.59
   0   5 -10    7.78    3.33
   0   5 -10    8.54    3.16
   0   5  10    9.57    3.16
   0   5  10    0.17    1.03
   0  -5 -11   34.86    3.25
   0  -5 -11   37.00    4.87
   0  -5  11   -0.43    1.54
   0   5 -11   36.91    5.13
   0   5 -11   34.26    4.78
   0   5  11   45.11    5.13
   0  -5 -12   25.97    4.44
   0  -5  12   -0.43    1.71
   0   5 -12   28.28    5.04
   0   5 -12   23.33    4.27
   0   5  12   29.31    4.70
   0  -5 -13    5.21    3.16
   0  -5  13    3.16    2.14
   0   5 -13    8.89    3.76
   0   5 -13    7.69    3.59
   0   5  13    4.10    3.59
   0  -5 -14   21.28    4.27
   0   5 -14   21.36    5.04
   0   5 -14   24.35    4.53
   0   5  14   25.12    4.96
   0  -5 -15   18.37    4.36
   0   5 -15   19.74    5.30
   0   5 -15   21.87    4.78
   0   5  15   20.68    5.30
   0  -5 -16   27.00    5.38
   0   5 -16   35.03    6.41
   0   5 -16   35.54    5.64
   0   5  16   31.19    5.98
   0  -5 -17   62.54    7.01
   0   5 -17   68.52    8.20
   0   5 -17   59.90    6.92
   0   5  17   54.09    7.52
   0  -5 -18    3.16    4.36
   0   5 -18   12.05    5.90
   0   5 -18   18.28    5.13
   0  -6   0   24.78    2.05
   0  -6   0   16.58    1.79
   0  -6   0   65.45    4.78
   0  -6   0   66.65    5.30
   0   6   0   67.67    5.30
   0  -6  -1   30.33    2.39
   0  -6  -1   29.14    2.39
   0  -6  -1   56.14    4.44
   0  -6  -1   59.64    5.13
   0  -6   1   13.33    1.45
   0  -6   1    6.07    1.20
   0  -6   1   55.54    4.70
   0  -6   1   54.26    4.78
   0   6  -1   54.68    4.96
   0   6   1   50.92    4.70
   0  -6  -2   88.77    4.19
   0  -6  -2   85.10    4.10
   0  -6  -2  125.26    5.98
   0  -6  -2  122.52    7.09
   0  -6   2    1.37    0.85
   0  -6   2  129.10    6.75
   0  -6   2  130.56    6.92
   0   6  -2  123.89    7.18
   0   6   2  128.25    6.84
   0  -6  -3   59.38    3.84
   0  -6  -3   54.17    3.67
   0  -6  -3   83.99    4.87
   0  -6  -3   84.76    6.15
   0  -6   3   87.75    5.90
   0  -6   3   81.51    5.55
   0   6  -3   89.20    6.32
   0   6   3   76.39    5.30
   0  -6  -4   22.90    2.82
   0  -6  -4   26.06    2.99
   0  -6  -4   22.81    3.84
   0  -6   4   26.57    4.02
   0  -6   4   19.40    3.16
   0   6  -4   27.17    4.10
   0   6   4   27.94    3.59
   0  -6  -5   37.25    3.67
   0  -6  -5   37.25    3.42
   0  -6  -5   40.76    4.87
   0  -6   5   35.80    4.53
   0   6  -5   40.50    4.78
   0   6   5   38.96    4.02
   0  -6  -6  166.10    7.26
   0  -6  -6  175.41    6.41
   0  -6  -6  163.96    8.72
   0  -6   6  165.42    8.63
   0   6  -6  171.06    8.97
   0   6   6  139.27    6.41
   0  -6  -7    5.30    2.73
   0  -6  -7    4.78    2.14
   0  -6  -7    4.96    3.08
   0  -6   7   -0.34    1.03
   0  -6   7    8.63    3.42
   0   6  -7    4.44    3.08
   0   6   7    1.54    1.97
   0  -6  -8   10.85    3.25
   0  -6  -8   12.65    2.56
   0  -6  -8   15.81    3.84
   0  -6   8   14.18    4.02
   0   6  -8   14.18    3.93
   0   6   8    0.60    1.45
   0  -6  -9   22.30    3.84
   0  -6  -9   24.61    4.44
   0  -6   9   26.06    4.87
   0   6  -9   24.69    4.61
   0   6   9   -0.51    1.37
   0  -6 -10   28.28    4.61
   0  -6 -10   25.29    4.53
   0  -6  10   26.06    5.04
   0   6 -10   27.00    4.96
   0   6 -10   27.77    5.04
   0  -6 -11   83.90    7.09
   0  -6 -11   88.09    7.52
   0   6 -11   83.39    7.60
   0   6 -11   83.56    7.35
   0  -6 -12   71.94    7.01
   0  -6 -12   74.34    7.09
   0   6 -12   80.15    7.69
   0   6 -12   81.94    7.52
   0  -6 -13   16.15    5.04
   0  -6 -13   14.27    4.53
   0   6 -13   20.85    5.21
   0   6 -13   20.85    4.96
   0  -6 -14    6.32    4.27
   0  -6 -14    5.90    3.76
   0   6 -14    1.71    4.19
   0   6 -14    5.90    4.19
   0  -6 -15    0.17    4.44
   0  -6 -15    3.93    4.02
   0   6 -15    1.37    4.53
   0   6 -15    2.22    4.19
   0  -6 -16    5.30    5.30
   0  -6 -16    8.97    4.87
   0   6 -16    4.19    5.04
   0   6 -16    8.63    4.87
   0  -7   0    0.34    1.03
   0  -7   0    1.20    2.56
   0  -7   0   -0.68    2.56
   0   7   0   -2.39    2.65
   0  -7  -1   -0.34    1.20
   0  -7  -1   28.20    3.93
   0  -7  -1   29.22    4.44
   0  -7   1   29.90    4.10
   0  -7   1   31.78    4.61
   0   7  -1   26.83    4.36
   0   7   1   35.29    4.61
   0  -7  -2    0.77    1.28
   0  -7  -2   21.96    3.59
   0  -7  -2   18.71    3.93
   0  -7   2   15.04    3.67
   0  -7   2   19.65    3.76
   0   7  -2   13.76    3.76
   0   7   2   18.97    3.76
   0  -7  -3   -0.34    1.37
   0  -7  -3   80.74    5.38
   0  -7  -3   81.17    6.66
   0  -7   3   76.30    6.15
   0  -7   3   72.88    5.90
   0   7  -3   72.54    6.49
   0   7   3   74.76    5.98
   0  -7  -4    0.26    1.62
   0  -7  -4    3.67    2.48
   0  -7  -4    3.25    3.16
   0  -7   4    8.29    3.67
   0  -7   4    3.93    2.91
   0   7  -4    7.95    3.42
   0   7   4    8.63    3.25
   0  -7  -5    6.07    2.22
   0  -7  -5   29.82    3.50
   0  -7  -5   24.01    4.53
   0  -7   5   24.52    4.44
   0   7  -5   26.83    4.78
   0   7   5   18.20    3.59
   0  -7  -6   14.01    2.99
   0  -7  -6   30.25    3.59
   0  -7  -6   34.52    5.13
   0  -7   6   26.91    4.78
   0   7  -6   33.66    5.30
   0   7   6   21.87    3.67
   0  -7  -7   22.90    3.67
   0  -7  -7   33.24    5.13
   0  -7   7   38.28    5.55
   0   7  -7   41.18    5.72
   0   7   7    4.78    2.31
   0  -7  -8   35.54    4.61
   0  -7  -8   40.84    5.81
   0  -7   8   48.96    6.32
   0   7  -8   46.40    6.15
   0   7   8   -1.28    1.79
   0  -7  -9    0.17    2.91
   0  -7  -9    5.47    3.59
   0  -7   9    3.93    4.02
   0   7  -9    1.54    3.93
   0   7  -9   -3.93    3.67
   0  -7 -10    4.36    3.59
   0  -7 -10   11.88    4.19
   0  -7  10   12.90    4.78
   0   7 -10   13.76    4.78
   0   7 -10   14.01    4.78
   0  -7 -11    9.91    4.19
   0  -7 -11    4.96    4.19
   0   7 -11   10.85    4.70
   0   7 -11    8.63    4.78
   0  -7 -12   71.94    7.26
   0  -7 -12   69.55    7.60
   0   7 -12   72.63    7.86
   0   7 -12   74.25    8.12
   0  -7 -13   13.67    5.13
   0  -7 -13    9.40    4.70
   0   7 -13    9.66    4.96
   0   7 -13    8.29    4.70
   0  -7 -14   11.19    5.04
   0  -7 -14    4.10    4.19
   0   7 -14   10.25    5.38
   0   7 -14    6.15    4.96
   0  -7 -15   32.55    6.84
   0  -7 -15   27.34    6.15
   0   7 -15   31.44    7.01
   0   7 -15   42.21    7.18
   0  -8   0    3.08    3.50
   0  -8   0    5.81    3.76
   0   8   0    9.91    4.19
   0  -8  -1  129.62    7.69
   0  -8  -1  132.27    8.97
   0  -8   1  127.74    8.03
   0  -8   1  135.00    8.89
   0   8  -1  132.61    8.89
   0   8   1  122.87    8.37
   0  -8  -2   22.98    4.19
   0  -8  -2   18.11    4.53
   0  -8   2   23.75    4.78
   0  -8   2   22.04    4.53
   0   8  -2   26.57    5.21
   0   8   2   22.81    4.78
   0  -8  -3   23.75    4.10
   0  -8  -3   15.29    4.78
   0  -8   3   18.80    4.61
   0  -8   3   17.94    4.53
   0   8  -3   27.09    5.21
   0   8   3   23.41    4.61
   0  -8  -4   66.99    5.38
   0  -8  -4   57.16    6.84
   0  -8   4   64.17    6.49
   0  -8   4   57.08    6.07
   0   8  -4   61.18    7.01
   0   8   4   55.96    5.98
   0  -8  -5   54.68    6.75
   0  -8   5   53.66    6.32
   0   8  -5   54.17    6.66
   0   8   5   35.46    4.96
   0  -8  -6   10.51    4.27
   0  -8   6   15.47    5.13
   0   8  -6   13.33    4.61
   0   8   6    2.39    2.82
   0  -8  -7  134.83    9.66
   0  -8   7  132.78    9.66
   0   8  -7  141.83   10.17
   0   8   7    0.43    2.39
   0  -8  -8    2.91    4.19
   0  -8   8    3.16    4.36
   0   8  -8    5.21    4.44
   0  -8  -9    5.21    4.02
   0  -8   9    4.70    4.53
   0   8  -9    2.48    4.36
   0   8  -9    0.17    4.27
   0  -8 -10  107.06    9.31
   0   8 -10  106.03    9.40
   0   8 -10  113.21    9.74
   0  -8 -11    6.58    4.44
   0  -8 -11   25.89    5.98
   0   8 -11   33.32    6.75
   0   8 -11   28.28    6.41
   0  -8 -12    3.93    4.19
   0  -8 -12   18.20    5.64
   0   8 -12   14.10    5.64
   0   8 -12   15.21    5.81
   0  -9   0   -0.68    3.67
   0  -9   0   -1.03    4.19
   0   9   0   -4.70    3.76
   0  -9  -1   26.57    5.04
   0  -9  -1   28.03    5.64
   0  -9   1   27.77    5.30
   0  -9   1   24.44    5.55
   0   9  -1   25.03    5.64
   0   9   1   28.97    5.72
   0  -9  -2   21.53    5.72
   0  -9   2   22.13    5.21
   0  -9   2   28.45    5.72
   0   9  -2   22.90    5.90
   0   9   2   24.69    5.47
   0  -9  -3   10.51    4.78
   0  -9   3    9.14    4.78
   0  -9   3    9.48    4.19
   0   9  -3    8.97    4.78
   0   9   3    6.66    4.44
   0  -9  -4    2.82    4.36
   0  -9   4    5.90    4.70
   0   9  -4   -0.51    4.53
   0   9   4    2.48    3.93
   0  -9  -5    9.74    4.78
   0  -9   5    9.06    4.78
   0   9  -5    8.29    5.04
   0   9   5    4.02    3.76
   0  -9  -6   12.90    5.13
   0  -9   6   21.87    5.90
   0   9  -6   13.33    5.47
   0   9   6   -0.09    3.08
   0  -9  -7    7.43    4.78
   0  -9   7    4.19    5.21
   0   9  -7    4.87    5.04
   0  -9  -8   42.89    7.18
   0  -9   8   42.89    7.18
   0   9  -8   49.47    7.35
   0   9  -8   46.82    7.43
   0  -9  -9    7.01    4.96
   0   9  -9    6.75    5.38
   0   9  -9    1.45    5.04
   0 -10   0   11.71    5.47
   0  10   0    9.83    5.81
   0 -10  -1   -0.09    4.36
   0 -10   1   -5.55    4.87
   0  10  -1    0.26    4.96
   0  10   1   -1.03    4.96
   0 -10  -2   20.25    6.41
   0 -10   2   14.44    5.47
   0 -10   2   22.90    6.07
   0  10  -2   21.62    6.24
   0  10   2   22.81    6.07
   0 -10  -3   29.48    6.58
   0 -10   3   22.73    6.15
   0  10  -3   25.29    6.49
   0  10   3   12.73    5.21
   1   0 -21    4.96    4.36
  -1   0  20   18.37    6.15
   1   0 -20   21.53    5.21
  -1   0  19    7.86    4.78
   1   0 -19    1.62    3.76
  -1   0  18   22.30    5.21
   1   0 -18   28.71    4.96
  -1   0  17    2.22    3.76
   1   0 -17   -0.68    2.91
  -1   0  16   39.90    5.47
   1   0 -16   37.85    4.70
   1   0 -16   33.32    3.25
  -1   0  15   27.17    4.78
   1   0 -15   35.03    4.36
   1   0 -15   28.97    2.99
  -1   0  14  476.68   14.44
   1   0 -14  489.50   13.50
   1   0 -14  487.02    8.54
   1   0 -14  478.31   10.25
  -1   0  13   18.63    3.67
   1   0 -13   20.25    3.25
   1   0 -13   18.71    1.88
   1   0 -13   16.23    2.22
  -1   0  12    7.86    2.82
   1   0 -12   14.27    2.73
   1   0 -12   11.79    1.62
   1   0 -12   13.33    1.88
  -1   0  11  115.52    6.32
   1   0 -11  112.87    5.72
   1   0 -11  103.64    3.59
   1   0 -11  106.03    4.19
  -1   0  10  600.92   13.24
   1   0 -10  616.55   12.56
   1   0 -10  608.35    8.46
   1   0 -10  600.06    9.66
  -1   0   9   63.91    4.19
   1   0  -9   62.63    3.93
   1   0  -9   60.49    2.48
   1   0  -9   63.31    2.56
   1   0  -9   58.61    2.82
  -1   0   8   39.73    3.25
   1   0  -8   34.35    2.91
   1   0  -8   35.20    2.82
   1   0  -8   38.02    1.88
   1   0  -8   38.28    1.97
   1   0  -8   34.43    2.05
  -1   0   7   82.88    4.10
   1   0  -7   87.75    4.10
   1   0  -7   85.27    3.93
   1   0  -7   83.39    2.56
   1   0  -7   85.61    2.56
   1   0  -7   78.27    2.73
  -1   0   6  968.75   13.16
   1   0  -6  988.23   13.16
   1   0  -6 1031.72   13.07
   1   0  -6 1000.02    9.14
   1   0  -6 1035.39    9.31
   1   0  -6  971.31    9.74
  -1   0   5  336.30    6.84
  -1   0   5  351.85    6.58
  -1   0   5  341.09    4.44
   1   0  -5  333.40    6.66
   1   0  -5  346.81    6.66
   1   0  -5  343.48    4.44
   1   0  -5  329.55    4.70
  -1   0   4  188.57    4.53
  -1   0   4  199.08    4.44
  -1   0   4  191.13    2.91
   1   0  -4  191.90    4.53
   1   0  -4  194.21    4.44
   1   0  -4  191.22    2.91
   1   0  -4  186.09    2.99
  -1   0   3  501.29    6.66
  -1   0   3  535.98    6.75
  -1   0   3  513.42    4.70
  -1   0   3  500.35    4.53
   1   0  -3  517.78    6.75
   1   0  -3  518.64    6.66
   1   0  -3  513.60    4.70
   1   0  -3  510.01    4.61
  -1   0   2  755.57    7.26
  -1   0   2  803.67    7.52
  -1   0   2  783.17    5.90
  -1   0   2  778.38    5.47
   1   0  -2  775.31    7.35
   1   0  -2  796.92    7.52
   1   0  -2  800.26    5.98
   1   0  -2  783.68    5.47
  -1   0   1 2611.47   23.92
  -1   0   1 2805.93   22.90
   1   0  -1 2183.91   19.74
   1   0  -1 2628.98   19.74
  -1   0   0   49.21    1.28
  -1   0   0   57.50    1.20
  -1   0   0   46.22    1.28
   1   0   0   23.75    0.85
  -1   0  -1  208.74    3.25
  -1   0  -1  221.89    3.33
  -1   0  -1  223.09    2.91
  -1   0  -1  229.67    3.25
   1   0   1  215.06    3.33
   1   0   1  219.42    2.82
   1   0   1  225.57    3.25
  -1   0  -2 2450.49   17.69
  -1   0  -2 2522.86   16.75
  -1   0  -2 2572.50   17.17
   1   0   2 2469.80   17.86
   1   0   2 2374.11   17.86
   1   0   2 2442.12   24.18
  -1   0  -3   96.98    3.08
  -1   0  -3   98.17    2.73
  -1   0  -3  102.53    2.65
   1   0   3   94.84    3.16
   1   0   3   99.46    2.82
   1   0   3   97.49    2.65
  -1   0  -4  347.75    6.66
  -1   0  -4  340.15    5.90
  -1   0  -4  350.14    5.90
  -1   0  -4  352.54    5.47
   1   0   4  336.99    6.58
   1   0   4  341.94    5.38
  -1   0  -5   18.97    1.88
  -1   0  -5   19.31    1.71
  -1   0  -5   19.74    1.71
  -1   0  -5   19.05    1.54
   1   0   5   20.16    2.05
   1   0   5   18.71    1.45
  -1   0  -6   94.41    4.10
  -1   0  -6   93.05    3.76
  -1   0  -6   99.11    3.33
   1   0   6   92.19    4.19
   1   0   6   91.94    3.16
  -1   0  -7   97.23    4.53
  -1   0  -7   93.05    4.02
   1   0   7   95.10    4.61
   1   0   7   94.33    3.42
  -1   0  -8   62.80    3.59
   1   0   8   64.51    4.19
   1   0   8   59.38    2.91
  -1   0  -9    6.15    1.79
  -1   0  -9    6.58    1.37
   1   0   9    5.90    2.14
  -1   0 -10    0.51    1.54
  -1   0 -10    0.77    1.20
   1   0  10    0.77    2.05
  -1   0 -11  413.97   10.77
  -1   0 -11  405.25    8.37
   1   0  11  416.45   11.96
  -1   0 -12   30.50    3.50
  -1   0 -12   30.84    2.65
   1   0  12   32.64    4.19
  -1   0 -13    9.66    2.73
  -1   0 -13    8.54    1.97
   1   0  13    1.11    2.73
  -1   0 -14    1.62    2.39
  -1   0 -14    1.11    1.79
  -1   0 -14    1.28    1.88
   1   0  14    4.19    3.25
  -1   0 -15    3.84    2.73
  -1   0 -15    4.78    2.22
   1   0  15    8.89    3.84
  -1   0 -16  106.80    7.09
  -1   0 -16  111.50    6.24
   1   0  16  123.89    8.72
  -1   0 -17    4.27    3.33
   1   0  17    0.60    3.93
  -1   0 -18   28.54    4.87
   1   0  18   26.91    5.90
  -1   0 -19    3.42    3.84
   1   0  19    7.26    4.96
  -1   0 -20    1.20    4.19
   1   1 -21    4.36    4.78
  -1  -1  20    5.13    5.04
  -1   1  20    5.90    5.04
   1  -1 -20    5.30    4.27
   1   1 -20    8.37    4.53
  -1  -1  19   17.94    5.30
  -1   1  19   19.22    5.64
   1  -1 -19   22.30    4.70
   1   1 -19   18.54    4.87
  -1  -1  18   11.28    4.78
  -1   1  18   10.94    4.78
   1  -1 -18   12.65    3.84
   1   1 -18   10.85    4.19
  -1  -1  17    8.97    4.27
  -1   1  17    8.54    4.10
   1  -1 -17    2.99    3.25
   1  -1 -17    7.18    2.48
   1   1 -17    7.69    3.59
  -1  -1  16   27.94    4.96
  -1   1  16   28.71    5.04
   1  -1 -16   24.69    3.93
   1  -1 -16   29.05    3.42
   1   1 -16   30.67    4.78
  -1  -1  15   14.10    3.93
  -1   1  15   20.42    4.36
   1  -1 -15   16.32    3.25
   1  -1 -15   19.82    2.91
   1   1 -15   14.44    3.59
   1   1 -15   18.71    2.56
   1   1 -15   18.11    2.22
  -1  -1  14   51.09    5.38
  -1   1  14   49.13    5.38
   1  -1 -14   44.26    4.36
   1  -1 -14   45.71    3.76
   1   1 -14   47.68    5.04
   1   1 -14   46.05    3.42
   1   1 -14   44.26    3.08
  -1  -1  13   53.91    5.04
  -1   1  13   61.60    5.55
   1  -1 -13   59.13    4.61
   1  -1 -13   55.88    3.93
   1   1 -13   61.43    5.13
   1   1 -13   53.23    3.50
   1   1 -13   57.33    3.16
  -1  -1  12   15.29    3.16
  -1   1  12   20.68    3.59
   1  -1 -12   20.42    2.91
   1  -1 -12   18.20    2.48
   1   1 -12   19.40    3.33
   1   1 -12   19.48    2.31
  -1  -1  11  155.16    7.01
  -1   1  11  155.25    7.35
   1  -1 -11  159.69    6.49
   1  -1 -11  154.48    5.72
   1   1 -11  150.04    6.92
   1   1 -11  149.95    5.30
  -1  -1  10  113.21    5.72
  -1   1  10  124.23    6.32
   1  -1 -10  116.54    5.30
   1  -1 -10  121.41    4.87
   1   1 -10  127.14    6.07
   1   1 -10  117.06    4.53
  -1  -1   9  259.15    7.95
  -1   1   9  268.55    8.54
   1  -1  -9  269.66    7.43
   1  -1  -9  260.26    6.75
   1   1  -9  260.43    8.12
   1   1  -9  263.16    6.49
  -1  -1   8  212.84    6.75
  -1   1   8  214.03    7.18
   1  -1  -8  212.15    6.24
   1  -1  -8  210.70    5.81
   1   1  -8  216.34    6.66
   1   1  -8  224.54    7.18
   1   1  -8  214.72    5.55
  -1  -1   7  400.81    8.63
  -1   1   7  415.17    9.31
   1  -1  -7  409.61    9.06
   1  -1  -7  416.79    8.20
   1  -1  -7  409.44    7.69
   1   1  -7  388.51    8.37
   1   1  -7  405.08    9.06
   1   1  -7  397.14    7.35
  -1  -1   6  181.57    5.38
   1  -1  -6  183.62    5.64
   1  -1  -6  186.35    5.04
   1  -1  -6  182.68    4.78
   1   1  -6  192.07    5.38
   1   1  -6  188.23    5.72
   1   1  -6  184.04    4.70
  -1  -1   5  123.55    4.02
  -1   1   5  122.35    4.27
  -1   1   5  124.23    3.67
   1  -1  -5  122.52    4.19
   1  -1  -5  126.88    3.84
   1  -1  -5  125.00    3.76
   1   1  -5  123.98    3.93
   1   1  -5  119.71    4.27
   1   1  -5  121.76    3.67
  -1  -1   4  436.27    6.92
  -1   1   4  441.14    7.35
  -1   1   4  444.47    6.75
   1  -1  -4  444.64    7.35
   1  -1  -4  445.84    6.66
   1  -1  -4  446.69    6.84
   1   1  -4  443.36    6.84
   1   1  -4  422.09    7.35
   1   1  -4  449.43    7.52
   1   1  -4  438.32    6.75
  -1  -1   3 3873.03   25.72
  -1  -1   3 3973.25   29.48
  -1   1   3 3834.92   26.23
  -1   1   3 3990.42   25.89
  -1   1   3 3947.28   26.49
   1  -1  -3 3803.65   32.72
   1  -1  -3 3966.84   30.93
   1  -1  -3 3983.84   26.74
   1   1  -3 3941.64   36.31
   1   1  -3 3866.45   27.09
   1   1  -3 3978.97   27.51
   1   1  -3 3896.95   33.24
   1   1  -3 3815.69   27.43
  -1  -1   2   98.17    2.48
  -1  -1   2  102.45    2.82
  -1  -1   2   95.27    1.88
  -1   1   2   95.35    2.48
  -1   1   2   62.37    2.05
  -1   1   2  101.33    2.05
  -1   1   2  100.39    2.05
  -1   1   2  101.16    2.73
   1  -1  -2    0.00    0.26
   1  -1  -2   97.66    2.56
   1  -1  -2  100.57    2.82
   1   1  -2   99.28    2.48
   1   1  -2   97.15    2.73
   1   1  -2  102.36    2.82
   1   1  -2   96.98    2.73
   1   1  -2   95.35    1.88
  -1  -1   1 1928.35   15.72
  -1  -1   1 1896.23   13.50
  -1  -1   1 1894.35   14.53
  -1   1   1 1810.78   12.90
  -1   1   1 1932.63   14.27
  -1   1   1 1907.59   13.50
  -1   1   1    0.43    0.26
  -1   1   1 1868.54   14.35
   1  -1  -1 1853.16   14.01
   1  -1  -1 1919.81   14.27
   1  -1  -1 1948.26   13.76
   1  -1  -1 1815.48   17.52
   1   1  -1 1943.56   15.81
   1   1  -1 1872.47   13.41
   1   1  -1 1854.27   14.35
   1   1  -1 1908.62   13.24
  -1  -1   0 1418.77   11.19
  -1  -1   0 1429.97    9.57
  -1  -1   0 1437.40   11.62
  -1  -1   0 1385.11   11.36
  -1   1   0 1413.48   11.71
  -1   1   0 1442.18   11.79
  -1   1   0 1405.19   11.62
   1  -1   0 1399.63   11.71
   1  -1   0 1392.03   11.62
   1   1   0 1428.60   11.19
   1   1   0 1429.62    9.57
   1   1   0 1444.83   11.71
  -1  -1  -1  112.78    2.91
  -1  -1  -1  113.21    2.91
  -1  -1  -1  118.42    2.65
  -1   1  -1  113.21    1.71
  -1   1  -1  116.46    3.08
  -1   1  -1  122.18    3.08
   1  -1   1  109.45    1.71
   1  -1   1  110.14    2.99
   1  -1   1  114.32    3.08
   1   1   1  115.43    2.91
   1   1   1  120.47    2.73
  -1  -1  -2 1956.89   16.32
  -1  -1  -2 2054.81   14.78
  -1   1  -2 1919.89   13.59
  -1   1  -2 1960.31   16.40
  -1   1  -2 2015.76   16.49
   1  -1   2 1902.98   13.50
   1  -1   2 1922.12   16.32
   1  -1   2 1951.76   16.23
   1   1   2 1922.46   16.23
   1   1   2 2020.97   14.70
  -1  -1  -3   87.32    3.25
  -1  -1  -3   88.26    2.05
  -1  -1  -3   88.18    2.39
  -1   1  -3   84.59    2.65
  -1   1  -3   88.95    3.25
  -1   1  -3   93.90    3.16
   1  -1   3   84.16    2.65
   1  -1   3   84.33    3.16
   1  -1   3   82.96    3.08
   1   1   3   86.38    3.33
   1   1   3   89.89    2.05
   1   1   3   89.12    2.39
  -1  -1  -4 1763.45   17.77
  -1  -1  -4 1831.38   14.18
  -1  -1  -4 1827.36   14.01
  -1   1  -4 1727.14   15.72
  -1   1  -4 1879.31   19.99
  -1   1  -4 1767.81   16.66
   1  -1   4 1726.96   15.81
   1  -1   4 1752.94   17.43
   1  -1   4 1783.78   16.75
   1   1   4 1771.74   18.03
   1   1   4 1814.37   14.01
   1   1   4 1795.75   13.93
  -1  -1  -5  366.98    7.95
  -1  -1  -5  372.36    5.98
  -1  -1  -5  373.21    5.47
  -1   1  -5  352.96    6.92
  -1   1  -5  356.89    7.01
   1  -1   5  364.67    7.18
   1  -1   5  358.86    7.69
   1  -1   5  358.00    7.01
   1   1   5  339.55    7.78
   1   1   5  362.28    5.90
   1   1   5  364.33    5.38
  -1  -1  -6  128.33    5.04
  -1  -1  -6  132.44    3.93
  -1  -1  -6  138.84    4.02
  -1  -1  -6  135.34    3.33
  -1   1  -6  125.43    4.53
  -1   1  -6  123.29    4.78
  -1   1  -6  131.50    4.44
   1  -1   6  125.77    4.61
   1  -1   6  133.29    4.96
   1   1   6  128.59    5.21
   1   1   6  128.85    3.84
   1   1   6  134.74    3.33
  -1  -1  -7  171.82    4.96
  -1  -1  -7  178.40    4.02
  -1   1  -7  170.46    5.72
  -1   1  -7  177.72    6.15
  -1   1  -7  170.03    5.30
   1  -1   7  164.56    5.72
   1   1   7  171.57    6.41
   1   1   7  171.82    4.02
  -1  -1  -8   69.72    3.50
  -1  -1  -8   69.04    2.73
  -1   1  -8   72.37    4.53
  -1   1  -8   66.05    4.10
  -1   1  -8   71.17    3.67
   1  -1   8   68.10    4.10
   1   1   8   65.88    4.36
   1   1   8   70.92    2.73
  -1  -1  -9  187.03    5.98
  -1   1  -9  182.51    6.92
  -1   1  -9  179.94    5.90
   1  -1   9  188.14    7.01
   1   1   9  185.75    7.52
   1   1   9  189.43    4.53
  -1  -1 -10  119.28    5.21
  -1  -1 -10  108.43    5.21
  -1   1 -10  124.06    6.07
  -1   1 -10  121.41    5.13
   1  -1  10  117.65    6.07
   1   1  10  126.97    6.66
   1   1  10  108.43    3.59
  -1  -1 -11  178.32    6.66
  -1  -1 -11  175.07    4.70
  -1  -1 -11  184.47    7.01
  -1   1 -11  170.80    7.52
  -1   1 -11  184.73    6.41
   1  -1  11  176.18    7.78
   1   1  11  177.12    8.20
  -1  -1 -12   77.07    4.78
  -1  -1 -12   72.11    3.16
  -1  -1 -12   73.99    4.70
  -1   1 -12   74.85    5.47
  -1   1 -12   65.96    4.19
   1  -1  12   71.26    5.47
   1   1  12   65.79    5.64
  -1  -1 -13   70.23    4.87
  -1  -1 -13   65.53    3.16
  -1  -1 -13   64.85    4.70
  -1   1 -13   68.27    5.47
  -1   1 -13   63.31    4.27
   1  -1  13   80.15    6.15
   1   1  13   70.75    6.07
  -1  -1 -14   50.41    4.53
  -1  -1 -14   45.97    4.19
  -1   1 -14   44.86    4.78
  -1   1 -14   50.75    3.93
   1  -1  14   51.35    5.38
   1   1  14   46.48    5.38
  -1  -1 -15    5.72    2.65
  -1  -1 -15    2.65    2.22
  -1   1 -15    8.54    3.25
  -1   1 -15    6.32    2.31
   1  -1  15    3.25    3.42
   1   1  15    1.71    3.25
  -1  -1 -16   37.17    4.53
  -1  -1 -16   31.78    4.02
  -1   1 -16   30.50    4.87
   1  -1  16   41.53    5.81
   1   1  16   33.41    5.38
  -1  -1 -17   23.75    4.19
  -1  -1 -17   18.88    3.50
  -1   1 -17   22.98    4.70
   1  -1  17   17.94    4.96
   1   1  17   27.51    5.55
  -1  -1 -18    6.49    3.42
  -1   1 -18    3.08    3.76
   1  -1  18    0.77    4.19
   1   1  18    4.78    4.53
  -1   1 -19   16.15    4.78
   1  -1  19   16.49    5.47
   1   1  19   12.82    5.47
  -1   1 -20   17.52    5.30
   1  -1  20   11.28    5.81
  -1  -2  20   14.35    5.47
   1   2 -20   11.62    5.13
  -1  -2  19   27.00    5.90
  -1   2  19   29.39    6.32
   1  -2 -19   27.43    4.87
   1   2 -19   16.83    5.30
  -1  -2  18   26.74    5.64
  -1   2  18   24.09    5.72
   1  -2 -18   24.52    4.44
   1   2 -18   23.50    5.13
  -1  -2  17   72.88    7.18
  -1   2  17   56.31    6.84
   1  -2 -17   60.49    5.55
   1  -2 -17   67.41    5.47
   1   2 -17   67.07    6.84
  -1  -2  16   72.97    6.75
  -1   2  16   73.22    7.09
   1  -2 -16   72.88    5.72
   1  -2 -16   66.05    5.21
   1   2 -16   76.81    6.84
   1   2 -16   73.14    5.13
  -1  -2  15   41.10    5.21
  -1   2  15   37.34    5.38
   1  -2 -15   38.96    4.27
   1  -2 -15   39.90    4.10
   1   2 -15   42.81    5.21
   1   2 -15   43.15    4.02
  -1  -2  14   19.05    3.84
  -1   2  14   24.44    4.44
   1  -2 -14   18.80    3.25
   1  -2 -14   18.63    3.08
   1   2 -14   21.28    3.93
   1   2 -14   14.44    2.65
  -1  -2  13   98.43    6.41
  -1   2  13   98.52    6.84
   1  -2 -13  106.46    5.81
   1  -2 -13  105.27    5.72
   1   2 -13  107.06    6.92
   1   2 -13  103.39    5.47
  -1  -2  12  100.48    6.07
  -1   2  12  110.31    6.84
   1  -2 -12  118.08    5.81
   1  -2 -12  113.13    5.81
   1   2 -12  104.67    6.58
   1   2 -12  109.11    5.38
  -1  -2  11  368.17   10.59
  -1   2  11  369.20   11.45
   1  -2 -11  378.08    9.57
   1  -2 -11  366.12    9.83
   1   2 -11  368.51   11.36
   1   2 -11  369.88    9.57
  -1  -2  10   68.61    4.44
  -1   2  10   61.86    4.70
   1  -2 -10   62.46    3.84
   1  -2 -10   65.02    4.10
   1   2 -10   68.18    4.87
   1   2 -10   67.67    4.10
  -1  -2   9  150.55    6.07
  -1   2   9  146.02    6.58
   1  -2  -9  149.44    5.47
   1  -2  -9  147.47    5.81
   1   2  -9  144.14    6.49
   1   2  -9  149.87    5.72
  -1  -2   8  163.79    5.90
  -1   2   8  180.11    6.84
   1  -2  -8  166.44    5.38
   1  -2  -8  160.38    5.90
   1   2  -8  169.35    5.81
   1   2  -8  175.16    6.84
   1   2  -8  165.76    5.81
  -1  -2   7  496.16    9.57
  -1   2   7  500.27   10.68
   1  -2  -7  481.21   10.34
   1  -2  -7  506.76    8.97
   1  -2  -7  525.22   10.25
   1   2  -7  503.17    9.48
   1   2  -7  501.98   10.94
   1   2  -7  509.32   10.00
   1   2  -7  492.58    6.58
  -1  -2   6  844.60   11.79
  -1   2   6  853.66   13.24
  -1   2   6  869.38   11.36
   1  -2  -6  864.00   13.07
   1  -2  -6  864.76   11.36
   1  -2  -6  851.61   12.82
   1   2  -6  851.18   11.71
   1   2  -6  841.35   13.59
   1   2  -6  847.50   12.73
   1   2  -6  843.23    8.80
  -1  -2   5  757.79   10.25
  -1  -2   5  779.41   12.30
  -1   2   5  762.32   11.53
  -1   2   5  825.72   10.42
  -1   2   5  803.25    7.52
   1  -2  -5  793.08   11.62
   1  -2  -5  790.17   10.25
   1  -2  -5  787.18    7.43
   1  -2  -5  790.69   11.88
   1   2  -5  798.89   10.42
   1   2  -5  798.46   12.47
   1   2  -5  774.62   11.71
   1   2  -5  785.05    8.37
  -1  -2   4 1041.54   11.36
  -1  -2   4 1052.48   13.67
  -1  -2   4 1031.98   10.08
  -1   2   4 1073.50   12.82
  -1   2   4 1099.90   11.88
  -1   2   4 1061.03    9.74
   1  -2  -4 1033.60   12.39
   1  -2  -4 1057.95   11.71
   1  -2  -4 1063.08    9.74
   1  -2  -4 1057.18   13.50
   1   2  -4 1086.06   11.62
   1   2  -4 1031.80   13.33
   1   2  -4 1043.08   10.08
  -1  -2   3  167.21    3.84
  -1  -2   3  160.12    4.70
  -1  -2   3  152.77    3.59
  -1   2   3  159.52    4.19
  -1   2   3  157.47    4.02
  -1   2   3  163.54    3.67
  -1   2   3  156.62    4.70
   1  -2  -3  145.25    3.93
   1  -2  -3  162.43    4.10
   1  -2  -3  160.29    3.59
   1  -2  -3  163.96    4.87
   1   2  -3  160.72    3.76
   1   2  -3  155.08    4.61
   1   2  -3  150.04    4.70
   1   2  -3  152.51    3.59
  -1  -2   2  796.84    8.46
  -1  -2   2  762.66    9.83
  -1  -2   2  751.81    8.89
  -1   2   2  759.33    8.29
  -1   2   2  786.33    9.14
  -1   2   2  777.87   10.51
   1  -2  -2  760.95    8.29
   1  -2  -2  773.34    9.40
   1  -2  -2  772.49    8.97
   1  -2  -2  792.39   10.77
   1   2  -2  801.96    8.46
   1   2  -2  769.15    9.83
   1   2  -2  763.26   10.51
   1   2  -2  753.09    8.89
  -1  -2   1  944.48    9.40
  -1  -2   1  910.73   10.00
  -1  -2   1  893.90   10.34
  -1   2   1  878.86    7.69
  -1   2   1  923.12   10.51
  -1   2   1  927.05   10.59
  -1   2   1  917.82   11.28
   1  -2  -1  906.29    7.86
   1  -2  -1  914.83   10.51
   1  -2  -1  919.70   10.42
   1  -2  -1  914.15   11.36
   1   2  -1  927.65    9.23
   1   2  -1  901.93   11.19
   1   2  -1  927.74   10.42
  -1  -2   0  198.82    4.10
  -1  -2   0  198.74    3.93
  -1  -2   0  196.60    4.78
  -1   2   0  197.37    4.70
  -1   2   0  199.08    4.87
  -1   2   0  200.11    4.87
   1  -2   0  195.66    4.78
   1  -2   0  200.36    4.96
   1   2   0  198.91    4.10
   1   2   0  198.91    3.84
   1   2   0  198.14    4.78
   1   2   0  199.59    4.78
  -1  -2  -1 1200.38   12.13
  -1  -2  -1 1194.15   10.00
  -1  -2  -1 1221.32   12.56
  -1  -2  -1 1206.19   13.50
  -1   2  -1 1221.14   13.41
  -1   2  -1 1212.34   13.59
  -1   2  -1 1211.58   12.90
   1  -2   1 1159.46   13.07
   1  -2   1 1181.41   12.82
   1   2   1 1184.58   11.96
   1   2   1 1224.65   10.17
   1   2   1 1235.33   12.73
   1   2   1 1220.12   13.50
  -1  -2  -2  380.73    6.92
  -1  -2  -2  384.06    6.84
  -1  -2  -2  387.99    4.70
  -1  -2  -2  392.10    6.41
  -1  -2  -2  388.85    7.52
  -1   2  -2  383.55    4.10
  -1   2  -2  390.39    7.60
  -1   2  -2  389.36    6.75
   1  -2   2  380.48    4.10
   1  -2   2  376.63    7.43
   1   2   2  396.11    4.70
   1   2   2  403.80    6.58
   1   2   2  391.92    7.69
  -1  -2  -3 1290.95   14.61
  -1  -2  -3 1326.92   10.34
  -1  -2  -3 1339.74   12.82
  -1  -2  -3 1307.70   15.47
  -1   2  -3 1295.99   10.94
  -1   2  -3 1295.99   15.29
  -1   2  -3 1292.92   13.50
   1  -2   3 1288.90   10.94
   1  -2   3 1275.57   15.38
   1   2   3 1303.34   14.87
   1   2   3 1376.65   10.59
   1   2   3 1353.50   12.99
  -1  -2  -4  376.29    7.95
  -1  -2  -4  367.83    5.04
  -1  -2  -4  384.06    6.07
  -1  -2  -4  371.08    8.12
  -1   2  -4  356.38    5.90
  -1   2  -4  357.41    7.86
   1  -2   4  365.44    5.98
   1  -2   4  347.75    8.03
   1   2   4  352.37    7.78
   1   2   4  375.43    5.04
   1   2   4  366.98    5.98
  -1  -2  -5 1305.31   16.75
  -1  -2  -5 1289.93   11.71
  -1  -2  -5 1302.91   12.39
  -1  -2  -5 1261.73   16.49
  -1   2  -5 1239.17   13.33
  -1   2  -5 1268.22   16.23
   1  -2   5 1262.84   13.59
   1  -2   5 1255.15   16.83
   1   2   5 1263.52   16.66
   1   2   5 1307.27   11.79
   1   2   5 1291.38   12.39
  -1  -2  -6   10.25    2.14
  -1  -2  -6    9.66    1.28
  -1  -2  -6    7.26    1.11
  -1  -2  -6   10.77    1.88
  -1   2  -6    8.37    1.45
  -1   2  -6    9.74    1.88
   1  -2   6    8.37    1.54
   1  -2   6    6.84    1.97
   1   2   6   10.34    2.05
   1   2   6   11.96    1.28
   1   2   6    9.31    1.11
  -1  -2  -7  269.57    5.72
  -1  -2  -7  263.25    4.96
  -1  -2  -7  253.42    7.60
  -1   2  -7  247.87    6.58
  -1   2  -7  265.21    7.60
   1  -2   7  260.34    6.92
   1  -2   7  255.22    8.03
   1   2   7  254.53    8.12
   1   2   7  260.09    5.55
   1   2   7  259.49    4.96
  -1  -2  -8   48.28    2.73
  -1  -2  -8   44.86    2.14
  -1  -2  -8   47.16    3.59
  -1   2  -8   44.09    3.16
  -1   2  -8   41.10    3.67
  -1   2  -8   44.77    3.33
   1  -2   8   43.66    3.25
   1  -2   8   45.71    3.84
   1   2   8   45.97    3.93
   1   2   8   44.17    2.14
  -1  -2  -9    7.35    1.54
  -1  -2  -9    4.36    1.03
  -1  -2  -9    3.42    1.71
  -1   2  -9    3.25    1.97
  -1   2  -9    3.93    1.62
   1  -2   9    2.91    1.71
   1   2   9    5.72    2.39
   1   2   9    2.91    0.94
  -1  -2 -10  214.20    6.41
  -1  -2 -10  212.50    7.86
  -1   2 -10  209.59    8.37
  -1   2 -10  207.88    7.43
   1  -2  10  217.37    7.86
   1   2  10  210.45    8.72
   1   2  10  147.56    3.76
  -1  -2 -11   22.73    2.65
  -1  -2 -11   21.45    2.99
  -1   2 -11   20.59    3.42
  -1   2 -11   21.28    2.91
   1  -2  11   25.03    3.50
   1   2  11   23.84    3.84
  -1  -2 -12   38.62    3.42
  -1  -2 -12   34.01    3.67
  -1   2 -12   38.19    4.44
  -1   2 -12   33.15    3.50
   1  -2  12   30.59    3.93
   1   2  12   33.75    4.61
  -1  -2 -13   85.53    5.04
  -1  -2 -13   84.67    5.64
  -1   2 -13   86.64    6.41
  -1   2 -13   86.90    5.47
   1  -2  13   86.72    6.07
   1   2  13   92.53    7.01
  -1  -2 -14   59.72    4.53
  -1  -2 -14   53.32    4.78
  -1   2 -14   53.66    5.64
  -1   2 -14   53.06    4.53
   1  -2  14   60.24    5.64
   1   2  14   63.91    6.24
  -1  -2 -15   21.28    3.42
  -1  -2 -15   15.81    3.25
  -1   2 -15   18.03    4.19
  -1   2 -15   19.99    3.33
   1  -2  15   19.22    4.27
   1   2  15   18.63    4.70
  -1  -2 -16    9.48    3.16
  -1  -2 -16   11.28    3.08
  -1   2 -16    7.35    3.59
  -1   2 -16    8.46    2.91
   1  -2  16   10.51    4.02
   1   2  16   10.77    4.53
  -1  -2 -17    4.78    3.08
  -1   2 -17    4.36    4.02
   1  -2  17    5.55    4.10
   1   2  17    6.07    4.53
  -1  -2 -18   29.39    4.70
  -1   2 -18   28.37    5.47
   1  -2  18   29.31    5.72
   1   2  18   18.63    5.55
  -1   2 -19   17.00    5.38
   1  -2  19   18.20    5.38
  -1   2 -20   22.64    6.07
   1  -2  20   27.26    6.32
  -1  -3  20   12.39    5.04
   1   3 -20   13.67    5.55
  -1  -3  19    4.27    4.44
  -1   3  19    4.78    4.96
   1   3 -19    5.38    4.61
  -1  -3  18   -0.43    4.19
  -1   3  18    2.31    4.53
   1  -3 -18    2.91    3.33
   1   3 -18    2.82    4.10
  -1  -3  17   43.58    5.90
  -1   3  17   48.87    6.75
   1  -3 -17   40.59    4.78
   1  -3 -17   42.64    5.04
   1   3 -17   40.84    6.07
   1   3 -17   35.29    4.53
  -1  -3  16    7.09    3.76
  -1   3  16    8.12    4.36
   1  -3 -16   12.99    3.25
   1  -3 -16   10.25    3.25
   1   3 -16   10.85    4.10
   1   3 -16   12.90    3.25
  -1  -3  15   27.60    4.36
  -1   3  15   28.45    5.13
   1  -3 -15   25.55    3.67
   1  -3 -15   28.37    4.02
   1   3 -15   25.80    4.78
   1   3 -15   28.37    3.93
  -1  -3  14   29.65    4.27
  -1   3  14   24.52    4.61
   1  -3 -14   28.97    3.59
   1  -3 -14   20.25    3.42
   1   3 -14   28.97    4.70
   1   3 -14   26.83    3.76
  -1  -3  13   43.32    4.53
  -1   3  13   43.58    5.04
   1  -3 -13   41.18    3.84
   1  -3 -13   40.59    4.19
   1   3 -13   38.19    4.87
   1   3 -13   49.21    4.53
  -1  -3  12    6.24    2.65
  -1   3  12    9.66    3.25
   1  -3 -12    5.81    2.14
   1  -3 -12    5.21    2.14
   1   3 -12    7.09    2.99
   1   3 -12    8.29    2.73
  -1  -3  11   50.33    4.27
  -1   3  11   43.40    4.70
   1  -3 -11   51.18    3.76
   1  -3 -11   51.44    4.36
   1   3 -11   49.47    4.87
   1   3 -11   49.90    4.27
   1   3 -11   43.49    2.48
  -1  -3  10   30.93    3.25
  -1   3  10   34.26    4.02
   1  -3 -10   35.37    3.08
   1  -3 -10   32.64    3.42
   1   3 -10   35.63    4.02
   1   3 -10   36.74    3.59
   1   3 -10   32.90    2.22
  -1  -3   9  124.40    5.38
  -1   3   9  133.12    6.58
   1  -3  -9  123.29    5.04
   1  -3  -9  136.11    6.24
   1   3  -9  127.48    6.66
   1   3  -9  119.88    5.90
   1   3  -9  121.50    3.84
  -1  -3   8   19.05    2.31
  -1   3   8   17.26    2.65
   1  -3  -8   22.47    2.39
   1  -3  -8   20.68    2.82
   1   3  -8   15.64    2.05
   1   3  -8   18.20    2.82
   1   3  -8   20.42    2.73
   1   3  -8   16.66    1.62
  -1  -3   7  210.96    6.15
  -1  -3   7  208.48    7.69
  -1   3   7  218.31    7.35
  -1   3   7  211.81    4.27
   1  -3  -7  216.77    5.98
   1  -3  -7  206.43    4.19
   1  -3  -7  210.02    7.35
   1   3  -7  215.32    6.07
   1   3  -7  223.01    7.95
   1   3  -7  204.04    7.18
   1   3  -7  205.15    4.96
  -1  -3   6  203.52    5.55
  -1  -3   6  190.54    6.92
  -1   3   6  198.31    6.49
  -1   3   6  199.17    4.44
   1  -3  -6  207.37    6.58
   1  -3  -6  207.11    5.64
   1  -3  -6  202.76    4.53
   1  -3  -6  200.53    6.92
   1   3  -6  201.22    5.47
   1   3  -6  187.38    6.84
   1   3  -6  198.48    6.92
   1   3  -6  190.28    4.87
  -1  -3   5 1865.13   17.69
  -1  -3   5 1836.67   21.87
  -1   3   5 1908.44   20.51
  -1   3   5 1903.75   17.00
   1  -3  -5 1909.64   18.71
   1  -3  -5 1923.65   22.47
   1   3  -5 1900.16   17.77
   1   3  -5 1877.34   22.13
   1   3  -5 1844.62   17.34
  -1  -3   4  468.99    7.43
  -1  -3   4  482.15   10.00
  -1  -3   4  463.87    8.03
  -1   3   4  463.10    8.54
  -1   3   4  478.82    7.86
   1  -3  -4  477.88    8.54
   1  -3  -4  477.28    8.37
   1  -3  -4  472.75   10.08
   1   3  -4  468.31    7.35
   1   3  -4  457.89   10.00
   1   3  -4  450.97    7.78
  -1  -3   3  420.12    6.66
  -1  -3   3  409.87    8.63
  -1  -3   3  416.96    7.78
  -1   3   3  402.69    7.18
  -1   3   3  417.81    7.69
   1  -3  -3  416.11    7.26
   1  -3  -3  417.81    7.78
   1  -3  -3  418.84    9.23
   1   3  -3  419.52    6.58
   1   3  -3  404.40    9.06
   1   3  -3  400.47    7.52
  -1  -3   2  109.45    3.25
  -1  -3   2  112.61    4.27
  -1   3   2  106.46    3.25
  -1   3   2  113.30    4.19
   1  -3  -2  117.06    3.33
   1  -3  -2  116.54    4.10
   1  -3  -2  113.55    4.70
   1   3  -2  109.37    3.25
   1   3  -2  108.94    4.61
  -1  -3   1  788.72    9.40
  -1  -3   1  764.71   10.68
  -1  -3   1  769.32   11.45
  -1   3   1  774.28   11.53
   1  -3  -1  748.56    7.95
   1  -3  -1  766.33    8.03
   1  -3  -1  781.54   11.28
   1  -3  -1  772.49   12.22
   1   3  -1  778.04    9.23
   1   3  -1  776.76   12.13
  -1  -3   0  136.37    3.84
  -1  -3   0  128.76    4.02
  -1  -3   0  133.12    4.78
  -1   3   0  130.04    4.78
   1  -3   0  132.09    4.70
   1  -3   0  135.85    4.96
   1   3   0  127.82    3.76
   1   3   0  128.51    3.93
   1   3   0  130.39    4.78
  -1  -3  -1  313.23    6.32
  -1  -3  -1  304.09    6.15
  -1  -3  -1  309.30    5.81
  -1  -3  -1  308.87    7.60
  -1   3  -1  309.47    7.60
   1  -3   1  312.38    7.43
   1  -3   1  310.67    7.35
   1   3   1  317.25    5.81
   1   3   1  318.44    7.26
  -1  -3  -2   83.99    3.59
  -1  -3  -2   83.65    3.50
  -1  -3  -2   81.94    2.82
  -1  -3  -2   83.39    4.10
  -1   3  -2   85.19    4.19
   1  -3   2   79.63    4.02
   1  -3   2   90.91    3.93
   1   3   2   86.98    2.82
   1   3   2   81.60    3.59
  -1  -3  -3  561.70   10.00
  -1  -3  -3  459.51    8.80
  -1  -3  -3  571.10    7.35
  -1  -3  -3  573.83   11.19
  -1   3  -3  568.71    6.07
  -1   3  -3  558.03   11.02
   1  -3   3  549.31    5.98
   1  -3   3  547.86   10.85
   1   3   3  571.18    7.35
   1   3   3  565.03    9.31
  -1  -3  -4  628.86   11.28
  -1  -3  -4  644.24   11.28
  -1  -3  -4  665.34    8.03
  -1  -3  -4  637.49   12.22
  -1   3  -4  644.92    7.69
  -1   3  -4  650.47   12.30
   1  -3   4  636.80    7.69
   1  -3   4  631.68   12.22
   1   3   4  638.43   11.36
   1   3   4  670.30    7.95
   1   3   4  656.28    9.91
  -1  -3  -5   62.54    3.84
  -1  -3  -5   67.93    2.56
  -1  -3  -5   68.52    4.27
  -1   3  -5   63.06    2.65
  -1   3  -5   66.73    4.19
   1  -3   5   61.01    2.65
   1  -3   5   60.75    4.10
   1   3   5   65.28    4.02
   1   3   5   66.39    2.48
   1   3   5   65.88    3.08
  -1  -3  -6  216.68    4.70
  -1  -3  -6  223.86    7.69
  -1   3  -6  210.79    5.38
  -1   3  -6  210.45    7.35
   1  -3   6  219.42    5.55
   1  -3   6  209.68    7.60
   1   3   6  220.19    7.52
   1   3   6  214.63    4.70
   1   3   6  209.85    5.21
  -1  -3  -7   21.96    1.88
  -1  -3  -7   25.29    2.99
  -1   3  -7   20.76    2.14
  -1   3  -7   23.07    2.91
   1  -3   7   26.49    2.39
   1  -3   7   22.56    2.99
   1   3   7   27.17    3.16
   1   3   7   26.74    1.97
   1   3   7   23.41    1.88
  -1  -3  -8   85.78    3.50
  -1  -3  -8   76.64    4.96
  -1   3  -8   86.55    4.19
  -1   3  -8   80.57    4.96
   1  -3   8   76.56    4.02
   1  -3   8   83.48    5.47
   1   3   8   86.13    5.38
   1   3   8   80.32    3.42
   1   3   8   78.09    3.08
  -1  -3  -9   92.02    3.84
  -1  -3  -9   91.34    5.55
  -1   3  -9   85.36    5.72
  -1   3  -9   90.31    5.47
   1  -3   9   88.52    4.61
   1  -3   9   88.18    5.72
   1   3   9   93.65    5.90
   1   3   9   60.41    2.65
  -1  -3 -10   39.99    2.91
  -1  -3 -10   39.13    3.93
  -1   3 -10   38.28    4.36
  -1   3 -10   36.91    3.84
   1  -3  10   42.21    3.76
   1   3  10   38.62    4.36
  -1  -3 -11   17.94    2.39
  -1  -3 -11   18.28    3.08
  -1   3 -11   20.59    3.76
  -1   3 -11   21.96    3.33
   1  -3  11   17.34    3.08
   1   3  11   20.25    3.76
  -1  -3 -12  124.66    5.38
  -1  -3 -12  114.58    6.84
  -1   3 -12  134.49    7.95
  -1   3 -12  123.64    6.84
   1  -3  12  122.87    6.66
   1   3  12  129.10    7.95
  -1  -3 -13    9.31    2.48
  -1  -3 -13    9.23    2.73
  -1   3 -13   10.00    3.59
  -1   3 -13    8.72    2.91
   1  -3  13    9.31    3.08
   1   3  13    8.54    3.50
  -1  -3 -14   12.22    2.82
  -1  -3 -14   19.22    3.59
  -1   3 -14   13.59    4.02
  -1   3 -14   16.49    3.42
   1  -3  14    8.37    3.16
   1   3  14   18.46    4.53
  -1  -3 -15   59.55    5.64
  -1   3 -15   56.31    6.41
  -1   3 -15   54.94    5.30
   1  -3  15   50.15    5.55
   1   3  15   55.45    6.41
  -1  -3 -16    4.36    3.16
  -1   3 -16    0.00    3.59
  -1   3 -16    5.38    3.16
   1  -3  16    4.19    3.59
   1   3  16    0.85    4.10
  -1  -3 -17   45.37    5.55
  -1   3 -17   54.43    6.75
  -1   3 -17   47.08    5.30
   1  -3  17   41.78    5.81
   1   3  17   52.29    7.18
  -1  -3 -18   15.98    4.44
  -1   3 -18   11.02    5.13
   1  -3  18    8.63    4.61
   1   3  18    9.83    5.38
  -1   3 -19    1.88    4.44
   1  -3  19    5.72    4.87
  -1  -4  19   10.08    4.70
   1   4 -19   22.22    6.15
  -1  -4  18    5.90    4.19
  -1   4  18    1.79    4.61
   1  -4 -18    6.15    3.84
   1   4 -18    9.23    5.13
   1   4 -18   12.22    4.19
  -1  -4  17   19.40    4.61
  -1   4  17   33.58    6.15
   1  -4 -17   30.50    4.87
   1   4 -17   39.73    6.32
   1   4 -17   36.83    5.13
  -1  -4  16   53.32    5.72
  -1   4  16   74.76    7.60
   1  -4 -16   68.01    6.32
   1   4 -16   73.65    7.60
   1   4 -16   67.84    6.24
  -1  -4  15   16.92    3.84
  -1   4  15   27.00    5.13
   1  -4 -15   23.84    3.84
   1  -4 -15   22.98    4.10
   1   4 -15   24.09    5.04
   1   4 -15   27.17    4.36
  -1  -4  14    9.91    3.16
  -1   4  14   16.40    4.36
   1  -4 -14   14.70    3.08
   1  -4 -14   16.15    3.67
   1   4 -14   17.00    4.27
   1   4 -14   14.95    3.67
  -1  -4  13   31.44    4.02
  -1   4  13   40.24    5.21
   1  -4 -13   39.47    3.84
   1  -4 -13   36.74    4.44
   1   4 -13   36.06    5.04
   1   4 -13   37.51    4.61
  -1  -4  12   14.53    2.91
  -1   4  12   19.82    3.84
   1  -4 -12   16.06    2.73
   1  -4 -12   12.56    3.16
   1   4 -12   11.53    3.33
   1   4 -12   18.46    3.50
  -1  -4  11  100.14    5.55
  -1   4  11  114.83    7.09
   1  -4 -11  108.26    5.30
   1  -4 -11  105.61    6.58
   1   4 -11  121.16    7.60
   1   4 -11  113.55    6.84
  -1  -4  10  190.11    7.01
  -1   4  10  213.52    8.97
   1  -4 -10  210.70    6.92
   1  -4 -10  210.36    8.89
   1   4 -10  211.90    9.40
   1   4 -10  194.38    8.54
  -1  -4   9  223.18    7.18
  -1   4   9  246.67    9.06
   1  -4  -9  234.28    7.09
   1  -4  -9  237.02    9.14
   1   4  -9  227.79    9.40
   1   4  -9  241.38    9.23
  -1  -4   8   60.41    3.67
  -1  -4   8   53.91    4.70
  -1   4   8   63.31    4.61
  -1   4   8   42.81    2.48
   1  -4  -8   62.37    3.76
   1  -4  -8   63.23    4.87
   1   4  -8   57.76    3.50
   1   4  -8   58.78    4.87
   1   4  -8   58.61    4.70
  -1  -4   7  122.27    4.70
  -1  -4   7  117.23    6.32
  -1   4   7  124.32    5.90
  -1   4   7  120.56    4.19
   1  -4  -7  127.91    4.96
   1  -4  -7  128.76    6.49
   1   4  -7  123.55    4.61
   1   4  -7  116.80    6.24
  -1  -4   6  181.99    5.30
  -1  -4   6  180.97    7.43
  -1   4   6  188.66    6.66
  -1   4   6  186.95    5.47
   1  -4  -6  186.26    5.90
   1  -4  -6  176.61    7.35
   1   4  -6  182.16    5.30
   1   4  -6  181.57    7.43
  -1  -4   5  242.49    5.72
  -1  -4   5  238.04    8.12
  -1  -4   5  238.98    6.66
  -1   4   5  232.32    6.92
  -1   4   5  244.62    6.49
   1  -4  -5  236.93    6.84
   1  -4  -5  253.34    6.75
   1  -4  -5  250.09    8.46
   1   4  -5  240.78    5.72
   1   4  -5  243.08    8.46
  -1  -4   4  214.29    5.13
  -1  -4   4  216.85    7.43
  -1  -4   4  213.18    6.41
  -1   4   4  202.50    5.98
  -1   4   4  211.47    6.24
   1  -4  -4  214.80    6.07
   1  -4  -4  215.06    6.24
   1  -4  -4  227.45    7.95
   1   4  -4  215.32    5.13
   1   4  -4  203.70    7.52
  -1  -4   3  382.18    6.75
  -1  -4   3  379.88    9.31
  -1   4   3  398.85    8.89
   1  -4  -3  369.11    7.43
   1  -4  -3  384.41    7.52
   1  -4  -3  400.55    8.63
   1  -4  -3  385.18   10.08
   1   4  -3  386.97    6.75
   1   4  -3  383.81   10.08
  -1  -4   2   43.32    2.31
  -1  -4   2   45.63    3.33
  -1  -4   2   42.04    3.16
  -1   4   2   40.24    3.08
   1  -4  -2   43.75    2.39
   1  -4  -2   44.69    2.39
   1  -4  -2   49.98    3.33
   1  -4  -2   47.85    3.67
   1   4  -2   42.64    2.31
   1   4  -2   44.43    3.59
  -1  -4   1  120.99    3.84
  -1  -4   1  121.41    4.87
  -1  -4   1  117.91    5.21
  -1   4   1  124.32    5.30
   1  -4  -1  119.88    3.33
   1  -4  -1  121.07    3.33
   1  -4  -1  125.09    5.04
   1  -4  -1  118.94    5.47
   1   4  -1  128.51    4.02
   1   4  -1  124.15    5.55
  -1  -4   0  656.03    9.74
  -1  -4   0  629.88    9.40
  -1  -4   0  623.65   10.51
  -1  -4   0  642.02   12.39
  -1   4   0  637.23   12.30
   1  -4   0  625.70    6.84
   1  -4   0  635.69   11.79
   1  -4   0  647.83   12.47
   1   4   0  617.49    9.31
   1   4   0  639.02   12.30
  -1  -4  -1   45.97    2.82
  -1  -4  -1   41.27    2.56
  -1  -4  -1   40.50    2.65
  -1  -4  -1   44.52    3.50
  -1   4  -1   44.43    3.50
   1  -4   1   42.64    3.33
   1  -4   1   43.66    3.42
   1   4   1   42.46    3.25
  -1  -4  -2  186.69    5.72
  -1  -4  -2  187.38    5.64
  -1  -4  -2  193.78    5.21
  -1  -4  -2  180.45    6.84
  -1   4  -2  190.45    7.09
   1  -4   2  182.85    6.66
   1  -4   2  184.04    6.49
   1   4   2  184.73    6.24
  -1  -4  -3  521.71   10.25
  -1  -4  -3  527.86   10.17
  -1  -4  -3  529.40    8.46
  -1  -4  -3  533.76   12.13
  -1   4  -3  523.25   12.05
   1  -4   3  514.28   11.71
   1  -4   3  515.13   10.77
   1   4   3  527.52    8.37
   1   4   3  544.61   10.59
  -1  -4  -4   81.17    4.36
  -1  -4  -4    0.00    0.94
  -1  -4  -4   92.96    3.50
  -1  -4  -4   89.71    5.21
  -1   4  -4   95.35    5.38
   1  -4   4   87.32    2.48
   1  -4   4   87.83    5.21
   1   4   4   90.14    3.33
   1   4   4   92.62    4.36
  -1  -4  -5  795.73   14.35
  -1  -4  -5  831.70   10.51
  -1  -4  -5  824.86   16.06
  -1   4  -5  823.41    9.48
  -1   4  -5  814.44   15.89
   1  -4   5  819.91    9.48
   1  -4   5  811.19   15.89
   1   4   5  838.53   10.42
   1   4   5  837.25   12.82
  -1  -4  -6  603.65   13.07
  -1  -4  -6  598.27    8.80
  -1  -4  -6  623.13   14.18
  -1   4  -6  571.70    8.63
  -1   4  -6  575.46   13.59
   1  -4   6  571.61    8.72
   1  -4   6  603.91   14.10
   1   4   6  536.92    8.20
   1   4   6  600.92   10.51
  -1  -4  -7  228.99    8.46
  -1  -4  -7  227.11    5.38
  -1  -4  -7  227.45    8.89
  -1   4  -7  206.51    5.55
  -1   4  -7  211.38    8.46
   1  -4   7  200.11    5.55
   1  -4   7  218.48    8.89
   1   4   7  221.81    8.37
   1   4   7  164.14    4.53
   1   4   7  218.22    6.07
  -1  -4  -8   37.00    2.48
  -1  -4  -8   39.39    4.19
  -1   4  -8   33.66    2.73
  -1   4  -8   37.00    4.10
   1  -4   8   29.99    2.65
   1  -4   8   34.69    4.10
   1   4   8   38.45    4.10
   1   4   8   27.17    2.31
  -1  -4  -9  152.60    4.87
  -1  -4  -9  144.57    7.52
  -1   4  -9  141.58    5.47
  -1   4  -9  155.08    7.78
   1  -4   9  120.47    5.21
   1  -4   9  147.13    7.95
   1   4   9  150.64    7.69
  -1  -4 -10  166.70    5.30
  -1  -4 -10  179.51    8.54
  -1   4 -10  166.53    8.72
  -1   4 -10  160.38    8.03
   1  -4  10  118.34    5.47
   1  -4  10  176.18    8.97
   1   4  10  169.18    8.46
   1   4  10    0.09    0.85
  -1  -4 -11   20.76    2.48
  -1  -4 -11   20.08    3.67
  -1   4 -11   20.93    4.10
  -1   4 -11   22.39    3.76
   1  -4  11   14.53    2.82
   1   4  11   22.56    4.10
  -1  -4 -12   14.53    2.56
  -1  -4 -12   19.40    3.76
  -1   4 -12   13.24    3.76
  -1   4 -12   18.03    3.76
   1  -4  12   11.02    2.73
   1   4  12   20.25    4.19
  -1  -4 -13   37.25    4.87
  -1   4 -13   38.02    5.38
  -1   4 -13   33.75    4.61
   1  -4  13   17.69    3.25
   1   4  13   35.80    5.30
  -1  -4 -14   13.59    3.59
  -1   4 -14   18.11    4.53
  -1   4 -14    9.48    3.42
   1  -4  14    5.04    2.73
   1   4  14   10.59    4.27
  -1  -4 -15    9.66    3.59
  -1   4 -15    1.45    3.67
  -1   4 -15   10.08    3.67
   1  -4  15   -0.77    2.56
   1   4  15    7.01    4.36
  -1  -4 -16   13.24    4.10
  -1   4 -16   15.04    4.87
  -1   4 -16   20.85    4.53
   1  -4  16    4.02    3.25
   1   4  16   22.81    5.55
  -1  -4 -17   45.03    5.98
  -1   4 -17   48.36    7.01
  -1   4 -17   44.26    5.72
   1   4  17   45.20    6.84
  -1  -4 -18    0.85    3.67
  -1   4 -18   -0.17    4.53
   1  -5 -18    1.79    4.02
   1   5 -18    3.08    5.38
   1   5 -18    2.14    4.19
  -1   5  17   29.14    6.24
   1  -5 -17   22.22    5.04
   1   5 -17   26.06    6.58
   1   5 -17   34.69    5.81
  -1   5  16    9.14    4.87
   1  -5 -16   13.93    4.44
   1   5 -16   12.05    5.04
   1   5 -16   21.02    4.70
  -1  -5  15    0.43    2.65
  -1   5  15    6.58    4.27
   1  -5 -15    8.03    3.84
   1   5 -15    4.27    4.19
   1   5 -15   10.00    4.02
  -1  -5  14    0.94    2.22
  -1   5  14   16.15    4.44
   1  -5 -14   18.11    4.27
   1   5 -14   21.10    4.96
   1   5 -14   21.02    4.44
  -1  -5  13   -0.17    1.97
  -1   5  13    0.68    3.33
   1  -5 -13    3.25    2.91
   1   5 -13    8.37    3.76
   1   5 -13    2.14    3.16
  -1  -5  12   -0.09    1.79
  -1   5  12   -1.11    2.82
   1  -5 -12   -0.43    2.22
   1  -5 -12   -0.60    2.56
   1   5 -12   -0.94    2.99
   1   5 -12    0.77    2.82
  -1  -5  11    1.79    1.79
  -1   5  11    7.52    3.25
   1  -5 -11    8.80    2.48
   1  -5 -11    2.05    2.65
   1   5 -11    7.01    3.33
   1   5 -11    1.97    2.82
  -1  -5  10   34.52    3.25
  -1   5  10  107.49    6.84
  -1   5  10    0.34    0.85
   1  -5 -10  114.66    5.47
   1  -5 -10  105.95    7.01
   1   5 -10  111.08    7.52
   1   5 -10  106.80    7.18
  -1  -5   9   27.34    2.73
  -1   5   9   76.47    5.64
  -1   5   9   -0.77    0.94
   1  -5  -9   76.81    4.53
   1  -5  -9   77.41    5.98
   1   5  -9   75.36    6.15
   1   5  -9   80.40    6.15
  -1  -5   8   45.54    3.16
  -1  -5   8   90.48    6.41
  -1   5   8   91.51    5.72
  -1   5   8   40.84    2.99
   1  -5  -8   87.58    4.61
   1  -5  -8   95.87    6.58
   1   5  -8   89.80    4.36
   1   5  -8   93.90    6.49
   1   5  -8   85.78    6.24
  -1  -5   7   65.79    3.50
  -1  -5   7  104.92    6.58
  -1   5   7  111.42    5.90
  -1   5   7   81.26    4.19
   1  -5  -7  111.93    5.13
   1  -5  -7  105.52    6.58
   1   5  -7  106.89    4.44
   1   5  -7  107.40    6.66
  -1  -5   6   86.04    3.76
  -1  -5   6  125.00    6.84
  -1   5   6  122.18    5.72
  -1   5   6  125.17    5.30
   1  -5  -6  117.83    5.55
   1  -5  -6  129.79    5.47
   1  -5  -6  125.00    7.01
   1   5  -6  120.82    4.36
   1   5  -6  121.84    6.92
  -1  -5   5   70.15    3.25
  -1  -5   5   92.79    5.81
  -1  -5   5   86.55    4.78
  -1   5   5   82.79    4.53
   1  -5  -5   84.25    4.53
   1  -5  -5   92.53    4.70
   1  -5  -5   84.25    5.64
   1   5  -5   89.46    3.67
   1   5  -5   92.28    5.98
  -1  -5   4  145.34    4.44
  -1  -5   4  157.56    7.01
  -1  -5   4  161.49    6.49
  -1   5   4  163.79    6.49
   1  -5  -4  163.37    5.72
   1  -5  -4  158.15    5.55
   1  -5  -4  165.16    6.15
   1  -5  -4  165.76    7.60
   1   5  -4  167.81    4.70
   1   5  -4  170.29    7.78
  -1  -5   3   77.50    3.25
  -1  -5   3   79.03    4.96
  -1  -5   3   77.67    4.61
  -1   5   3   85.27    4.87
   1  -5  -3   83.14    3.84
   1  -5  -3   79.21    3.67
   1  -5  -3   80.15    4.53
   1  -5  -3   83.31    5.47
   1   5  -3   84.08    3.42
   1   5  -3   81.08    5.38
  -1  -5   2   10.59    1.54
  -1  -5   2    9.83    2.22
  -1  -5   2   10.08    2.39
  -1   5   2   11.02    2.31
   1  -5  -2   11.02    1.62
   1  -5  -2    8.20    1.45
   1  -5  -2   12.99    2.39
   1  -5  -2   13.93    2.73
   1   5  -2   10.68    1.62
   1   5  -2    7.43    2.31
  -1  -5   1  206.51    5.47
  -1  -5   1  205.49    5.38
  -1  -5   1  204.89    7.01
  -1  -5   1  210.62    7.78
  -1   5   1  205.15    7.69
   1  -5  -1  198.40    4.70
   1  -5  -1  180.71    4.44
   1  -5  -1  202.16    7.18
   1  -5  -1  203.18    7.95
   1   5  -1  208.05    5.47
   1   5  -1  210.96    8.03
  -1  -5   0   39.05    2.65
  -1  -5   0   38.11    2.65
  -1  -5   0   35.63    3.08
  -1  -5   0   39.30    3.76
  -1   5   0   38.11    3.67
   1  -5   0   31.78    1.71
   1  -5   0   35.03    3.33
   1  -5   0   38.45    3.76
   1   5   0   42.46    3.84
  -1  -5  -1   35.97    2.82
  -1  -5  -1   38.71    2.82
  -1  -5  -1   33.58    2.91
  -1  -5  -1   37.68    3.67
  -1   5  -1   32.47    3.59
   1  -5   1   33.84    3.42
   1  -5   1   38.19    3.76
   1   5   1   36.57    3.50
  -1  -5  -2  143.63    5.38
  -1  -5  -2  136.71    5.21
  -1  -5  -2  141.58    5.21
  -1  -5  -2  137.22    6.75
  -1   5  -2  132.95    6.66
   1  -5   2  143.29    6.66
   1  -5   2  140.55    6.41
   1   5   2  140.30    6.24
  -1  -5  -3   26.83    2.91
  -1  -5  -3   26.91    2.56
  -1  -5  -3   28.54    3.50
  -1   5  -3   28.11    3.59
   1  -5   3   25.21    3.50
   1  -5   3   31.53    3.42
   1   5   3   27.85    3.16
  -1  -5  -4   14.27    2.56
  -1  -5  -4   12.99    2.05
  -1  -5  -4   16.23    3.16
  -1   5  -4   18.03    3.16
   1  -5   4   13.59    2.99
   1   5   4   14.53    2.48
  -1  -5  -5   99.63    5.38
  -1  -5  -5   98.43    4.10
  -1  -5  -5  105.52    6.41
  -1   5  -5  101.85    6.32
   1  -5   5   97.83    6.24
   1   5   5  102.19    5.13
  -1  -5  -6   96.04    5.72
  -1  -5  -6   94.84    3.93
  -1  -5  -6   94.58    6.24
  -1   5  -6   92.88    3.16
  -1   5  -6   97.83    6.41
   1  -5   6   85.44    6.15
   1   5   6   98.00    4.96
  -1  -5  -7  384.41   11.36
  -1  -5  -7  372.61    7.52
  -1  -5  -7  361.85   12.13
  -1   5  -7  359.97    6.92
  -1   5  -7  372.19   12.30
   1  -5   7  368.09   12.39
   1   5   7  277.52    7.86
  -1  -5  -8   45.63    4.61
  -1  -5  -8   44.26    2.91
  -1  -5  -8   43.23    4.70
  -1   5  -8   41.35    4.78
   1  -5   8    0.26    1.03
   1  -5   8   45.71    5.13
   1   5   8   13.33    2.05
  -1  -5  -9   81.85    6.24
  -1  -5  -9   86.38    3.84
  -1  -5  -9   82.54    6.32
  -1   5  -9   74.16    6.24
   1  -5   9    0.00    1.20
   1  -5   9   78.18    6.49
   1   5   9    0.34    1.11
  -1  -5 -10   81.85    6.58
  -1  -5 -10   75.27    6.24
  -1   5 -10   71.34    6.41
  -1   5 -10   83.31    6.58
   1  -5  10   -0.60    1.37
   1  -5  10   73.22    6.58
  -1  -5 -11   28.20    4.61
  -1  -5 -11   29.56    4.53
  -1   5 -11   32.04    5.13
  -1   5 -11   31.44    4.78
   1  -5  11    0.77    1.54
   1  -5  11   28.79    5.04
   1   5  11   32.72    4.70
  -1  -5 -12   17.52    4.36
  -1  -5 -12   25.63    4.61
  -1   5 -12   23.75    4.78
  -1   5 -12   20.59    4.19
   1  -5  12    0.94    1.71
   1   5  12   21.36    4.44
  -1  -5 -13   19.48    4.78
  -1  -5 -13   24.78    4.44
  -1   5 -13   18.37    4.78
  -1   5 -13   22.04    4.61
   1   5  13   22.04    4.70
  -1  -5 -14    5.04    3.93
  -1  -5 -14    5.21    3.33
  -1   5 -14    4.96    4.10
  -1   5 -14    2.14    3.50
   1   5  14    5.64    3.93
  -1  -5 -15   -1.71    4.02
  -1  -5 -15   -0.34    3.59
  -1   5 -15    1.54    4.02
  -1   5 -15   -2.65    3.33
   1   5  15    0.60    3.84
  -1  -5 -16   47.25    7.01
  -1  -5 -16   37.68    6.07
  -1   5 -16   41.27    6.75
  -1   5 -16   39.30    5.98
   1   5  16   41.53    6.66
  -1  -5 -17   -1.71    4.02
  -1   5 -17    2.99    5.13
  -1   5 -17    5.64    4.44
   1  -6 -17   23.24    5.72
   1   6 -17   16.23    6.15
   1   6 -17   18.03    5.55
  -1   6  16   31.19    6.32
   1  -6 -16   37.17    6.66
   1  -6 -16   33.49    5.98
   1   6 -16   37.68    6.92
   1   6 -16   34.09    6.15
  -1   6  15   16.23    5.04
   1  -6 -15   16.58    5.13
   1  -6 -15   21.62    5.21
   1   6 -15   21.79    5.72
   1   6 -15   14.44    4.96
  -1   6  14    8.20    4.19
   1  -6 -14    3.25    4.02
   1  -6 -14    7.18    3.84
   1   6 -14    5.38    4.44
   1   6 -14    6.49    4.10
  -1   6  13   20.68    4.70
   1  -6 -13   16.06    4.61
   1  -6 -13   24.44    4.96
   1   6 -13   16.23    4.78
   1   6 -13   24.78    5.13
  -1   6  12   60.75    6.15
   1  -6 -12   60.92    6.24
   1  -6 -12   72.03    7.01
   1   6 -12   64.42    6.92
   1   6 -12   57.93    6.41
  -1   6  11    1.71    2.91
   1  -6 -11    2.91    3.25
   1  -6 -11    6.15    3.42
   1   6 -11    5.81    3.76
   1   6 -11    4.96    3.50
  -1   6  10   26.66    4.19
   1  -6 -10   27.09    4.36
   1  -6 -10   23.84    3.33
   1  -6 -10   23.50    4.36
   1   6 -10   26.57    4.87
   1   6 -10   27.43    4.96
  -1  -6   9   -0.09    1.37
  -1  -6   9   51.44    5.81
  -1   6   9   -0.34    1.28
   1  -6  -9   54.09    5.04
   1  -6  -9   51.69    4.19
   1  -6  -9   52.55    5.64
   1   6  -9   50.84    5.72
   1   6  -9   48.96    5.72
  -1  -6   8   -0.51    1.20
  -1  -6   8   53.66    5.64
  -1   6   8   -0.17    1.28
   1  -6  -8   51.78    4.70
   1  -6  -8   56.22    4.19
   1  -6  -8   57.84    5.81
   1   6  -8   52.55    5.47
   1   6  -8   55.37    5.81
  -1  -6   7   -0.34    1.11
  -1  -6   7  183.02    9.14
  -1   6   7  127.48    5.98
   1  -6  -7  170.29    7.43
   1  -6  -7  188.66    7.09
   1  -6  -7  189.17    9.57
   1   6  -7  179.51    9.31
  -1  -6   6   -0.51    1.03
  -1  -6   6   83.39    6.32
  -1   6   6   66.22    4.61
   1  -6  -6   66.99    4.61
   1  -6  -6   76.39    4.78
   1  -6  -6   72.46    6.07
   1   6  -6   77.24    6.32
  -1  -6   5    0.26    0.94
  -1  -6   5   88.35    6.15
  -1  -6   5   88.09    5.64
  -1   6   5   88.09    5.47
   1  -6  -5   67.33    4.36
   1  -6  -5   94.93    5.30
   1  -6  -5   93.22    6.58
   1   6  -5   83.90    6.32
  -1  -6   4    0.68    0.94
  -1  -6   4   44.26    4.70
  -1   6   4   46.99    4.27
   1  -6  -4   32.47    2.99
   1  -6  -4   31.10    2.91
   1  -6  -4   41.01    3.84
   1  -6  -4   44.69    4.78
   1   6  -4   39.22    2.73
   1   6  -4   38.88    4.53
  -1  -6   3  218.48    8.63
  -1  -6   3  221.38    8.63
  -1   6   3  207.63    8.29
   1  -6  -3  117.48    4.70
   1  -6  -3  104.84    4.44
   1  -6  -3  214.38    7.95
   1  -6  -3  215.49    9.40
   1   6  -3  206.77    5.47
   1   6  -3  202.76    9.14
  -1  -6   2   51.61    2.91
  -1  -6   2   45.03    2.73
  -1  -6   2  175.58    7.60
  -1  -6   2  170.97    7.78
  -1   6   2  167.13    7.60
   1  -6  -2   58.44    3.08
   1  -6  -2   52.63    2.91
   1  -6  -2  169.43    7.18
   1  -6  -2  171.82    8.29
   1   6  -2  173.96    8.37
  -1  -6   1   38.36    2.65
  -1  -6   1   33.32    2.56
  -1  -6   1   73.65    4.96
  -1  -6   1   71.26    5.30
  -1   6   1   68.35    5.30
   1  -6  -1    9.14    1.37
   1  -6  -1   68.44    4.96
   1  -6  -1   75.27    5.64
   1   6  -1   70.83    5.47
  -1  -6   0   87.75    4.10
  -1  -6   0   85.53    4.02
  -1  -6   0  132.27    6.24
  -1  -6   0  143.80    7.43
  -1   6   0  139.02    7.26
   1  -6   0  138.50    6.92
   1  -6   0  143.89    7.43
   1   6   0  139.27    7.26
  -1  -6  -1   67.76    3.84
  -1  -6  -1   66.90    3.84
  -1  -6  -1   96.55    5.21
  -1  -6  -1   95.10    6.24
  -1   6  -1   99.71    6.41
   1  -6   1   99.46    6.15
   1  -6   1   92.19    5.98
   1   6   1   99.37    6.15
  -1  -6  -2   74.59    4.27
  -1  -6  -2   92.02    4.96
  -1  -6  -2   91.42    6.32
  -1   6  -2   91.94    6.32
   1  -6   2  104.24    6.41
   1  -6   2   95.10    6.07
   1   6   2   94.76    5.98
  -1  -6  -3    6.32    2.14
  -1  -6  -3    8.03    2.14
  -1  -6  -3    6.84    2.99
  -1   6  -3    3.84    2.48
   1  -6   3    3.59    2.56
   1  -6   3    5.81    2.65
   1   6   3    3.25    2.39
  -1  -6  -4   53.66    4.19
  -1  -6  -4   50.67    3.59
  -1  -6  -4   50.58    5.13
  -1   6  -4   55.28    5.30
   1  -6   4   47.51    4.96
   1   6   4   51.69    4.44
  -1  -6  -5   92.02    5.55
  -1  -6  -5   94.33    4.53
  -1  -6  -5   94.84    6.75
  -1   6  -5   83.65    6.41
   1  -6   5   92.19    6.66
   1   6   5   90.65    5.55
  -1  -6  -6   22.90    3.50
  -1  -6  -6   19.74    2.56
  -1  -6  -6   21.10    3.93
  -1   6  -6   16.75    3.84
   1  -6   6   19.05    4.02
   1   6   6   13.41    2.73
  -1  -6  -7   63.65    5.30
  -1  -6  -7   71.69    3.93
  -1  -6  -7   62.71    5.90
  -1   6  -7   69.98    6.24
   1  -6   7   69.98    6.41
   1   6   7   42.98    3.84
  -1  -6  -8   94.84    6.58
  -1  -6  -8   92.62    7.18
  -1   6  -8   86.81    7.01
   1  -6   8   92.36    7.35
   1   6   8   -0.34    1.45
  -1  -6  -9  169.09    8.89
  -1  -6  -9  160.89    9.31
  -1   6  -9  153.37    9.23
   1  -6   9  167.81    9.74
   1   6   9   -1.45    1.37
  -1  -6 -10   82.02    6.84
  -1  -6 -10   82.71    7.26
  -1   6 -10   80.66    7.18
   1  -6  10   85.02    7.60
  -1  -6 -11  133.80    8.72
  -1  -6 -11  134.14    9.14
  -1   6 -11  144.23    9.57
  -1   6 -11  135.51    9.14
   1  -6  11  142.35    9.66
  -1  -6 -12   31.70    5.72
  -1  -6 -12   34.86    5.72
  -1   6 -12   29.90    5.64
  -1   6 -12   22.39    4.96
  -1  -6 -13   33.07    5.90
  -1  -6 -13   31.61    5.47
  -1   6 -13   33.92    6.07
  -1   6 -13   34.52    5.90
  -1  -6 -14   25.12    5.72
  -1  -6 -14   20.76    5.04
  -1   6 -14   31.27    6.32
  -1   6 -14   29.56    5.81
  -1  -6 -15    7.09    5.04
  -1  -6 -15    6.66    4.27
  -1   6 -15   14.27    5.47
  -1   6 -15   11.19    4.87
  -1  -6 -16   12.56    5.04
  -1   6 -16   13.07    5.98
  -1   6 -16   19.22    5.72
   1  -7 -15    1.88    4.70
   1  -7 -15    4.53    4.70
   1   7 -15    2.82    5.21
   1   7 -15    4.44    5.13
   1  -7 -14    3.33    4.61
   1  -7 -14    1.11    3.84
   1   7 -14   -3.25    4.19
   1   7 -14    1.71    4.70
   1  -7 -13   -0.34    4.02
   1  -7 -13   -1.62    3.59
   1   7 -13    0.60    4.36
   1   7 -13    2.48    4.36
   1  -7 -12    4.87    3.93
   1  -7 -12   13.76    4.53
   1   7 -12    5.98    4.36
   1   7 -12    8.72    4.78
   1  -7 -11   72.28    6.58
   1  -7 -11  100.57    8.46
   1   7 -11   88.95    8.37
   1   7 -11  104.41    8.80
   1  -7 -10    1.62    3.25
   1  -7 -10    3.84    3.50
   1   7 -10   -1.88    3.59
   1   7 -10    0.60    3.84
   1  -7  -9   10.77    3.42
   1  -7  -9   18.11    4.61
   1   7  -9   20.59    4.78
   1   7  -9   17.69    4.78
  -1  -7   8  105.01    7.95
  -1   7   8    0.26    1.88
   1  -7  -8   55.71    5.04
   1  -7  -8  111.33    6.15
   1  -7  -8  117.14    8.37
   1   7  -8  115.52    8.20
   1   7  -8  109.62    8.37
  -1  -7   7   19.57    4.44
  -1   7   7    1.79    2.05
   1  -7  -7    5.47    2.48
   1  -7  -7   26.06    3.67
   1  -7  -7   22.30    4.53
   1   7  -7   25.80    4.96
  -1  -7   6   70.83    6.58
  -1   7   6   43.92    4.61
   1  -7  -6    3.50    1.88
   1  -7  -6   83.31    5.55
   1  -7  -6   69.55    6.58
   1   7  -6   68.52    6.66
  -1  -7   5   46.31    5.47
  -1  -7   5   36.74    4.44
  -1   7   5   41.44    4.53
   1  -7  -5    0.51    1.54
   1  -7  -5   45.88    4.53
   1  -7  -5   39.13    5.30
   1   7  -5   41.95    5.55
  -1  -7   4   63.14    5.90
  -1  -7   4   70.40    5.64
  -1   7   4   66.22    5.55
   1  -7  -4   -0.77    1.37
   1  -7  -4   59.38    4.96
   1  -7  -4   59.55    6.15
   1   7  -4   74.34    6.58
  -1  -7   3   37.00    4.70
  -1  -7   3   26.57    4.19
  -1   7   3   31.10    4.27
   1  -7  -3   -0.94    1.28
   1  -7  -3   32.38    4.02
   1  -7  -3   35.46    4.96
   1   7  -3   31.44    4.78
  -1  -7   2    0.00    1.11
  -1  -7   2   30.33    4.19
  -1  -7   2   28.97    4.19
  -1   7   2   32.21    4.36
   1  -7  -2    0.60    1.11
   1  -7  -2   30.08    3.93
   1  -7  -2   30.33    4.70
   1   7  -2   27.34    4.61
  -1  -7   1   -0.09    1.20
  -1  -7   1   81.60    5.81
  -1  -7   1   83.22    6.32
  -1   7   1   72.88    6.15
   1  -7  -1   77.58    5.72
   1  -7  -1   75.45    6.32
   1   7  -1   73.99    6.24
  -1  -7   0    0.68    1.28
  -1  -7   0   10.42    3.08
  -1  -7   0    6.15    3.33
  -1   7   0    7.69    3.33
   1  -7   0   10.51    3.16
   1  -7   0    8.97    3.59
   1   7   0    6.92    3.50
  -1  -7  -1   -1.03    1.28
  -1  -7  -1   47.08    4.44
  -1  -7  -1   53.23    5.55
  -1   7  -1   57.25    5.64
   1  -7   1   54.00    5.38
   1  -7   1   48.53    5.30
   1   7   1   50.92    5.30
  -1  -7  -2    0.00    1.45
  -1  -7  -2   44.00    4.19
  -1  -7  -2   44.69    5.21
  -1   7  -2   49.30    5.47
   1  -7   2   41.27    5.13
   1  -7   2   38.53    4.78
   1   7   2   51.18    5.21
  -1  -7  -3    1.37    1.79
  -1  -7  -3   12.99    2.91
  -1  -7  -3   14.18    3.93
  -1   7  -3   12.30    3.84
   1  -7   3   12.56    4.02
   1  -7   3   14.61    3.50
   1   7   3   11.45    3.50
  -1  -7  -4    5.04    2.31
  -1  -7  -4   14.44    2.91
  -1  -7  -4   16.15    3.93
  -1   7  -4   17.26    4.19
   1  -7   4   12.30    3.76
   1   7   4   13.93    3.50
  -1  -7  -5   55.54    4.70
  -1  -7  -5   98.34    5.13
  -1  -7  -5   93.90    7.43
  -1   7  -5  101.25    7.78
   1  -7   5   97.83    7.43
   1   7   5   78.18    5.81
  -1  -7  -6   69.98    5.38
  -1  -7  -6   96.29    7.78
  -1   7  -6   96.21    7.78
   1  -7   6   97.66    7.78
   1   7   6   68.70    5.38
  -1  -7  -7    8.46    3.08
  -1  -7  -7    9.74    3.84
  -1   7  -7   15.12    4.44
   1  -7   7   14.35    4.44
   1   7   7    0.43    1.97
  -1  -7  -8   22.73    4.19
  -1  -7  -8   27.43    4.96
  -1   7  -8   27.68    5.30
   1  -7   8   29.31    5.64
   1   7   8   -0.43    1.88
  -1  -7  -9   98.60    7.26
  -1  -7  -9  111.25    8.63
  -1   7  -9  109.45    8.72
   1  -7   9  110.14    8.80
  -1  -7 -10   10.85    4.27
  -1  -7 -10   14.53    4.87
  -1   7 -10   10.94    4.61
  -1   7 -10   12.90    4.78
   1  -7  10   17.69    5.30
  -1  -7 -11   11.02    4.61
  -1  -7 -11    8.46    4.53
  -1   7 -11    6.15    4.53
  -1   7 -11   14.95    5.04
   1  -7  11    3.16    4.70
  -1  -7 -12   25.72    5.64
  -1  -7 -12   22.39    5.64
  -1   7 -12   23.07    5.90
  -1   7 -12   20.25    5.72
  -1  -7 -13    1.79    4.44
  -1  -7 -13    3.16    4.53
  -1   7 -13    8.29    4.96
  -1   7 -13    1.62    4.44
  -1  -7 -14    1.62    4.96
  -1  -7 -14   -1.79    4.44
  -1   7 -14   -0.94    4.96
  -1   7 -14   -2.22    4.44
   1  -8 -13   33.58    6.41
   1   8 -13   32.90    6.84
   1   8 -13   26.15    6.75
   1  -8 -12   15.55    5.47
   1   8 -12   12.22    5.72
   1   8 -12   18.88    5.98
   1  -8 -11   -1.11    3.93
   1   8 -11    0.00    4.53
   1   8 -11    3.67    4.96
   1  -8 -10   38.53    6.41
   1   8 -10   36.48    6.49
   1   8 -10   40.67    6.75
   1  -8  -9   14.61    4.70
   1   8  -9   13.24    5.04
   1   8  -9   18.37    5.38
  -1  -8   8   35.63    6.24
   1  -8  -8   34.01    6.07
   1   8  -8   33.92    5.98
   1   8  -8   33.24    6.07
  -1  -8   7   24.09    5.21
  -1   8   7   -0.68    2.22
   1  -8  -7   26.49    5.38
   1   8  -7   28.03    5.21
   1   8  -7   29.56    5.98
  -1  -8   6    9.14    4.44
  -1   8   6    2.48    2.82
   1  -8  -6    5.90    4.27
   1   8  -6    5.55    4.27
  -1  -8   5   58.61    6.49
  -1  -8   5    7.52    2.91
  -1   8   5   34.95    4.87
   1  -8  -5   58.61    5.30
   1  -8  -5   56.73    6.58
   1   8  -5   54.85    6.66
  -1  -8   4   97.23    7.43
  -1  -8   4   83.05    6.92
  -1   8   4   82.45    6.84
   1  -8  -4   95.35    6.49
   1  -8  -4   98.43    8.12
   1   8  -4   96.21    8.20
  -1  -8   3  114.66    7.86
  -1  -8   3  106.12    7.69
  -1   8   3  114.49    7.86
   1  -8  -3  111.76    7.18
   1  -8  -3  118.77    8.80
   1   8  -3  117.40    8.80
  -1  -8   2    2.91    3.59
  -1  -8   2   -2.05    3.42
  -1   8   2    0.77    3.42
   1  -8  -2    3.84    3.50
   1  -8  -2    0.85    3.84
   1   8  -2    4.27    3.76
  -1  -8   1   39.22    5.21
  -1  -8   1   49.73    6.07
  -1   8   1   41.27    5.55
   1  -8  -1   41.78    5.30
   1  -8  -1   44.86    5.90
   1   8  -1   41.10    5.72
  -1  -8   0   72.03    6.07
  -1  -8   0   77.58    7.18
  -1   8   0   80.40    7.18
   1  -8   0   85.10    6.92
   1  -8   0   74.51    7.01
   1   8   0   78.35    7.18
  -1  -8  -1   23.67    4.10
  -1  -8  -1   31.02    5.38
  -1   8  -1   29.56    5.13
   1  -8   1   21.28    4.44
   1  -8   1   23.67    4.78
   1   8   1   23.33    4.96
  -1  -8  -2   29.05    4.19
  -1  -8  -2   28.11    5.38
  -1   8  -2   26.74    5.21
   1  -8   2   30.50    5.04
   1  -8   2   25.12    4.87
   1   8   2   27.26    4.87
  -1  -8  -3    1.71    3.59
  -1   8  -3    1.79    3.76
   1  -8   3    0.51    3.84
   1   8   3    0.43    3.42
  -1  -8  -4   41.78    5.98
  -1   8  -4   37.77    5.90
   1  -8   4   54.68    6.41
   1   8   4   38.62    5.30
  -1  -8  -5   47.08    6.32
  -1   8  -5   37.77    5.90
   1  -8   5   44.52    6.41
   1   8   5   22.13    4.27
  -1  -8  -6   30.50    5.38
  -1   8  -6   27.60    5.55
   1  -8   6   15.21    5.21
   1   8   6    3.08    2.91
  -1  -8  -7    0.60    2.56
  -1  -8  -7   13.33    4.87
  -1   8  -7   13.84    4.96
   1  -8   7   16.32    5.30
   1   8   7    0.26    2.48
  -1  -8  -8    0.94    2.82
  -1  -8  -8   14.01    4.78
  -1   8  -8   14.87    5.21
   1  -8   8    7.78    5.04
  -1  -8  -9    0.68    3.33
  -1  -8  -9   13.76    4.87
  -1   8  -9   13.84    5.38
   1  -8   9    9.83    5.64
  -1  -8 -10   12.99    4.36
  -1  -8 -10   26.40    6.07
  -1   8 -10   39.56    7.01
  -1   8 -10   46.14    7.26
   1  -8  10   36.06    6.75
  -1  -8 -11    4.44    4.27
  -1  -8 -11   17.86    5.38
  -1   8 -11   11.62    5.72
  -1   8 -11    4.36    5.13
  -1  -8 -12   18.46    5.64
  -1  -8 -12   28.88    6.24
  -1   8 -12   26.15    6.75
  -1   8 -12   34.09    6.92
   1  -9 -10    5.30    5.04
   1   9 -10    5.47    5.04
   1   9 -10    4.61    5.47
   1  -9  -9   -4.53    4.19
   1   9  -9    6.66    5.04
   1   9  -9    0.34    4.96
   1  -9  -8    8.72    5.13
   1   9  -8    8.20    5.13
   1   9  -8    4.02    5.04
  -1  -9   7   25.12    5.81
   1  -9  -7   29.05    6.41
   1   9  -7   20.42    5.72
   1   9  -7   26.49    6.41
  -1  -9   6   17.69    5.30
  -1   9   6    1.11    3.08
   1  -9  -6   17.52    5.72
   1   9  -6   15.98    5.13
   1   9  -6   17.00    5.64
  -1  -9   5    2.05    4.27
  -1   9   5    4.87    3.93
   1  -9  -5    5.90    4.53
   1   9  -5    7.52    4.78
  -1  -9   4   11.45    4.78
  -1  -9   4    6.07    3.93
  -1   9   4    5.64    4.27
   1  -9  -4    6.84    4.61
   1   9  -4   12.30    5.21
  -1  -9   3   12.05    4.78
  -1  -9   3   13.33    4.61
  -1   9   3   11.02    4.53
   1  -9  -3   14.01    4.44
   1  -9  -3   15.21    4.96
   1   9  -3    9.66    4.96
  -1  -9   2   48.10    6.24
  -1  -9   2   54.43    6.66
  -1   9   2   46.57    6.32
   1  -9  -2   53.32    6.15
   1  -9  -2   46.99    6.92
   1   9  -2   44.52    6.66
  -1  -9   1   18.28    5.21
  -1   9   1   11.53    4.96
   1  -9  -1   14.61    4.70
   1  -9  -1   11.19    4.96
   1   9  -1   13.41    5.21
  -1  -9   0   20.08    4.70
  -1  -9   0   22.04    5.30
  -1   9   0   18.37    5.30
   1  -9   0   16.92    4.87
   1  -9   0   26.23    5.47
   1   9   0    9.23    4.70
  -1  -9  -1   49.21    6.58
  -1   9  -1   43.66    6.58
   1  -9   1   44.77    6.15
   1  -9   1   44.94    6.49
   1   9   1   41.87    6.49
  -1  -9  -2   18.88    5.64
  -1   9  -2   19.57    5.47
   1  -9   2   19.40    5.21
   1  -9   2   19.48    4.87
   1   9   2   20.59    5.38
  -1  -9  -3    8.97    4.70
  -1   9  -3   15.55    5.13
   1  -9   3    7.86    4.78
   1   9   3    9.91    4.53
  -1  -9  -4   -0.26    4.02
  -1   9  -4   -0.17    4.36
   1  -9   4   -3.76    4.19
   1   9   4   -0.09    3.93
  -1  -9  -5    1.97    4.27
  -1   9  -5   -2.14    4.70
   1  -9   5   -0.60    4.70
   1   9   5   -1.45    3.25
  -1  -9  -6   43.06    6.84
  -1   9  -6   44.26    7.18
   1  -9   6   46.31    7.09
   1   9   6   -1.28    2.99
  -1  -9  -7   43.66    6.92
  -1   9  -7   44.86    7.35
   1  -9   7   49.21    7.52
  -1  -9  -8    9.91    5.47
  -1   9  -8    5.72    5.38
   1  -9   8    9.57    6.07
  -1  -9  -9   -2.22    4.61
  -1   9  -9   -2.65    4.61
  -1   9  -9    7.78    5.55
   1  -9   9    6.15    5.47
  -1 -10   3    2.48    5.13
  -1 -10   3    4.61    4.61
  -1  10   3    0.51    4.87
   1 -10  -3    6.58    5.38
   1  10  -3   -0.51    5.13
  -1 -10   2    7.69    5.38
  -1  10   2    8.12    5.55
   1 -10  -2    8.63    5.38
   1  10  -2   10.25    5.72
  -1 -10   1    4.53    5.04
  -1  10   1    1.88    5.04
   1 -10  -1    5.72    5.38
   1  10  -1    9.83    5.72
  -1 -10   0   35.37    6.84
  -1  10   0   37.68    7.09
   1 -10   0   41.01    7.18
   1 -10   0   34.95    6.75
   1  10   0   29.05    6.75
  -1 -10  -1   12.65    5.81
  -1  10  -1   11.11    5.72
   1 -10   1   14.61    5.72
   1 -10   1    9.48    5.47
   1  10   1   13.84    5.72
  -1 -10  -2    2.99    5.04
  -1  10  -2    9.83    5.90
   1 -10   2    7.09    5.38
   1  10   2    5.21    4.96
  -1 -10  -3   12.47    5.55
   2   0 -21   16.58    5.38
  -2   0  20   12.05    5.30
   2   0 -20   10.08    4.53
  -2   0  19    3.50    4.44
   2   0 -19    0.26    3.50
  -2   0  18   29.31    5.72
   2   0 -18   30.67    4.96
  -2   0  17   -0.77    3.59
   2   0 -17   -2.39    2.99
  -2   0  16    1.79    3.67
   2   0 -16    4.87    3.08
  -2   0  15   39.73    5.21
   2   0 -15   51.61    5.21
   2   0 -15   42.21    3.16
  -2   0  14   -0.17    2.99
   2   0 -14    2.56    2.56
   2   0 -14    0.26    1.28
   2   0 -14   -0.26    1.45
  -2   0  13   20.08    3.67
   2   0 -13   17.94    3.08
   2   0 -13   18.97    1.79
   2   0 -13   17.43    2.05
  -2   0  12  303.06   10.34
   2   0 -12  320.84   10.08
   2   0 -12  308.70    5.98
   2   0 -12  311.95    6.92
  -2   0  11   34.01    3.76
   2   0 -11   41.01    3.67
   2   0 -11   33.92    2.05
   2   0 -11   37.17    2.22
   2   0 -11   32.13    2.22
  -2   0  10    0.34    1.71
   2   0 -10    0.60    1.54
   2   0 -10   -0.17    0.77
   2   0 -10   -0.17    1.03
   2   0 -10    1.20    0.94
  -2   0   9   30.25    3.08
   2   0  -9   32.21    2.99
   2   0  -9   30.76    1.71
   2   0  -9   34.69    1.88
   2   0  -9   29.48    1.88
  -2   0   8    6.58    1.88
  -2   0   8    5.38    0.94
   2   0  -8    4.70    1.62
   2   0  -8    5.98    1.71
   2   0  -8    6.58    0.94
   2   0  -8    6.41    1.03
   2   0  -8    4.53    0.94
  -2   0   7  981.99   14.18
  -2   0   7 1016.77    9.57
   2   0  -7 1016.17   14.27
   2   0  -7 1018.99   14.10
   2   0  -7 1023.09    9.66
   2   0  -7 1012.75    9.83
  -2   0   6  968.32   13.16
  -2   0   6  972.08    8.97
   2   0  -6  985.49   13.16
   2   0  -6  993.78   13.07
   2   0  -6  986.18    9.06
   2   0  -6  982.25    8.97
  -2   0   5   28.62    2.22
  -2   0   5   27.94    2.05
  -2   0   5   28.54    1.37
  -2   0   5   26.49    1.20
   2   0  -5   30.42    2.14
   2   0  -5   29.48    2.14
   2   0  -5   29.31    1.37
   2   0  -5   29.31    1.28
  -2   0   4    8.29    1.37
  -2   0   4    9.40    1.28
  -2   0   4    9.14    0.85
  -2   0   4    8.89    0.77
   2   0  -4    9.14    1.28
   2   0  -4   10.51    1.37
   2   0  -4   10.00    0.94
   2   0  -4   10.08    0.77
  -2   0   3  624.93    7.78
  -2   0   3  608.44    6.24
  -2   0   3  606.13    5.55
   2   0  -3  616.13    7.69
   2   0  -3  629.37    7.86
   2   0  -3  619.29    6.32
  -2   0   2  590.24    6.92
  -2   0   2  598.27    6.92
   2   0  -2  586.31    6.84
   2   0  -2  583.32    6.84
   2   0  -2  576.48    6.15
  -2   0   1   15.64    1.11
  -2   0   1   15.38    1.03
  -2   0   1   13.76    1.03
   2   0  -1   15.12    1.03
   2   0  -1   14.95    1.03
   2   0  -1   15.12    1.03
  -2   0   0  399.10    5.21
  -2   0   0  399.36    4.70
  -2   0   0  400.38    5.38
   2   0   0  407.90    5.30
   2   0   0  397.65    4.70
   2   0   0  384.49    5.30
  -2   0  -1  186.86    3.84
  -2   0  -1  192.07    3.25
  -2   0  -1  188.91    3.84
   2   0   1  185.58    3.76
   2   0   1  181.99    3.16
   2   0   1  190.37    3.84
  -2   0  -2 1913.23   16.23
  -2   0  -2 1954.58   16.32
  -2   0  -2 2034.64   15.12
  -2   0  -2 2036.01   16.32
   2   0   2 2009.10   15.04
   2   0   2 2028.06   16.40
  -2   0  -3    5.21    1.11
  -2   0  -3    5.04    0.94
  -2   0  -3    4.19    1.03
   2   0   3    4.10    1.20
   2   0   3    4.44    1.03
   2   0   3    4.61    1.03
  -2   0  -4    7.78    1.37
  -2   0  -4    7.43    1.20
   2   0   4    7.69    1.45
   2   0   4    8.46    1.20
   2   0   4    7.52    1.20
  -2   0  -5 1759.01   18.88
  -2   0  -5 1835.90   17.34
   2   0   5 1767.38   19.14
   2   0   5 1806.17   17.26
   2   0   5 1813.09   17.09
  -2   0  -6   64.68    3.67
  -2   0  -6   58.36    3.08
   2   0   6   58.19    3.50
   2   0   6   60.15    2.91
  -2   0  -7   18.54    2.05
   2   0   7   17.52    2.39
   2   0   7   19.40    1.97
  -2   0  -8  141.66    5.38
   2   0   8  139.36    6.07
   2   0   8  138.08    4.78
  -2   0  -9   98.09    4.78
   2   0   9  103.39    5.64
   2   0   9  101.51    4.27
  -2   0 -10    0.09    1.62
   2   0  10    0.00    2.05
   2   0  10    0.00    1.37
  -2   0 -11   87.92    5.13
  -2   0 -11   75.70    4.02
   2   0  11   82.71    5.81
   2   0  11   68.18    3.84
  -2   0 -12   32.30    3.59
  -2   0 -12   26.74    2.82
   2   0  12   28.71    4.19
  -2   0 -13  141.24    7.09
  -2   0 -13  136.88    5.64
   2   0  13  147.05    8.29
  -2   0 -14    4.70    2.65
  -2   0 -14    3.84    1.97
   2   0  14    4.02    3.33
  -2   0 -15    3.67    2.73
   2   0  15    8.46    3.93
  -2   0 -16    0.17    2.91
  -2   0 -16    0.43    2.31
   2   0  16    0.09    3.67
  -2   0 -17    4.44    3.25
   2   0  17    5.55    4.53
  -2   0 -18    6.75    3.67
   2   0  18    5.21    4.61
  -2   0 -19    1.88    3.67
   2   0  19   -5.30    4.53
   2  -1 -21   22.39    5.55
   2   1 -21   36.57    6.58
  -2  -1  20    8.29    5.13
  -2   1  20    6.66    5.13
   2  -1 -20   10.42    4.44
   2   1 -20    6.24    4.53
  -2  -1  19   12.22    5.04
  -2   1  19   17.69    5.30
   2  -1 -19   14.61    4.36
   2   1 -19   18.20    4.78
  -2  -1  18    8.46    4.44
  -2   1  18    5.81    4.36
   2  -1 -18    9.57    3.93
   2   1 -18    5.38    3.76
  -2  -1  17   23.75    4.96
  -2   1  17   29.39    5.55
   2  -1 -17   28.97    4.53
   2   1 -17   28.71    4.96
  -2  -1  16   50.84    5.90
  -2   1  16   66.39    6.66
   2  -1 -16   65.79    5.72
   2  -1 -16   60.32    4.36
   2   1 -16   64.85    6.24
  -2  -1  15  114.41    7.60
  -2   1  15  115.43    7.78
   2  -1 -15  133.72    7.35
   2  -1 -15  117.65    5.55
   2   1 -15  127.99    7.78
   2   1 -15  116.89    5.13
  -2  -1  14  163.11    8.46
  -2   1  14  168.75    8.89
   2  -1 -14  175.84    8.03
   2  -1 -14  165.16    6.41
   2   1 -14  175.58    8.63
   2   1 -14  165.33    5.90
   2   1 -14  162.43    4.70
  -2  -1  13   13.41    3.33
  -2   1  13   11.96    3.25
   2  -1 -13   14.18    2.91
   2  -1 -13   15.38    2.31
   2   1 -13   15.81    3.33
   2   1 -13   16.23    2.14
   2   1 -13   13.50    1.54
  -2  -1  12  175.58    7.86
  -2   1  12  187.03    8.37
   2  -1 -12  177.64    7.26
   2  -1 -12  175.16    6.07
   2   1 -12  188.14    8.12
   2   1 -12  176.95    5.72
   2   1 -12  175.50    4.36
  -2  -1  11  229.24    8.46
  -2   1  11  237.62    8.89
   2  -1 -11  238.30    7.95
   2  -1 -11  236.68    6.66
   2   1 -11  227.45    8.46
   2   1 -11  222.66    6.24
   2   1 -11  219.25    4.53
  -2  -1  10  171.31    6.92
  -2   1  10  180.54    7.35
   2  -1 -10  172.25    6.41
   2  -1 -10  173.11    5.55
   2   1 -10  182.76    7.18
   2   1 -10  169.69    5.21
   2   1 -10  164.39    3.59
  -2  -1   9   22.73    2.73
  -2   1   9   26.57    2.99
   2  -1  -9   24.95    2.56
   2  -1  -9   24.86    2.14
   2   1  -9   24.61    2.82
   2   1  -9   25.97    2.14
   2   1  -9   23.84    1.28
  -2  -1   8  488.39   10.34
  -2   1   8  482.75   10.59
   2  -1  -8  493.00    9.83
   2  -1  -8  491.47    8.54
   2   1  -8  491.21   10.17
   2   1  -8  487.62   10.59
   2   1  -8  476.09    8.29
   2   1  -8  460.88    4.96
  -2  -1   7  579.98   10.59
  -2   1   7  576.82   10.94
  -2   1   7  569.90    8.72
   2  -1  -7  585.79   10.77
   2  -1  -7  598.61   10.25
   2  -1  -7  581.52    8.97
   2   1  -7  579.22   10.42
   2   1  -7  583.23   10.94
   2   1  -7  575.11    8.89
  -2  -1   6  483.60    8.89
  -2   1   6  498.81    9.40
  -2   1   6  512.31    7.86
   2  -1  -6  507.10    9.31
   2  -1  -6  511.97    8.89
   2  -1  -6  498.47    7.86
   2   1  -6  512.14    9.06
   2   1  -6  512.48    9.57
   2   1  -6  504.03    7.95
  -2  -1   5   69.21    3.16
  -2   1   5   64.00    3.16
  -2   1   5   69.04    2.99
  -2   1   5   65.53    2.65
   2  -1  -5   68.52    3.16
   2  -1  -5   69.64    3.08
   2  -1  -5   69.38    2.73
   2   1  -5   65.62    2.99
   2   1  -5   64.25    3.16
   2   1  -5   67.16    2.82
  -2  -1   4  209.25    4.96
  -2  -1   4  167.72    4.10
  -2   1   4  210.53    4.96
  -2   1   4  210.96    4.87
  -2   1   4  204.21    2.82
  -2   1   4  200.53    4.44
   2  -1  -4  207.97    4.87
   2  -1  -4  216.77    4.96
   2  -1  -4  209.51    2.91
   2  -1  -4  216.85    4.61
   2   1  -4  212.58    4.87
   2   1  -4  208.14    5.13
   2   1  -4  205.83    4.61
  -2  -1   3  210.36    4.53
  -2  -1   3  202.50    4.53
  -2  -1   3  205.49    4.44
  -2  -1   3  198.91    2.65
  -2   1   3  202.41    4.27
  -2   1   3  204.29    4.53
  -2   1   3  202.07    3.25
  -2   1   3  191.99    4.19
   2  -1  -3  206.94    4.27
   2  -1  -3  213.01    4.61
   2  -1  -3  211.04    3.33
   2  -1  -3  210.62    4.44
   2   1  -3  211.64    4.53
   2   1  -3  202.50    4.44
  -2  -1   2  678.93    8.12
  -2  -1   2  644.15    7.52
  -2  -1   2  659.02    8.12
  -2   1   2  650.82    7.01
  -2   1   2  663.72    8.12
  -2   1   2  646.46    6.92
  -2   1   2  629.03    7.78
   2  -1  -2  604.68    6.66
   2  -1  -2  651.84    8.12
   2  -1  -2  668.42    7.09
   2  -1  -2  646.37    7.95
   2   1  -2  668.50    7.95
   2   1  -2  645.77    7.52
   2   1  -2  659.10    8.20
  -2  -1   1  248.04    4.53
  -2  -1   1  246.84    3.76
  -2  -1   1  250.35    4.70
  -2   1   1  256.50    3.50
  -2   1   1  252.82    4.70
  -2   1   1  255.47    4.44
  -2   1   1  251.54    4.70
   2  -1  -1  250.77    3.42
   2  -1  -1  247.44    4.44
   2   1  -1  258.04    4.61
   2   1  -1  255.90    3.84
   2   1  -1  257.01    4.78
  -2  -1   0 9798.72   77.07
  -2  -1   0 9782.66   61.26
  -2  -1   0 9900.23   78.09
  -2   1   0 9764.97   64.68
  -2   1   0 9670.39   75.62
  -2   1   0 9718.66   73.40
   2  -1   0 9726.78   63.65
   2  -1   0 9422.26   73.74
   2  -1   0 9574.01   75.87
   2   1   0 9784.79   78.35
   2   1   0 9999.00   62.89
   2   1   0 9903.90   80.15
  -2  -1  -1 1149.37   11.96
  -2  -1  -1 1175.52   11.36
  -2   1  -1 1118.96    9.14
  -2   1  -1 1124.51    9.14
  -2   1  -1 1147.58   11.79
  -2   1  -1 1195.51   12.13
   2  -1   1 1115.97   11.62
   2  -1   1 1142.28   11.96
   2   1   1 1145.10   11.88
   2   1   1 1169.37   11.36
  -2  -1  -2 2832.68   22.90
  -2  -1  -2 2855.92   22.81
  -2  -1  -2 2985.45   21.62
  -2   1  -2 2758.77   19.31
  -2   1  -2 2807.30   19.48
  -2   1  -2 2881.64   22.47
   2  -1   2 2788.08   19.48
   2  -1   2 2798.84   22.22
   2  -1   2 2865.57   22.73
   2   1   2 2949.65   21.62
  -2  -1  -3  193.44    5.30
  -2  -1  -3  198.48    5.30
  -2  -1  -3  203.44    3.08
  -2  -1  -3  200.11    2.99
  -2  -1  -3  202.76    4.36
  -2   1  -3  196.52    4.36
  -2   1  -3  197.54    5.04
   2  -1   3  193.95    4.36
   2  -1   3  192.25    5.04
   2  -1   3  198.48    5.13
   2   1   3  199.42    5.38
   2   1   3  202.93    4.44
  -2  -1  -4  677.13   10.85
  -2  -1  -4  685.42    7.35
  -2  -1  -4  684.99    7.35
  -2  -1  -4  696.87    8.80
  -2   1  -4  645.35    9.14
   2  -1   4  666.11    9.48
   2  -1   4  659.45   10.25
   2  -1   4  676.79   10.17
   2   1   4  658.25   10.77
   2   1   4  674.91    8.72
  -2  -1  -5  134.83    5.13
  -2  -1  -5  136.02    3.50
  -2  -1  -5  141.07    3.59
  -2  -1  -5  140.55    4.53
  -2   1  -5  136.62    4.53
   2  -1   5  136.28    4.61
   2  -1   5  130.47    4.78
   2  -1   5  136.88    4.70
   2   1   5  141.15    5.30
   2   1   5  144.65    4.02
  -2  -1  -6  378.17    9.14
  -2  -1  -6  392.35    6.84
  -2  -1  -6  383.89    6.66
  -2   1  -6  395.26    8.37
   2  -1   6  380.30    8.37
   2  -1   6  384.06    8.72
   2  -1   6  392.35    8.29
   2   1   6  384.32    9.31
   2   1   6  398.59    7.01
  -2  -1  -7  240.86    5.81
  -2   1  -7  220.61    6.66
   2  -1   7  224.29    6.92
   2  -1   7  229.16    7.09
   2  -1   7  232.92    6.66
   2   1   7  230.27    7.69
   2   1   7  226.08    5.38
  -2  -1  -8  251.29    6.41
  -2   1  -8  240.01    7.60
  -2   1  -8  253.85    7.18
   2  -1   8  241.38    7.69
   2  -1   8  252.48    7.18
   2   1   8  241.80    8.29
   2   1   8  248.38    5.90
  -2  -1  -9  110.82    4.61
  -2   1  -9  115.69    5.72
  -2   1  -9  116.63    5.13
   2  -1   9  111.42    5.64
   2   1   9  115.60    6.24
   2   1   9  120.90    4.27
  -2  -1 -10  294.69    7.95
  -2   1 -10  302.81    9.48
  -2   1 -10  281.79    8.12
   2  -1  10  301.10    9.66
   2   1  10  287.94   10.08
   2   1  10  252.23    6.24
  -2  -1 -11   77.67    4.53
  -2   1 -11   76.30    5.21
  -2   1 -11   73.14    4.44
   2  -1  11   75.19    5.47
   2   1  11   76.39    5.64
   2   1  11   40.67    2.73
  -2  -1 -12  155.08    6.58
  -2   1 -12  164.31    7.69
  -2   1 -12  151.83    6.41
   2  -1  12  150.21    7.78
   2   1  12  151.15    8.20
   2   1  12    2.14    1.20
  -2  -1 -13   52.21    4.27
  -2  -1 -13   50.67    3.25
  -2  -1 -13   52.29    4.44
  -2   1 -13   48.79    4.87
  -2   1 -13   51.95    4.10
   2  -1  13   53.83    5.38
   2   1  13   50.24    5.47
  -2  -1 -14   23.84    3.42
  -2  -1 -14   22.47    3.42
  -2   1 -14   23.33    3.93
  -2   1 -14   26.40    3.33
   2  -1  14   23.41    4.36
   2   1  14   24.35    4.70
  -2  -1 -15   21.62    3.59
  -2  -1 -15   18.20    3.33
  -2   1 -15   22.30    4.10
  -2   1 -15   23.67    3.42
   2  -1  15   24.78    4.70
   2   1  15   23.24    4.87
  -2  -1 -16   53.74    5.13
  -2  -1 -16   59.98    5.38
  -2   1 -16   59.98    5.98
   2  -1  16   66.13    6.75
   2   1  16   61.01    6.92
  -2  -1 -17   35.03    4.61
  -2  -1 -17   36.48    4.61
  -2   1 -17   37.59    5.38
   2  -1  17   34.01    5.72
   2   1  17   33.24    5.90
  -2   1 -18   21.36    4.87
   2  -1  18   21.19    5.55
   2   1  18   19.82    5.72
  -2   1 -19    9.31    4.61
   2  -1  19    5.81    5.30
  -2  -2  21   -3.59    4.36
   2   2 -21   -1.97    4.53
  -2  -2  20   22.47    5.90
  -2   2  20   14.70    6.15
   2  -2 -20   23.84    5.38
   2   2 -20   22.98    5.47
  -2  -2  19   16.49    5.47
  -2   2  19   14.35    5.38
   2  -2 -19   22.39    4.78
   2   2 -19   21.62    5.30
  -2  -2  18   23.15    5.30
  -2   2  18   14.53    4.87
   2  -2 -18   28.88    4.61
   2   2 -18   17.60    4.70
  -2  -2  17   41.18    5.72
  -2   2  17   48.02    6.32
   2  -2 -17   44.17    5.04
   2  -2 -17   45.46    4.61
   2   2 -17   51.86    6.15
  -2  -2  16   69.21    6.58
  -2   2  16   66.47    6.66
   2  -2 -16   68.35    5.64
   2  -2 -16   64.94    4.96
   2   2 -16   71.43    6.66
   2   2 -16   61.43    4.61
  -2  -2  15   36.91    4.96
  -2   2  15   39.73    5.47
   2  -2 -15   36.91    4.27
   2  -2 -15   39.39    3.93
   2   2 -15   38.36    5.04
   2   2 -15   40.16    3.84
  -2  -2  14   38.02    4.61
  -2   2  14   42.72    5.21
   2  -2 -14   49.39    4.53
   2  -2 -14   46.48    4.02
   2   2 -14   54.09    5.38
   2   2 -14   46.05    3.93
  -2  -2  13   54.68    5.04
  -2   2  13   60.92    5.55
   2  -2 -13   56.82    4.53
   2  -2 -13   60.58    4.36
   2   2 -13   64.34    5.47
   2   2 -13   55.11    4.10
   2   2 -13   52.03    2.14
  -2  -2  12  165.25    7.60
  -2   2  12  176.27    8.37
   2  -2 -12  165.08    6.92
   2  -2 -12  170.80    6.75
   2   2 -12  170.03    8.12
   2   2 -12  166.44    6.58
  -2  -2  11   88.18    5.30
  -2   2  11   89.97    5.81
   2  -2 -11   83.05    4.78
   2  -2 -11   91.85    4.87
   2   2 -11   82.88    5.55
   2   2 -11   84.84    4.61
  -2  -2  10   90.14    5.13
  -2   2  10   83.82    5.30
   2  -2 -10   95.87    4.87
   2  -2 -10   95.01    4.78
   2   2 -10   91.51    5.55
   2   2 -10   84.76    4.44
  -2  -2   9   -0.77    1.45
  -2   2   9   -0.77    1.71
   2  -2  -9    0.26    1.37
   2  -2  -9    0.34    1.28
   2   2  -9    2.05    1.79
   2   2  -9   -0.26    1.28
  -2  -2   8  956.87   14.70
  -2   2   8 1006.34   16.15
   2  -2  -8  995.49   14.35
   2  -2  -8 1010.19   14.78
   2   2  -8  973.36   14.53
   2   2  -8  974.98   16.23
   2   2  -8  961.66   14.35
  -2  -2   7  241.20    6.66
  -2   2   7  253.85    7.43
   2  -2  -7  253.42    7.26
   2  -2  -7  251.46    6.66
   2  -2  -7  244.96    6.75
   2   2  -7  258.63    6.84
   2   2  -7  254.11    7.69
   2   2  -7  248.30    6.84
   2   2  -7  248.30    3.59
  -2  -2   6  237.27    6.24
  -2   2   6  232.57    6.58
   2  -2  -6  245.22    6.66
   2  -2  -6  246.16    6.24
   2  -2  -6  249.41    6.66
   2   2  -6  247.44    6.24
   2   2  -6  239.58    7.01
   2   2  -6  241.89    6.58
   2   2  -6  231.81    3.59
  -2  -2   5  104.24    3.84
  -2  -2   5   98.26    2.48
  -2   2   5   99.37    3.93
  -2   2   5   99.46    2.48
  -2   2   5  100.65    2.48
   2  -2  -5  105.27    4.02
   2  -2  -5  106.55    4.02
   2  -2  -5  105.61    4.19
   2   2  -5  105.44    3.84
   2   2  -5  101.59    4.36
   2   2  -5   92.53    4.02
   2   2  -5   96.72    2.48
  -2  -2   4  105.27    3.67
  -2  -2   4  104.50    2.73
  -2   2   4  108.26    3.76
  -2   2   4  111.93    3.84
  -2   2   4  108.77    2.91
  -2   2   4  119.11    2.99
   2  -2  -4  106.80    3.84
   2  -2  -4  111.93    4.19
   2   2  -4  113.64    3.67
   2   2  -4  114.66    4.27
   2   2  -4  109.11    4.19
   2   2  -4  107.40    2.82
  -2  -2   3  512.31    7.78
  -2  -2   3  489.33    6.66
  -2   2   3  498.98    7.18
  -2   2   3  520.60    8.20
  -2   2   3  515.39    7.18
  -2   2   3  512.40    7.09
  -2   2   3  498.39    8.72
   2  -2  -3  503.43    7.18
   2  -2  -3  499.84    8.12
   2  -2  -3  514.02    8.80
   2   2  -3  521.63    7.78
   2   2  -3  511.89    8.37
   2   2  -3  504.97    8.20
   2   2  -3  505.91    8.80
   2   2  -3  485.06    6.58
  -2  -2   2  324.77    5.90
  -2  -2   2  314.34    5.64
  -2   2   2  298.79    4.61
  -2   2   2  316.14    6.32
  -2   2   2  318.87    5.90
  -2   2   2  306.82    6.49
   2  -2  -2  315.28    4.70
   2  -2  -2  316.74    6.41
   2  -2  -2  318.19    6.75
   2   2  -2  317.59    5.81
   2   2  -2  304.43    5.81
   2   2  -2  306.74    6.58
   2   2  -2  302.12    5.47
  -2  -2   1  132.01    3.76
  -2  -2   1  128.68    3.33
  -2  -2   1  118.68    3.67
  -2   2   1  122.18    2.22
  -2   2   1  131.33    4.10
  -2   2   1  126.71    3.93
  -2   2   1  124.49    4.10
   2  -2  -1  122.78    2.22
   2  -2  -1  121.67    4.02
   2  -2  -1  120.22    4.10
   2   2  -1  126.63    3.67
   2   2  -1  128.25    3.33
   2   2  -1  123.98    3.25
  -2  -2   0  411.15    7.01
  -2  -2   0  408.84    5.21
  -2  -2   0  392.61    7.18
  -2   2   0  398.50    7.35
   2  -2   0  408.24    7.60
   2  -2   0  399.02    7.35
   2   2   0  419.69    7.01
   2   2   0  412.26    5.21
   2   2   0  414.40    7.43
  -2  -2  -1  495.65    8.20
  -2  -2  -1  494.80    4.87
  -2  -2  -1  482.67    8.46
  -2   2  -1  478.73    8.54
  -2   2  -1  473.52    8.03
   2  -2   1  479.50    8.54
   2  -2   1  489.59    8.63
   2   2   1  475.74    7.95
   2   2   1  485.74    4.78
   2   2   1  489.50    7.95
  -2  -2  -2    0.43    1.11
  -2  -2  -2   -0.26    1.03
  -2  -2  -2    0.51    1.03
  -2   2  -2    0.68    0.60
  -2   2  -2    1.11    0.60
  -2   2  -2    1.79    1.20
   2  -2   2    2.48    1.28
   2  -2   2    1.20    1.20
   2   2   2    0.60    1.03
  -2  -2  -3    8.54    1.71
  -2  -2  -3    7.69    1.54
  -2  -2  -3    7.52    1.54
  -2   2  -3    8.54    1.03
  -2   2  -3    9.48    1.71
   2  -2   3    6.75    0.94
   2  -2   3    8.03    1.71
   2  -2   3    7.43    1.71
   2   2   3   27.51    1.97
  -2  -2  -4 1465.25   17.94
  -2  -2  -4 1520.79   18.11
  -2  -2  -4 1495.84   18.28
  -2   2  -4 1478.41   13.93
  -2   2  -4 1502.76   18.03
   2  -2   4 1497.38   14.18
   2  -2   4 1499.26   18.37
   2  -2   4 1520.36   18.20
   2   2   4 1521.48   18.37
   2   2   4 1555.40   15.38
  -2  -2  -5  746.85   12.90
  -2  -2  -5  767.87    7.69
  -2  -2  -5  769.50    7.69
  -2  -2  -5  757.62   12.99
  -2   2  -5  729.25   10.08
  -2   2  -5  742.32   12.56
   2  -2   5  747.96   10.34
   2  -2   5  738.91   12.90
   2   2   5  757.19   13.16
   2   2   5  777.78   10.25
  -2  -2  -6    1.79    0.77
  -2  -2  -6    1.71    0.85
  -2  -2  -6    3.42    1.54
  -2   2  -6    2.05    1.11
  -2   2  -6    3.59    1.54
   2  -2   6    1.88    1.20
   2  -2   6   -0.26    1.54
   2   2   6    1.37    1.71
   2   2   6    2.82    1.03
  -2  -2  -7   60.07    2.65
  -2  -2  -7   62.46    2.65
  -2  -2  -7   61.60    4.10
  -2   2  -7   63.65    3.50
  -2   2  -7   60.75    3.93
   2  -2   7   60.92    3.59
   2  -2   7   56.48    4.10
   2   2   7   58.70    4.27
   2   2   7   63.48    2.91
  -2  -2  -8  137.48    4.27
  -2  -2  -8  142.01    4.36
  -2  -2  -8  131.84    6.07
  -2   2  -8  135.34    5.47
  -2   2  -8  128.59    5.72
   2  -2   8  145.85    5.72
   2  -2   8  139.78    6.41
   2   2   8  142.60    6.75
   2   2   8  134.40    4.19
  -2  -2  -9   23.15    2.14
  -2  -2  -9   20.51    2.73
  -2   2  -9   15.98    2.91
  -2   2  -9   22.73    2.82
   2  -2   9   18.54    2.73
   2  -2   9   16.92    2.91
   2   2   9   19.57    3.25
   2   2   9   17.17    1.79
  -2  -2 -10   47.34    3.08
  -2  -2 -10   50.15    4.19
  -2   2 -10   47.93    4.44
  -2   2 -10   47.85    3.93
   2  -2  10   50.41    4.27
   2   2  10   46.40    4.61
   2   2  10   31.53    2.22
  -2  -2 -11   54.77    3.59
  -2  -2 -11   50.58    4.44
  -2   2 -11   54.26    4.96
  -2   2 -11   55.79    4.36
   2  -2  11   53.15    4.61
   2   2  11   47.16    4.96
   2   2  11    1.71    0.94
  -2  -2 -12    7.95    2.05
  -2  -2 -12    6.75    2.48
  -2   2 -12    5.64    2.91
  -2   2 -12    3.84    2.31
   2  -2  12    6.07    2.82
   2   2  12    4.02    2.99
   2   2  12    0.43    0.94
  -2  -2 -13   71.69    4.53
  -2  -2 -13   75.62    5.64
  -2   2 -13   77.41    6.32
  -2   2 -13   73.40    5.21
   2  -2  13   77.75    5.98
   2   2  13   76.47    6.66
  -2  -2 -14   53.23    4.27
  -2  -2 -14   49.56    4.87
  -2   2 -14   54.60    5.64
  -2   2 -14   47.59    4.53
   2  -2  14   51.27    5.47
   2   2  14   46.22    5.90
  -2  -2 -15   27.09    3.59
  -2  -2 -15   24.95    4.02
  -2   2 -15   21.96    4.61
  -2   2 -15   25.29    3.84
   2  -2  15   23.92    4.61
   2   2  15   21.45    4.96
  -2  -2 -16    4.53    2.82
  -2   2 -16    1.11    3.59
  -2   2 -16   -0.51    2.48
   2  -2  16    3.76    3.67
   2   2  16    2.14    4.10
  -2  -2 -17    6.92    3.33
  -2   2 -17   10.42    4.36
   2  -2  17   14.61    4.87
   2   2  17   15.72    5.38
  -2  -2 -18   11.02    3.84
  -2   2 -18    8.97    4.61
   2  -2  18    7.26    4.70
   2   2  18   12.99    5.47
  -2   2 -19   -3.59    4.44
   2  -2  19    2.73    5.13
  -2  -3  20    7.78    5.30
   2   3 -20    2.05    4.96
  -2  -3  19   31.27    5.90
  -2   3  19   27.68    6.32
   2   3 -19   22.39    5.64
  -2  -3  18    8.72    4.61
  -2   3  18    3.84    4.70
   2  -3 -18    9.23    3.76
   2  -3 -18    8.80    3.59
   2   3 -18    7.09    4.53
  -2  -3  17   66.05    6.66
  -2   3  17   66.47    7.35
   2  -3 -17   72.11    5.98
   2  -3 -17   58.27    5.55
   2   3 -17   63.40    6.92
   2   3 -17   66.22    5.55
  -2  -3  16   15.72    4.10
  -2   3  16   13.59    4.53
   2  -3 -16   16.92    3.59
   2  -3 -16   18.11    3.50
   2   3 -16   22.30    4.78
   2   3 -16   15.47    3.33
  -2  -3  15    7.43    3.50
  -2   3  15    9.83    4.02
   2  -3 -15    9.31    2.99
   2  -3 -15    7.18    2.65
   2   3 -15    8.46    3.76
   2   3 -15   10.17    3.08
  -2  -3  14   82.45    6.24
  -2   3  14   91.77    7.09
   2  -3 -14   80.74    5.47
   2  -3 -14   83.73    5.72
   2   3 -14   79.46    6.66
   2   3 -14   81.94    5.64
  -2  -3  13   54.00    4.96
  -2   3  13   56.22    5.55
   2  -3 -13   56.22    4.53
   2  -3 -13   52.38    4.53
   2   3 -13   62.37    5.81
   2   3 -13   59.04    4.78
  -2  -3  12   60.07    4.96
  -2   3  12   69.64    5.81
   2  -3 -12   72.46    4.78
   2  -3 -12   64.25    4.87
   2   3 -12   70.32    5.90
   2   3 -12   67.41    4.96
  -2  -3  11  340.83   10.08
  -2   3  11  360.65   11.53
   2  -3 -11  339.12    9.40
   2  -3 -11  340.66   10.25
   2   3 -11  359.54   11.79
   2   3 -11  335.70   10.08
   2   3 -11  331.77    5.30
  -2  -3  10  110.31    5.55
  -2   3  10  120.05    6.49
   2  -3 -10  118.77    5.47
   2  -3 -10  121.93    6.07
   2   3 -10  109.62    6.41
   2   3 -10   97.75    5.47
   2   3 -10  109.54    3.08
  -2  -3   9   93.39    4.87
  -2   3   9   96.46    5.55
   2  -3  -9   98.26    4.78
   2  -3  -9   86.38    4.96
   2   3  -9   95.87    5.72
   2   3  -9   89.37    5.13
   2   3  -9   91.85    2.91
  -2  -3   8  109.96    4.87
  -2   3   8  125.94    5.81
   2  -3  -8  112.10    4.87
   2  -3  -8  125.26    5.81
   2   3  -8  120.56    5.04
   2   3  -8  111.25    5.81
   2   3  -8  111.84    5.47
   2   3  -8  113.64    3.25
  -2  -3   7   74.93    3.84
  -2   3   7   75.87    4.36
  -2   3   7   74.76    2.56
  -2   3   7   78.78    2.56
   2  -3  -7   79.89    4.02
   2  -3  -7   76.47    4.44
   2   3  -7   78.44    3.84
   2   3  -7   77.33    4.70
   2   3  -7   75.96    4.53
   2   3  -7   78.78    2.82
  -2  -3   6  561.78    9.83
  -2   3   6  574.94   10.85
  -2   3   6  562.38    7.86
  -2   3   6  560.59    7.78
   2  -3  -6  389.28    8.63
   2  -3  -6  572.12   10.25
   2  -3  -6  571.95   11.71
   2   3  -6  568.45    9.83
   2   3  -6  558.71   11.79
   2   3  -6  558.88   11.62
   2   3  -6  543.16    7.86
  -2  -3   5  296.83    6.66
  -2  -3   5  289.05    5.90
  -2   3   5  301.44    7.18
  -2   3   5  303.83    5.98
   2  -3  -5  295.97    7.01
   2  -3  -5  299.90    7.18
   2  -3  -5  305.97    8.29
   2   3  -5  306.31    6.75
   2   3  -5  295.55    8.03
   2   3  -5  293.07    8.20
   2   3  -5  288.20    5.90
  -2  -3   4  130.73    4.27
  -2  -3   4  119.79    4.87
  -2  -3   4  120.22    3.93
  -2   3   4  121.93    4.10
  -2   3   4  122.52    4.02
   2  -3  -4  125.77    4.10
   2  -3  -4  126.45    4.61
   2  -3  -4  128.76    5.30
   2   3  -4  130.04    4.19
   2   3  -4  127.57    5.04
   2   3  -4  121.58    5.21
   2   3  -4  123.72    4.02
  -2  -3   3  298.37    6.24
  -2  -3   3  288.71    7.01
  -2  -3   3  283.58    6.32
  -2   3   3  299.48    5.81
  -2   3   3  303.32    6.66
   2  -3  -3  293.15    5.64
   2  -3  -3  294.18    7.01
   2  -3  -3  302.55    7.86
   2   3  -3  304.86    6.24
   2   3  -3  294.52    7.78
   2   3  -3  297.08    6.41
  -2  -3   2   19.14    1.79
  -2  -3   2   21.19    2.05
  -2  -3   2    0.34    0.60
  -2   3   2   20.16    1.45
  -2   3   2   22.56    2.14
   2  -3  -2   19.74    1.37
   2  -3  -2   19.57    2.14
   2  -3  -2   19.82    2.22
   2   3  -2   23.67    1.88
   2   3  -2   22.39    2.39
  -2  -3   1   82.88    3.33
  -2  -3   1   82.71    3.33
  -2  -3   1   83.48    3.84
  -2   3   1   84.59    2.05
  -2   3   1   91.17    4.02
   2  -3  -1   85.70    3.93
   2  -3  -1   87.32    4.19
   2   3  -1   87.83    3.42
   2   3  -1   86.47    3.25
   2   3  -1   86.04    4.10
  -2  -3   0  885.78   11.71
  -2  -3   0  886.98   10.25
  -2  -3   0  878.43   12.99
  -2   3   0  863.74   13.07
   2  -3   0  880.06   13.16
   2  -3   0  879.63   13.33
   2   3   0  863.65   11.45
   2   3   0  883.56   10.17
   2   3   0  872.62   12.99
  -2  -3  -1  172.51    5.21
  -2  -3  -1  174.22    3.84
  -2  -3  -1  168.58    5.72
  -2   3  -1  178.40    5.98
   2  -3   1  169.60    5.81
   2   3   1  181.48    5.30
   2   3   1  181.99    3.93
   2   3   1  185.67    5.72
  -2  -3  -2  678.33   11.19
  -2  -3  -2  676.11   11.02
  -2  -3  -2  687.90    7.43
  -2  -3  -2  671.41   12.13
  -2   3  -2  683.37   12.30
   2  -3   2  669.19   12.13
   2   3   2  708.75    7.52
   2   3   2  714.90   11.28
  -2  -3  -3  362.87    8.54
  -2  -3  -3  376.89    8.54
  -2  -3  -3  356.47    9.06
  -2   3  -3  368.60    9.23
   2  -3   3  359.54    9.14
   2   3   3  396.45    8.12
  -2  -3  -4  334.59    8.63
  -2  -3  -4  330.06    8.46
  -2  -3  -4  342.03    9.14
  -2   3  -4  335.36    5.30
  -2   3  -4  333.06    9.06
   2  -3   4  335.53    5.38
   2  -3   4  323.57    8.97
   2   3   4  343.31    7.43
  -2  -3  -5  394.57    9.91
  -2  -3  -5  412.26   10.42
  -2   3  -5  398.50    6.75
  -2   3  -5  394.23   10.08
   2  -3   5  414.48    6.92
   2  -3   5  412.09   10.51
   2   3   5  415.76    8.12
  -2  -3  -6  383.55   10.34
  -2  -3  -6  404.57    5.64
  -2  -3  -6  396.62   10.59
  -2   3  -6  384.49    7.43
  -2   3  -6  372.87   10.08
   2  -3   6  399.10    7.60
   2  -3   6  397.82   10.77
   2   3   6  386.46   10.34
   2   3   6  405.85    5.55
   2   3   6  394.40    7.86
  -2  -3  -7   29.90    3.50
  -2  -3  -7   32.81    1.88
  -2  -3  -7   33.07    3.42
  -2   3  -7   35.37    2.65
  -2   3  -7   38.19    3.59
   2  -3   7   32.13    2.65
   2  -3   7   34.09    3.67
   2   3   7   39.82    3.84
   2   3   7   29.48    1.79
   2   3   7   35.29    2.48
  -2  -3  -8   16.92    1.71
  -2  -3  -8   15.89    2.73
  -2   3  -8   15.12    2.14
  -2   3  -8   15.64    2.73
   2  -3   8   15.72    2.22
   2  -3   8   15.64    2.99
   2   3   8   12.90    2.82
   2   3   8   12.47    1.71
  -2  -3  -9  213.86    5.30
  -2  -3  -9  219.50    5.38
  -2  -3  -9  203.35    8.37
  -2   3  -9  209.25    8.29
   2  -3   9  214.12    7.18
   2  -3   9  206.77    8.80
   2   3   9  223.09    9.14
   2   3   9  134.32    4.44
  -2  -3 -10   18.20    2.05
  -2  -3 -10   15.81    2.99
  -2   3 -10   13.16    3.25
  -2   3 -10   17.94    3.08
   2  -3  10   20.25    2.99
   2  -3  10   13.93    3.25
   2   3  10   16.75    3.67
   2   3  10    0.43    0.85
  -2  -3 -11   20.16    2.39
  -2  -3 -11   21.96    3.50
  -2   3 -11   23.41    4.02
  -2   3 -11   17.26    3.33
   2  -3  11   23.92    3.42
   2   3  11   24.78    4.10
   2   3  11    0.26    0.94
  -2  -3 -12  112.78    4.87
  -2  -3 -12  107.74    6.84
  -2   3 -12  113.13    7.52
  -2   3 -12  105.44    6.58
   2  -3  12  108.17    6.41
   2   3  12  114.66    7.69
  -2  -3 -13   15.72    2.73
  -2  -3 -13   17.34    3.50
  -2   3 -13   18.20    4.02
  -2   3 -13   15.21    3.42
   2  -3  13   11.53    3.16
   2   3  13   11.11    4.02
  -2  -3 -14   23.67    4.02
  -2   3 -14   23.07    4.53
  -2   3 -14   21.87    3.93
   2  -3  14   18.63    3.84
   2   3  14   25.72    5.13
  -2  -3 -15   66.73    6.15
  -2   3 -15   62.37    6.58
  -2   3 -15   62.03    5.72
   2  -3  15   45.03    5.30
   2   3  15   63.74    7.09
  -2  -3 -16    4.96    3.25
  -2   3 -16    8.29    4.19
  -2   3 -16    8.80    3.42
   2  -3  16    0.77    3.42
   2   3  16    3.84    4.19
  -2  -3 -17   19.22    4.36
  -2   3 -17   21.53    5.47
  -2   3 -17   14.53    4.10
   2  -3  17   14.18    4.61
   2   3  17   18.97    5.55
  -2  -3 -18   18.28    4.78
  -2   3 -18   25.72    5.72
   2  -3  18   10.42    4.87
  -2   3 -19    3.67    4.70
   2  -3  19    0.17    4.61
  -2  -4  20    6.58    5.55
   2   4 -20   19.57    6.41
  -2  -4  19    2.91    4.19
   2   4 -19    0.60    4.70
  -2  -4  18    9.23    4.36
  -2   4  18   10.77    5.21
   2  -4 -18    9.31    3.93
   2   4 -18   14.10    5.21
   2   4 -18   17.77    4.53
  -2  -4  17   27.34    4.96
  -2   4  17   40.16    6.41
   2  -4 -17   39.99    5.30
   2   4 -17   36.23    6.15
   2   4 -17   39.39    5.30
  -2  -4  16   12.39    3.93
  -2   4  16   12.30    4.61
   2  -4 -16   11.19    3.42
   2  -4 -16    9.31    3.67
   2   4 -16   13.33    4.61
   2   4 -16   11.02    3.84
  -2  -4  15   12.90    3.67
  -2   4  15   26.23    4.96
   2  -4 -15   18.63    3.67
   2  -4 -15   14.78    3.67
   2   4 -15   19.05    4.78
   2   4 -15   23.15    4.10
  -2  -4  14  123.55    7.18
  -2   4  14  140.47    8.72
   2  -4 -14  145.51    7.09
   2  -4 -14  137.22    7.86
   2   4 -14  140.64    8.97
   2   4 -14  146.28    8.12
  -2  -4  13   20.16    3.42
  -2   4  13   23.67    4.36
   2  -4 -13   24.52    3.50
   2  -4 -13   23.33    3.84
   2   4 -13   25.46    4.53
   2   4 -13   20.25    3.76
  -2  -4  12   39.30    4.10
  -2   4  12   43.15    4.87
   2  -4 -12   39.05    3.76
   2  -4 -12   36.48    4.27
   2   4 -12   41.10    4.87
   2   4 -12   39.22    4.36
  -2  -4  11    7.78    2.39
  -2   4  11    7.01    3.16
   2  -4 -11   10.94    2.56
   2  -4 -11    5.98    2.65
   2   4 -11   14.01    3.42
   2   4 -11    5.90    2.56
  -2  -4  10   24.78    3.08
  -2   4  10   30.08    3.93
   2  -4 -10   28.37    3.16
   2  -4 -10   27.09    3.67
   2   4 -10   26.66    3.93
   2   4 -10   27.51    3.76
   2   4 -10   26.57    2.14
  -2  -4   9  108.17    5.21
  -2   4   9  110.39    6.07
  -2   4   9   49.81    2.39
   2  -4  -9  104.41    5.13
   2  -4  -9  110.14    6.24
   2   4  -9  109.96    6.58
   2   4  -9  114.92    6.41
  -2  -4   8  105.01    4.87
  -2   4   8  114.92    5.90
  -2   4   8   86.04    3.33
   2  -4  -8  107.91    5.04
   2  -4  -8  113.21    6.24
   2   4  -8  102.27    4.70
   2   4  -8  106.21    6.24
   2   4  -8  102.96    5.98
  -2  -4   7   88.77    4.27
  -2   4   7   90.57    4.87
  -2   4   7   94.67    3.76
   2  -4  -7   94.67    4.70
   2  -4  -7   90.91    5.47
   2   4  -7   91.85    4.27
   2   4  -7   91.42    5.55
   2   4  -7   94.41    5.64
  -2  -4   6  289.99    7.18
  -2  -4   6  284.61    9.06
  -2  -4   6  283.24    6.92
  -2   4   6  294.86    8.03
  -2   4   6  295.63    6.92
   2  -4  -6  291.10    7.86
   2  -4  -6  294.09    7.86
   2  -4  -6  283.84    9.23
   2   4  -6  290.85    7.09
   2   4  -6  281.62    8.97
   2   4  -6  282.56    9.23
  -2  -4   5  134.40    4.70
  -2  -4   5  129.96    5.90
  -2  -4   5  128.08    4.78
  -2   4   5  135.34    5.04
  -2   4   5  132.09    4.87
   2  -4  -5  134.83    4.96
   2  -4  -5  138.67    5.47
   2  -4  -5  132.69    6.24
   2   4  -5  135.68    4.70
   2   4  -5  134.23    5.98
   2   4  -5  128.08    6.24
  -2  -4   4  154.39    4.87
  -2  -4   4  147.39    5.98
  -2  -4   4  146.28    5.30
  -2   4   4  152.26    4.87
  -2   4   4  147.13    5.30
   2  -4  -4  147.82    4.78
   2  -4  -4  153.97    5.72
   2  -4  -4  158.92    6.66
   2   4  -4  145.34    4.70
   2   4  -4  143.29    6.41
  -2  -4   3   64.34    3.16
  -2  -4   3   58.78    3.76
  -2  -4   3   41.27    2.99
  -2   4   3   63.06    2.91
  -2   4   3   59.90    3.59
   2  -4  -3   56.05    2.65
   2  -4  -3   60.92    3.76
   2  -4  -3   58.70    4.10
   2   4  -3   60.75    3.08
   2   4  -3   58.87    4.19
  -2  -4   2   31.78    2.39
  -2  -4   2   35.46    2.82
  -2  -4   2   34.78    2.99
  -2   4   2   35.97    2.99
   2  -4  -2   37.17    1.97
   2  -4  -2   37.08    1.88
   2  -4  -2   33.92    2.99
   2  -4  -2   39.05    3.42
   2   4  -2   34.95    2.48
   2   4  -2   37.42    3.33
  -2  -4   1  452.67    8.54
  -2  -4   1  437.81    8.72
  -2  -4   1  452.67   10.17
  -2   4   1  433.54   10.00
   2  -4  -1  440.29   10.00
   2  -4  -1  434.13   10.51
   2   4  -1  432.68    8.20
   2   4  -1  437.55   10.42
  -2  -4   0  143.29    4.96
  -2  -4   0  140.04    4.61
  -2  -4   0  133.46    5.72
  -2   4   0  134.83    5.81
   2  -4   0  136.37    5.72
   2  -4   0  142.43    5.98
   2   4   0  141.07    4.87
   2   4   0  139.19    5.81
  -2  -4  -1   51.01    3.25
  -2  -4  -1   56.39    3.33
  -2  -4  -1   51.09    2.73
  -2  -4  -1   54.68    3.93
  -2   4  -1   51.27    3.84
   2  -4   1   52.03    3.76
   2  -4   1   52.38    3.67
   2   4   1   50.24    2.65
   2   4   1   54.94    3.76
  -2  -4  -2  414.99    9.23
  -2  -4  -2  396.80    8.89
  -2  -4  -2  402.69    6.92
  -2  -4  -2  399.19   10.34
  -2   4  -2  390.64   10.34
   2  -4   2  410.30   10.42
   2   4   2  408.59    6.84
   2   4   2  416.70    9.66
  -2  -4  -3  176.18    6.32
  -2  -4  -3  185.07    4.36
  -2  -4  -3  187.72    7.35
  -2   4  -3  187.55    7.35
   2  -4   3  185.15    7.26
   2   4   3  190.79    4.36
   2   4   3  201.99    6.66
  -2  -4  -4   91.08    4.96
  -2  -4  -4   95.18    2.99
  -2  -4  -4   99.28    5.55
  -2   4  -4  100.48    5.64
   2  -4   4   87.92    5.30
   2   4   4   95.18    2.91
   2   4   4  103.13    4.70
  -2  -4  -5   46.74    3.93
  -2  -4  -5   56.14    4.44
  -2   4  -5   51.95    2.22
  -2   4  -5   52.97    4.36
   2  -4   5   44.94    2.14
   2  -4   5   53.66    4.53
   2   4   5   48.10    2.05
   2   4   5   54.60    3.50
  -2  -4  -6   44.94    4.19
  -2  -4  -6   44.94    4.19
  -2   4  -6   43.75    2.39
  -2   4  -6   46.57    4.36
   2  -4   6   36.06    2.31
   2  -4   6   38.53    4.10
   2   4   6   44.69    3.25
  -2  -4  -7   22.81    3.42
  -2  -4  -7   20.42    3.25
  -2   4  -7   20.51    2.05
  -2   4  -7   21.36    3.33
   2  -4   7   15.47    1.88
   2  -4   7   19.57    3.50
   2   4   7   18.46    2.22
  -2  -4  -8  187.55    8.46
  -2  -4  -8  191.99    4.44
  -2  -4  -8  197.20    8.72
  -2   4  -8  173.88    5.64
  -2   4  -8  181.14    8.29
   2  -4   8  128.59    4.87
   2  -4   8  192.93    8.89
   2   4   8  130.21    4.96
  -2  -4  -9   61.95    5.47
  -2  -4  -9   65.62    2.91
  -2  -4  -9   61.52    5.30
  -2   4  -9   54.09    3.67
  -2   4  -9   72.46    5.64
   2  -4   9   38.02    3.16
   2  -4   9   56.56    5.47
   2   4   9   55.54    5.21
   2   4   9    3.25    1.28
  -2  -4 -10   29.48    4.36
  -2  -4 -10   28.54    2.31
  -2  -4 -10   32.81    4.27
  -2   4 -10   28.37    4.10
   2  -4  10   14.27    2.48
   2  -4  10   31.02    4.53
   2   4  10   25.55    4.19
   2   4  10    0.26    0.94
  -2  -4 -11   17.43    4.02
  -2  -4 -11   14.53    3.33
  -2   4 -11   21.28    4.19
  -2   4 -11   14.70    3.33
   2  -4  11    4.78    2.05
   2  -4  11   17.69    4.02
   2   4  11   13.59    3.67
  -2  -4 -12    8.37    3.76
  -2  -4 -12   12.90    3.33
  -2   4 -12   13.59    4.10
  -2   4 -12   13.59    3.59
   2  -4  12    3.50    2.05
   2   4  12   12.73    3.93
  -2  -4 -13    7.52    3.84
  -2  -4 -13    9.74    3.33
  -2   4 -13    8.20    3.76
  -2   4 -13    8.97    3.42
   2  -4  13    1.54    2.14
   2   4  13   13.07    4.19
  -2  -4 -14   29.31    5.47
  -2  -4 -14   32.55    4.87
  -2   4 -14   35.29    5.55
  -2   4 -14   31.53    4.70
   2  -4  14    3.08    2.48
   2   4  14   30.25    5.38
  -2  -4 -15    3.67    4.19
  -2  -4 -15    7.60    3.50
  -2   4 -15    3.25    3.76
  -2   4 -15    4.27    3.59
   2  -4  15    2.73    2.91
   2   4  15    4.61    4.19
  -2  -4 -16    2.99    4.27
  -2  -4 -16    2.99    3.59
  -2   4 -16    3.67    4.19
  -2   4 -16    4.61    3.93
   2   4  16    8.80    4.70
  -2  -4 -17    2.31    3.76
  -2   4 -17    4.87    4.78
  -2   4 -17    0.60    3.67
  -2  -4 -18    3.08    4.02
  -2   4 -18    5.30    5.30
   2  -5 -19    7.01    4.53
   2   5 -19    8.03    5.55
  -2   5  18    2.56    4.78
   2  -5 -18    7.95    4.19
   2   5 -18    3.08    4.96
   2   5 -18    3.33    4.27
  -2   5  17    6.24    4.78
   2  -5 -17   -0.09    3.42
   2   5 -17    0.85    4.36
   2   5 -17    1.45    3.84
  -2  -5  16   -0.17    2.82
  -2   5  16   84.67    8.03
   2  -5 -16   80.74    7.18
   2   5 -16   72.63    8.03
   2   5 -16   77.24    7.18
  -2  -5  15    0.68    2.56
  -2   5  15   24.44    5.13
   2  -5 -15   19.22    4.27
   2   5 -15   21.45    5.13
   2   5 -15   17.77    4.44
  -2  -5  14    1.20    2.39
  -2   5  14    2.05    3.42
   2  -5 -14    3.50    2.82
   2  -5 -14    3.25    3.16
   2   5 -14    5.98    3.76
   2   5 -14    3.76    3.42
  -2  -5  13    7.78    2.65
  -2   5  13   19.57    4.27
   2  -5 -13   25.38    3.67
   2  -5 -13   24.44    4.36
   2   5 -13   17.69    4.36
   2   5 -13   22.56    4.27
  -2  -5  12   12.65    2.73
  -2   5  12   30.16    4.70
   2  -5 -12   24.27    3.50
   2  -5 -12   25.29    4.27
   2   5 -12   23.15    4.44
   2   5 -12   26.74    4.36
  -2  -5  11    8.12    2.39
  -2   5  11   20.34    3.84
   2  -5 -11   19.74    3.25
   2  -5 -11   22.64    4.02
   2   5 -11   19.91    4.02
   2   5 -11   17.17    3.67
  -2  -5  10  177.81    6.84
  -2   5  10  299.65   10.59
  -2   5  10    0.00    0.94
   2  -5 -10  291.10    8.97
   2  -5 -10  287.26   11.19
   2   5 -10  299.73   11.71
   2   5 -10  284.78   11.19
  -2  -5   9   78.78    4.53
  -2   5   9  124.40    6.66
  -2   5   9    0.68    1.03
   2  -5  -9  122.87    5.90
   2  -5  -9  114.83    7.09
   2   5  -9  126.03    7.52
   2   5  -9  103.04    6.84
  -2  -5   8   10.08    2.05
  -2   5   8   14.78    2.91
  -2   5   8    8.29    1.79
   2  -5  -8   17.52    2.73
   2  -5  -8   17.09    3.42
   2   5  -8   16.23    2.48
   2   5  -8   15.64    3.42
   2   5  -8   15.47    3.42
  -2  -5   7  103.73    4.61
  -2  -5   7  124.83    7.01
  -2   5   7  120.30    5.81
  -2   5   7   99.03    4.61
   2  -5  -7  124.83    5.72
   2  -5  -7  123.72    7.01
   2   5  -7  127.65    5.13
   2   5  -7  126.37    6.92
   2   5  -7  126.54    7.18
  -2  -5   6    2.73    1.45
  -2  -5   6    3.84    2.39
  -2  -5   6    2.65    1.71
  -2   5   6    0.68    1.71
  -2   5   6    0.34    1.54
   2  -5  -6    0.94    1.97
   2  -5  -6    1.88    2.05
   2   5  -6    0.94    1.54
   2   5  -6    0.09    2.05
   2   5  -6    1.62    2.31
  -2  -5   5   10.25    1.79
  -2  -5   5   12.05    2.73
  -2  -5   5    9.31    2.22
  -2   5   5   10.08    2.05
  -2   5   5    7.95    2.05
   2  -5  -5   10.59    1.97
   2  -5  -5   10.34    2.39
   2  -5  -5   10.00    2.65
   2   5  -5    6.07    1.79
   2   5  -5   10.85    2.82
  -2  -5   4  420.46    8.46
  -2  -5   4  439.17   11.28
  -2  -5   4  426.96   10.42
  -2   5   4  422.60   10.34
   2  -5  -4  423.37    8.63
   2  -5  -4  396.11    8.20
   2  -5  -4  430.80   10.51
   2  -5  -4  431.48   12.22
   2   5  -4  437.12    8.54
   2   5  -4  421.40   12.05
  -2  -5   3   18.37    2.14
  -2  -5   3   19.57    2.82
  -2  -5   3    8.97    1.97
  -2   5   3   15.04    2.56
   2  -5  -3   19.31    1.88
   2  -5  -3   16.32    1.71
   2  -5  -3   18.63    2.73
   2  -5  -3   20.42    3.08
   2   5  -3   18.46    2.14
   2   5  -3   18.03    3.08
  -2  -5   2  114.83    4.53
  -2  -5   2  112.02    5.38
  -2  -5   2  117.23    5.81
  -2   5   2  108.51    5.64
   2  -5  -2   94.67    3.25
   2  -5  -2   89.37    3.08
   2  -5  -2  110.56    5.55
   2  -5  -2  119.02    6.32
   2   5  -2  111.33    4.44
   2   5  -2  104.15    5.90
  -2  -5   1  100.48    4.36
  -2  -5   1   97.83    4.78
  -2  -5   1  101.25    5.47
  -2   5   1  101.08    5.55
   2  -5  -1   97.32    5.38
   2  -5  -1   99.63    5.81
   2   5  -1  103.13    4.36
   2   5  -1  102.27    5.81
  -2  -5   0   32.47    2.82
  -2  -5   0   29.31    2.65
  -2  -5   0   33.49    2.91
  -2  -5   0   34.09    3.67
  -2   5   0   27.77    3.33
   2  -5   0   31.70    3.50
   2  -5   0   32.64    3.50
   2   5   0   28.62    3.33
  -2  -5  -1    1.88    1.62
  -2  -5  -1    3.76    1.71
  -2  -5  -1    1.97    1.54
  -2  -5  -1    2.99    2.05
  -2   5  -1    6.66    2.22
   2  -5   1    5.13    2.22
   2  -5   1    3.59    2.05
   2   5   1    2.39    1.79
  -2  -5  -2  146.36    5.90
  -2  -5  -2  146.02    4.96
  -2  -5  -2  151.66    7.18
  -2   5  -2  147.82    7.18
   2  -5   2  154.91    7.18
   2   5   2  134.14    6.24
  -2  -5  -3   68.95    4.44
  -2  -5  -3   68.01    3.25
  -2  -5  -3   68.44    5.13
  -2   5  -3   70.49    5.21
   2  -5   3   73.99    5.30
   2   5   3   75.02    4.70
  -2  -5  -4   34.18    3.50
  -2  -5  -4   31.36    2.31
  -2  -5  -4   31.61    3.84
  -2   5  -4   35.20    4.02
   2  -5   4   33.15    4.10
   2   5   4   24.69    1.97
   2   5   4   33.49    3.33
  -2  -5  -5  320.07   10.00
  -2  -5  -5  315.28    6.15
  -2  -5  -5  311.78   10.94
  -2   5  -5  298.02   10.68
   2  -5   5  302.30   10.85
   2   5   5  315.28    9.06
  -2  -5  -6   12.39    2.99
  -2  -5  -6   14.70    1.71
  -2  -5  -6   13.67    3.16
  -2   5  -6   19.57    3.50
   2  -5   6   16.58    3.59
   2   5   6   11.36    2.31
  -2  -5  -7   81.26    5.90
  -2  -5  -7   85.70    6.32
  -2   5  -7   75.53    6.07
   2  -5   7    0.68    0.85
   2  -5   7   84.50    6.41
   2   5   7   64.17    4.19
  -2  -5  -8   17.43    3.76
  -2  -5  -8   16.92    3.59
  -2   5  -8   13.41    3.50
   2  -5   8    0.00    1.03
   2  -5   8   12.99    3.76
   2   5   8    4.36    1.71
  -2  -5  -9   10.85    3.42
  -2  -5  -9   16.23    3.59
  -2   5  -9   11.71    3.59
   2  -5   9    0.60    1.28
   2  -5   9   10.85    3.67
   2   5   9    0.68    1.28
  -2  -5 -10   89.71    6.92
  -2  -5 -10   99.20    7.43
  -2   5 -10   95.87    7.18
   2  -5  10   -0.34    1.37
   2  -5  10   92.62    7.43
  -2  -5 -11   94.58    7.43
  -2  -5 -11  103.47    7.60
  -2   5 -11   90.40    7.43
  -2   5 -11   90.48    7.09
   2  -5  11   89.63    7.60
  -2  -5 -12   -0.43    3.42
  -2  -5 -12    0.17    3.08
  -2   5 -12   -0.26    3.50
  -2   5 -12   -2.99    2.82
  -2  -5 -13   43.15    6.15
  -2  -5 -13   37.85    5.38
  -2   5 -13   49.73    6.49
  -2   5 -13   41.10    5.72
  -2  -5 -14   37.00    6.07
  -2  -5 -14   35.37    5.38
  -2   5 -14   33.58    6.07
  -2   5 -14   29.73    5.30
  -2  -5 -15    5.21    4.61
  -2  -5 -15    8.20    4.19
  -2   5 -15    8.97    4.78
  -2   5 -15   10.77    4.36
  -2  -5 -16   37.00    6.75
  -2  -5 -16   31.96    5.90
  -2   5 -16   39.56    7.01
  -2   5 -16   39.90    6.24
  -2  -5 -17   -0.60    4.10
  -2   5 -17    2.91    4.87
  -2   5 -17   -3.42    4.10
  -2   6  17    5.47    5.21
   2  -6 -17   10.85    4.70
   2   6 -17    4.78    5.30
   2   6 -17    8.20    4.96
  -2   6  16   38.71    6.66
   2  -6 -16   43.49    6.41
   2   6 -16   46.14    7.18
   2   6 -16   52.38    7.01
  -2   6  15   41.27    6.24
   2  -6 -15   42.21    6.15
   2   6 -15   49.04    7.18
   2   6 -15   37.17    6.07
  -2   6  14    9.31    4.27
   2  -6 -14    9.31    3.84
   2   6 -14   10.08    4.61
   2   6 -14   11.11    4.36
  -2   6  13   -1.45    3.25
   2  -6 -13    0.94    3.08
   2   6 -13   -1.28    3.59
   2   6 -13   -1.37    3.59
  -2   6  12   69.98    6.41
   2  -6 -12   69.21    6.84
   2   6 -12   60.84    6.75
   2   6 -12   76.73    7.18
  -2   6  11    8.72    3.42
   2  -6 -11    6.84    2.91
   2  -6 -11    7.52    3.33
   2   6 -11    6.58    3.76
   2   6 -11    9.91    3.84
  -2  -6  10   -0.43    1.54
  -2   6  10   36.14    4.53
   2  -6 -10   42.21    4.19
   2  -6 -10   42.12    5.21
   2   6 -10   39.56    5.38
   2   6 -10   33.75    5.21
  -2  -6   9   -0.60    1.37
  -2   6   9   11.62    3.08
  -2   6   9    0.17    1.37
   2  -6  -9   10.42    2.91
   2  -6  -9    7.78    2.91
   2  -6  -9    9.40    3.50
   2   6  -9   10.42    3.59
   2   6  -9   10.85    3.84
  -2  -6   8   -0.34    1.37
  -2   6   8   56.14    4.61
  -2   6   8    0.85    1.54
   2  -6  -8   47.42    4.36
   2  -6  -8   58.87    4.70
   2  -6  -8   61.86    5.90
   2   6  -8   60.24    5.72
   2   6  -8   55.62    5.81
  -2  -6   7    0.85    1.20
  -2  -6   7   34.26    4.61
  -2   6   7   26.40    3.16
   2  -6  -7   23.84    3.25
   2  -6  -7   35.29    3.84
   2  -6  -7   32.55    4.53
   2   6  -7   33.66    4.44
   2   6  -7   36.31    4.87
  -2  -6   6    3.50    1.37
  -2  -6   6  218.22    9.48
  -2  -6   6  189.43    7.60
  -2   6   6  189.68    7.43
   2  -6  -6  160.12    6.49
   2  -6  -6  230.01    8.37
   2  -6  -6  218.82    9.91
   2   6  -6  230.52    9.66
   2   6  -6  218.31   10.08
  -2  -6   5  112.02    6.75
  -2  -6   5  110.31    6.07
  -2   6   5  112.53    6.07
   2  -6  -5   72.28    4.19
   2  -6  -5   64.00    4.36
   2  -6  -5  106.46    5.81
   2  -6  -5  113.98    7.18
   2   6  -5  108.77    7.18
  -2  -6   4    8.63    1.62
  -2  -6   4   23.58    3.59
  -2  -6   4   10.25    2.39
  -2   6   4   22.90    3.25
   2  -6  -4    8.46    1.71
   2  -6  -4    7.01    1.71
   2  -6  -4   28.88    3.59
   2  -6  -4   24.18    3.84
   2   6  -4   22.04    2.56
   2   6  -4   25.46    4.02
  -2  -6   3   29.48    2.56
  -2  -6   3   60.07    4.78
  -2  -6   3   65.53    5.04
  -2   6   3   59.64    4.78
   2  -6  -3   64.42    4.87
   2  -6  -3   56.56    5.21
   2   6  -3   60.41    3.59
   2   6  -3   53.66    5.13
  -2  -6   2   39.13    2.99
  -2  -6   2   57.67    4.53
  -2  -6   2   56.14    4.70
  -2   6   2   60.32    4.96
   2  -6  -2    3.67    1.03
   2  -6  -2    0.85    0.94
   2  -6  -2   59.30    4.87
   2  -6  -2   57.42    5.30
   2   6  -2   53.15    3.50
   2   6  -2   55.20    5.21
  -2  -6   1  112.19    4.87
  -2  -6   1  101.76    4.61
  -2  -6   1  147.13    6.49
  -2  -6   1  147.30    7.43
  -2   6   1  153.03    7.60
   2  -6  -1  150.21    7.26
   2  -6  -1  152.94    7.86
   2   6  -1  147.39    7.69
  -2  -6   0   18.20    2.48
  -2  -6   0   11.02    2.22
  -2  -6   0   20.42    2.82
  -2  -6   0   18.54    3.33
  -2   6   0   22.64    3.67
   2  -6   0   18.97    3.33
   2  -6   0   18.88    3.50
   2   6   0   17.00    3.33
  -2  -6  -1   90.48    4.78
  -2  -6  -1  104.67    5.04
  -2  -6  -1  102.62    6.58
  -2   6  -1  107.23    6.75
   2  -6   1  107.32    6.49
   2  -6   1  101.59    6.32
   2   6   1  104.84    6.41
  -2  -6  -2    9.14    2.31
  -2  -6  -2    9.40    2.14
  -2  -6  -2    7.69    2.91
  -2   6  -2    8.89    2.91
   2  -6   2    5.13    2.73
   2  -6   2    3.76    2.56
   2   6   2    9.74    2.91
  -2  -6  -3    0.85    1.97
  -2  -6  -3    1.54    1.71
  -2  -6  -3   -0.09    2.31
  -2   6  -3    0.00    2.31
   2  -6   3   -0.26    2.56
   2   6   3    0.77    2.22
  -2  -6  -4   39.90    4.02
  -2  -6  -4   36.40    2.91
  -2  -6  -4   38.79    4.70
  -2   6  -4   38.79    4.70
   2  -6   4   38.28    4.70
   2   6   4   40.07    4.10
  -2  -6  -5   21.70    3.42
  -2  -6  -5   26.15    2.48
  -2  -6  -5   20.68    4.02
  -2   6  -5   22.64    3.93
   2  -6   5   22.81    4.27
   2   6   5   24.01    3.50
  -2  -6  -6   55.45    4.96
  -2  -6  -6   42.81    5.13
  -2   6  -6   52.89    5.64
   2  -6   6   55.37    5.81
   2   6   6   40.33    3.93
  -2  -6  -7   38.88    4.70
  -2  -6  -7   36.14    5.04
  -2   6  -7   40.67    5.21
   2  -6   7   35.20    5.13
   2   6   7   21.87    3.08
  -2  -6  -8   13.16    3.84
  -2  -6  -8   14.01    4.02
  -2   6  -8   18.20    4.36
   2  -6   8   12.56    4.36
   2   6   8   -0.43    1.37
  -2  -6  -9   41.70    5.38
  -2  -6  -9   38.62    5.30
  -2   6  -9   37.25    5.38
   2  -6   9   39.99    5.81
   2   6   9    0.60    1.45
  -2  -6 -10   17.43    4.44
  -2  -6 -10   22.13    4.61
  -2   6 -10   19.57    4.61
   2  -6  10   18.88    4.96
  -2  -6 -11   38.11    5.72
  -2  -6 -11   36.57    5.55
  -2   6 -11   42.38    6.24
  -2   6 -11   39.47    5.72
   2  -6  11   44.60    6.32
  -2  -6 -12   35.12    5.90
  -2  -6 -12   41.35    6.15
  -2   6 -12   34.26    6.15
  -2   6 -12   35.71    5.90
   2  -6  12   27.09    5.90
  -2  -6 -13   21.62    5.64
  -2  -6 -13   12.82    4.44
  -2   6 -13   16.15    5.38
  -2   6 -13    9.74    4.78
  -2  -6 -14    1.54    4.44
  -2  -6 -14   -2.05    3.93
  -2   6 -14    3.76    4.61
  -2   6 -14    5.30    4.19
  -2  -6 -15   41.53    7.01
  -2  -6 -15   37.25    6.58
  -2   6 -15   30.84    6.66
  -2   6 -15   45.54    6.84
   2  -7 -15    1.03    4.61
   2  -7 -15    2.14    4.27
   2   7 -15    1.11    4.87
   2   7 -15    4.78    5.13
   2  -7 -14   17.52    5.21
   2  -7 -14   15.04    5.04
   2   7 -14   18.80    5.72
   2   7 -14   20.16    5.55
   2  -7 -13   -0.17    3.76
   2  -7 -13    5.64    4.10
   2   7 -13    6.66    4.61
   2   7 -13    1.97    4.27
   2  -7 -12    5.47    4.02
   2  -7 -12   13.50    4.36
   2   7 -12   10.94    4.70
   2   7 -12    5.21    4.36
   2  -7 -11   36.74    5.04
   2  -7 -11   61.95    6.92
   2   7 -11   51.95    6.58
   2   7 -11   69.38    7.52
   2  -7 -10    8.20    3.16
   2  -7 -10   16.32    4.36
   2   7 -10   15.38    4.53
   2   7 -10   17.00    4.87
   2  -7  -9   12.30    3.08
   2  -7  -9   37.17    4.36
   2  -7  -9   39.82    5.55
   2   7  -9   35.37    5.30
   2   7  -9   46.22    6.32
  -2   7   8   -0.26    1.79
   2  -7  -8    2.14    2.22
   2  -7  -8   42.12    4.44
   2  -7  -8   39.47    5.47
   2   7  -8   33.66    5.30
   2   7  -8   34.69    5.47
  -2  -7   7    5.81    3.59
  -2   7   7    3.67    2.31
   2  -7  -7   -0.43    1.79
   2  -7  -7    6.24    2.91
   2  -7  -7    8.29    3.59
   2   7  -7    9.74    3.59
   2   7  -7   11.62    4.19
  -2  -7   6   14.95    3.93
  -2  -7   6    4.27    2.91
  -2   7   6    8.46    2.99
   2  -7  -6    0.34    1.62
   2  -7  -6   17.86    3.50
   2  -7  -6   10.08    3.76
   2   7  -6   20.68    4.19
   2   7  -6   16.23    4.36
  -2  -7   5  237.53   10.34
  -2  -7   5  202.76    8.89
  -2   7   5  232.49    9.40
   2  -7  -5    0.43    1.45
   2  -7  -5  244.54    9.40
   2  -7  -5  239.58   11.19
   2   7  -5  235.05   11.19
  -2  -7   4   -0.68    1.20
  -2  -7   4   30.67    4.44
  -2  -7   4   13.24    3.16
  -2   7   4   25.29    4.02
   2  -7  -4   -0.17    1.28
   2  -7  -4   24.27    3.93
   2  -7  -4   28.88    4.87
   2   7  -4   25.97    4.61
  -2  -7   3   -0.09    1.20
  -2  -7   3   19.91    3.84
  -2  -7   3   20.68    3.93
  -2   7   3   26.06    4.10
   2  -7  -3   20.85    3.84
   2  -7  -3   18.97    4.02
   2   7  -3   22.13    4.27
  -2  -7   2    0.09    1.37
  -2  -7   2    1.79    2.73
  -2  -7   2    0.77    2.65
  -2   7   2    1.28    2.91
   2  -7  -2    3.84    2.91
   2  -7  -2    5.98    3.25
   2   7  -2    2.65    3.08
  -2  -7   1    0.68    1.37
  -2  -7   1    1.54    2.56
  -2  -7   1    6.24    3.16
  -2   7   1    4.44    3.25
   2  -7  -1    0.68    2.73
   2  -7  -1    2.14    2.73
   2   7  -1    2.56    2.99
  -2  -7   0    2.14    1.54
  -2  -7   0  198.40    8.03
  -2  -7   0  205.92    9.66
  -2   7   0  193.10    9.57
   2  -7   0  198.74    9.23
   2  -7   0  206.43    9.83
   2   7   0  180.80    9.23
  -2  -7  -1  130.56    6.32
  -2  -7  -1  130.30    8.12
  -2   7  -1  124.83    7.95
   2  -7   1  136.54    8.03
   2  -7   1  131.07    7.95
   2   7   1  131.41    7.95
  -2  -7  -2   20.85    2.91
  -2  -7  -2   52.63    4.10
  -2  -7  -2   50.75    5.64
  -2   7  -2   43.15    5.21
   2  -7   2   42.46    5.13
   2   7   2   49.13    5.21
  -2  -7  -3   19.05    3.16
  -2  -7  -3   32.38    3.42
  -2  -7  -3   35.20    4.96
  -2   7  -3   37.08    5.13
   2  -7   3   32.38    4.87
   2   7   3   35.54    4.61
  -2  -7  -4   29.39    3.93
  -2  -7  -4   48.62    5.81
  -2   7  -4   43.92    5.55
   2  -7   4   43.32    5.47
   2   7   4   47.76    4.96
  -2  -7  -5   23.58    3.84
  -2  -7  -5   40.93    5.47
  -2   7  -5   44.34    5.81
   2  -7   5   42.72    5.64
   2   7   5   31.10    4.27
  -2  -7  -6   13.24    3.42
  -2  -7  -6   12.39    4.02
  -2   7  -6   15.04    4.27
   2  -7   6   14.35    4.36
   2   7   6    8.72    2.99
  -2  -7  -7   16.83    3.84
  -2  -7  -7   22.22    4.70
  -2   7  -7   22.64    4.96
   2  -7   7   20.25    5.21
   2   7   7   -1.54    1.88
  -2  -7  -8   28.62    4.78
  -2  -7  -8   37.85    5.64
  -2   7  -8   38.19    5.98
   2  -7   8   38.02    6.07
   2   7   8   -1.62    1.88
  -2  -7  -9   41.95    5.64
  -2  -7  -9   46.05    6.24
  -2   7  -9   40.50    6.24
   2  -7   9   44.43    6.58
  -2  -7 -10  103.30    8.03
  -2  -7 -10  112.02    9.06
  -2   7 -10  112.36    9.14
   2  -7  10  115.01    9.48
  -2  -7 -11   20.08    5.30
  -2  -7 -11   24.44    5.72
  -2   7 -11   19.82    5.64
  -2   7 -11   18.71    5.47
   2  -7  11   32.30    6.41
  -2  -7 -12    9.23    5.13
  -2  -7 -12   13.41    4.96
  -2   7 -12   17.60    5.81
  -2   7 -12   12.65    5.21
  -2  -7 -13   -3.25    4.87
  -2  -7 -13   -2.05    4.36
  -2   7 -13   -1.79    4.53
  -2   7 -13   -2.22    4.44
  -2  -7 -14    3.76    4.44
  -2   7 -14    7.52    5.90
  -2   7 -14    2.05    5.04
   2  -8 -13   29.14    6.15
   2   8 -13   34.01    6.84
   2   8 -13   33.49    7.18
   2  -8 -12    4.61    4.70
   2   8 -12    1.97    4.61
   2   8 -12    1.71    4.96
   2  -8 -11   45.97    7.09
   2   8 -11   41.95    6.66
   2   8 -11   46.82    7.52
   2  -8 -10   10.34    4.87
   2   8 -10   13.67    5.21
   2   8 -10    7.35    4.96
   2  -8  -9   22.04    5.13
   2   8  -9   24.18    5.55
   2   8  -9   20.68    5.81
   2  -8  -8   38.62    6.24
   2   8  -8   40.24    6.07
   2   8  -8   39.13    6.41
  -2   8   7   -0.77    2.39
   2  -8  -7    4.19    3.16
   2  -8  -7    7.26    4.27
   2   8  -7    1.37    3.93
   2   8  -7    3.59    4.19
  -2  -8   6   28.11    5.30
  -2  -8   6    8.63    3.16
  -2   8   6   11.36    3.50
   2  -8  -6   27.94    4.44
   2  -8  -6   28.88    5.30
   2   8  -6   21.53    4.70
   2   8  -6   28.62    5.47
  -2  -8   5   43.75    5.72
  -2  -8   5   18.46    3.84
  -2   8   5   28.97    4.53
   2  -8  -5   49.39    5.38
   2  -8  -5   45.28    6.15
   2   8  -5   45.54    5.55
   2   8  -5   42.21    6.15
  -2  -8   4   12.73    4.19
  -2  -8   4   11.71    3.76
  -2   8   4   15.72    4.19
   2  -8  -4   18.54    4.10
   2  -8  -4   15.72    4.53
   2   8  -4   16.32    5.04
  -2  -8   3   -0.77    3.59
  -2  -8   3    0.60    3.50
  -2   8   3    5.04    3.59
   2  -8  -3    4.27    3.67
   2  -8  -3    1.62    4.02
   2   8  -3    5.04    3.93
  -2  -8   2  170.12    8.72
  -2  -8   2  185.58   10.00
  -2   8   2  171.65    9.66
   2  -8  -2  171.65    9.06
   2  -8  -2  168.32   10.08
   2   8  -2  166.70   10.00
  -2  -8   1   92.02    6.58
  -2  -8   1  100.57    7.78
  -2   8   1   93.73    7.60
   2  -8  -1   89.80    7.09
   2  -8  -1   91.25    7.69
   2   8  -1   93.22    7.69
  -2  -8   0   14.78    3.84
  -2  -8   0    6.15    4.10
  -2   8   0    8.46    3.84
   2  -8   0    4.96    3.84
   2  -8   0    8.63    4.10
   2   8   0   16.66    4.78
  -2  -8  -1   66.56    5.38
  -2  -8  -1   68.52    7.01
  -2   8  -1   66.47    6.75
   2  -8   1   69.29    6.66
   2  -8   1   69.98    6.92
   2   8   1   63.83    6.49
  -2  -8  -2    5.72    3.76
  -2   8  -2    3.42    3.76
   2  -8   2    8.12    4.19
   2   8   2    6.15    3.84
  -2  -8  -3    9.06    4.10
  -2   8  -3   15.72    4.61
   2  -8   3   15.81    4.44
   2   8   3    9.57    4.02
  -2  -8  -4   83.99    7.69
  -2   8  -4   86.81    7.95
   2  -8   4   93.73    7.95
   2   8   4   68.18    6.32
  -2  -8  -5   -0.43    2.39
  -2  -8  -5    2.73    3.84
  -2   8  -5   -1.45    3.59
   2  -8   5   -2.39    4.02
   2   8   5   -1.37    3.16
  -2  -8  -6   -1.28    2.82
  -2  -8  -6   -4.02    3.25
  -2   8  -6    1.45    4.02
   2  -8   6   -1.71    4.02
   2   8   6    1.28    2.56
  -2  -8  -7   -1.11    2.99
  -2  -8  -7   -4.10    3.25
  -2   8  -7    1.03    4.36
   2  -8   7   -3.93    3.93
   2   8   7    0.00    2.48
  -2  -8  -8   12.39    4.19
  -2  -8  -8   39.82    6.32
  -2   8  -8   56.39    7.60
   2  -8   8   35.46    6.84
  -2  -8  -9    6.41    4.10
  -2  -8  -9   11.53    4.87
  -2   8  -9    9.40    5.13
   2  -8   9   10.94    5.38
  -2  -8 -10   14.35    4.96
  -2  -8 -10   21.28    5.64
  -2   8 -10   22.04    5.98
   2  -8  10   24.69    6.49
  -2  -8 -11   12.56    5.30
  -2  -8 -11   19.14    6.07
  -2   8 -11   21.45    6.24
  -2   8 -11   17.86    5.98
   2  -8  11   24.01    6.58
   2  -9 -10   24.27    6.07
   2   9 -10   20.16    6.07
   2   9 -10   16.40    6.24
   2  -9  -9   -4.61    4.44
   2   9  -9    1.28    5.04
   2   9  -9    0.09    4.87
   2  -9  -8    7.95    4.70
   2   9  -8    9.06    5.13
   2   9  -8    9.91    5.64
   2  -9  -7   12.05    4.96
   2   9  -7   18.46    5.38
   2   9  -7   16.75    5.90
  -2   9   6   -1.28    3.08
   2  -9  -6   20.85    5.55
   2   9  -6   16.23    4.96
   2   9  -6   20.93    5.98
  -2  -9   5   -0.26    2.82
  -2   9   5   22.98    4.87
   2  -9  -5   32.55    6.15
   2   9  -5   27.09    5.13
   2   9  -5   50.75    7.09
  -2  -9   4   36.40    5.81
  -2  -9   4   22.04    5.04
  -2   9   4   32.64    5.47
   2  -9  -4   45.54    5.90
   2  -9  -4   40.41    6.41
   2   9  -4   27.68    4.96
   2   9  -4   43.06    6.66
  -2  -9   3   54.77    6.32
  -2  -9   3   57.67    6.75
  -2   9   3   61.09    6.92
   2  -9  -3   65.62    6.66
   2  -9  -3   67.67    7.52
   2   9  -3   11.36    3.93
   2   9  -3   53.83    7.09
  -2  -9   2   18.37    4.78
  -2  -9   2   15.04    4.96
  -2   9   2   10.94    4.70
   2  -9  -2   12.30    4.61
   2  -9  -2   10.94    4.78
   2   9  -2   12.73    5.38
  -2  -9   1   25.63    5.72
  -2   9   1   16.75    5.30
   2  -9  -1   31.53    5.72
   2  -9  -1   18.80    5.38
   2   9  -1   23.67    6.07
  -2  -9   0   47.68    6.58
  -2   9   0   46.48    6.75
   2  -9   0   46.31    6.32
   2  -9   0   45.88    6.66
   2   9   0   49.64    6.92
  -2  -9  -1   10.94    4.61
  -2   9  -1   18.80    5.30
   2  -9   1   13.16    5.21
   2   9   1   15.72    5.13
  -2  -9  -2    8.03    4.96
  -2   9  -2    4.27    4.53
   2  -9   2    7.69    4.87
   2   9   2   19.48    5.30
  -2  -9  -3   29.22    6.15
  -2   9  -3   27.43    5.98
   2  -9   3   24.86    5.90
   2   9   3   22.04    5.21
  -2  -9  -4    3.33    4.19
  -2   9  -4    2.82    4.53
   2  -9   4   -2.05    4.70
   2   9   4    1.54    4.10
  -2  -9  -5   26.15    6.15
  -2   9  -5   24.69    6.15
   2  -9   5   24.69    6.07
   2   9   5    6.66    4.02
  -2  -9  -6   70.40    7.95
  -2   9  -6   60.41    7.95
   2  -9   6   58.19    7.86
   2   9   6    1.79    3.42
  -2  -9  -7   12.05    5.38
  -2   9  -7   12.30    5.81
   2  -9   7   17.86    6.24
  -2  -9  -8   13.41    5.21
  -2   9  -8    9.74    5.90
   2  -9   8    9.74    6.24
  -2 -10   3   -1.54    4.36
  -2  10   3    1.79    4.53
   2 -10  -3    1.37    4.70
   2  10  -3   -2.56    5.30
  -2 -10   2   11.96    5.13
  -2  10   2    4.61    5.13
   2 -10  -2    2.48    5.30
   2  10  -2    6.66    5.55
  -2 -10   1   18.11    5.98
  -2  10   1   16.58    5.98
   2 -10  -1   15.04    5.55
   2 -10  -1   18.28    6.07
   2  10  -1   20.59    6.07
  -2 -10   0   17.86    5.72
  -2  10   0   16.23    6.15
   2 -10   0   15.29    5.64
   2  10   0   15.29    6.07
  -2 -10  -1    5.55    5.47
  -2  10  -1    2.65    5.30
   2 -10   1   11.28    5.64
   2  10   1   10.17    5.47
  -2 -10  -2   23.75    6.24
   3   0 -22   10.34    5.30
  -3   0  21   23.24    6.92
   3   0 -21   29.56    5.98
  -3   0  20   -2.73    4.44
   3   0 -20   -1.97    3.76
  -3   0  19   23.07    5.55
   3   0 -19   22.64    4.87
  -3   0  18   39.99    6.07
   3   0 -18   41.53    5.55
  -3   0  17   -1.20    3.42
   3   0 -17   -0.17    2.82
  -3   0  16  151.75    9.06
   3   0 -16  141.15    8.20
  -3   0  15   21.53    4.44
   3   0 -15   17.09    3.59
   3   0 -15   23.75    2.39
  -3   0  14   64.59    5.81
   3   0 -14   64.85    5.38
   3   0 -14   63.65    2.82
   3   0 -14   58.36    3.16
  -3   0  13   13.16    3.25
   3   0 -13   14.18    2.99
   3   0 -13   13.67    1.54
   3   0 -13   12.30    1.62
  -3   0  12   15.29    3.08
   3   0 -12   20.34    3.08
   3   0 -12   17.52    1.71
   3   0 -12   18.80    2.05
   3   0 -12   16.58    1.71
  -3   0  11  116.37    6.24
   3   0 -11  130.39    6.24
   3   0 -11  127.14    3.67
   3   0 -11  131.07    3.67
   3   0 -11  125.69    3.84
  -3   0  10   33.58    3.42
  -3   0  10   30.84    1.88
   3   0 -10   32.98    3.25
   3   0 -10   33.07    1.88
   3   0 -10   34.26    1.97
  -3   0   9  245.56    7.86
  -3   0   9  248.30    4.78
   3   0  -9  244.45    7.60
   3   0  -9  250.69    4.87
   3   0  -9  248.47    4.70
  -3   0   8  781.88   13.41
  -3   0   8  786.76    8.80
   3   0  -8  798.63   13.33
   3   0  -8  799.40   13.33
   3   0  -8  793.93    8.89
   3   0  -8  781.54    8.37
  -3   0   7  631.42   11.28
  -3   0   7  639.02    7.60
  -3   0   7  621.08    6.84
   3   0  -7  642.27   11.19
   3   0  -7  651.93   11.28
   3   0  -7  645.69    7.78
   3   0  -7  635.61    7.01
  -3   0   6   40.07    2.73
  -3   0   6   37.59    1.79
  -3   0   6   37.77    1.54
   3   0  -6   40.24    2.65
   3   0  -6   41.87    2.82
   3   0  -6   40.59    1.88
   3   0  -6   37.59    1.54
  -3   0   5   16.40    1.79
  -3   0   5   16.15    1.28
  -3   0   5   15.21    1.03
   3   0  -5   17.09    1.71
   3   0  -5   15.55    1.79
   3   0  -5   16.75    1.28
  -3   0   4  470.62    7.78
  -3   0   4  519.58    8.12
  -3   0   4  490.35    6.49
  -3   0   4  497.79    5.72
   3   0  -4  512.48    8.03
   3   0  -4  511.89    8.12
   3   0  -4  514.45    6.66
  -3   0   3 2071.38   17.60
  -3   0   3 2097.19   17.60
   3   0  -3 2126.58   17.86
   3   0  -3 2122.56   17.94
   3   0  -3 2083.00   16.32
  -3   0   2  484.12    7.01
  -3   0   2  480.36    6.75
  -3   0   2  456.95    6.49
   3   0  -2  495.14    7.01
   3   0  -2  469.42    6.75
   3   0  -2  475.15    6.66
  -3   0   1 1613.67   14.10
  -3   0   1 1595.73   13.33
  -3   0   1 1590.68   14.10
   3   0  -1 1629.65   14.10
   3   0  -1 1618.97   13.59
   3   0  -1 1593.59   14.27
  -3   0   0  344.85    5.81
  -3   0   0  350.49    5.21
  -3   0   0  344.25    5.98
   3   0   0  355.61    5.81
   3   0   0  352.19    5.30
   3   0   0  340.74    5.98
  -3   0  -1  510.60    7.60
  -3   0  -1  534.36    6.75
   3   0   1  525.22    7.60
   3   0   1  527.35    6.75
   3   0   1  515.39    7.78
  -3   0  -2  633.30    9.14
  -3   0  -2  643.55    9.14
  -3   0  -2  660.64    7.95
   3   0   2  642.61    9.14
   3   0   2  645.60    7.95
   3   0   2  650.82    9.23
  -3   0  -3   62.97    3.16
  -3   0  -3   71.26    3.25
  -3   0  -3   69.21    2.65
   3   0   3   65.88    2.65
   3   0   3   64.51    2.99
  -3   0  -4  188.40    5.64
  -3   0  -4  189.51    5.64
  -3   0  -4  201.05    4.87
   3   0   4  194.04    5.72
   3   0   4  190.20    4.78
   3   0   4  203.01    5.47
  -3   0  -5    5.81    1.45
   3   0   5    5.21    1.62
   3   0   5    5.38    1.28
   3   0   5    5.64    1.37
  -3   0  -6   15.04    2.14
   3   0   6   14.10    2.22
   3   0   6   11.53    1.71
   3   0   6   12.30    1.79
  -3   0  -7    3.08    1.37
   3   0   7    4.02    1.71
   3   0   7    3.16    1.37
  -3   0  -8  420.21    9.40
   3   0   8  412.94   10.85
   3   0   8  420.29    9.14
  -3   0  -9   82.54    4.53
   3   0   9   84.59    5.38
   3   0   9   81.51    4.27
  -3   0 -10   25.63    2.99
   3   0  10   27.85    3.76
   3   0  10   26.32    2.73
  -3   0 -11    1.45    1.79
   3   0  11    4.10    2.56
   3   0  11    2.31    1.71
  -3   0 -12  223.52    8.46
  -3   0 -12  222.41    7.43
   3   0  12  241.12   10.17
   3   0  12  147.39    6.15
  -3   0 -13   28.37    3.67
  -3   0 -13   30.25    3.33
   3   0  13   40.59    5.04
  -3   0 -14   -1.11    2.31
  -3   0 -14   -1.11    1.97
   3   0  14    0.77    3.16
  -3   0 -15   52.72    5.21
   3   0  15   52.03    6.41
  -3   0 -16    7.43    3.50
   3   0  16    9.83    4.61
  -3   0 -17    0.43    3.16
   3   0  17   -6.24    3.93
  -3   0 -18   -1.97    3.50
   3   0  18    0.68    4.53
  -3  -1  21   10.77    5.64
   3  -1 -21    7.43    4.87
   3   1 -21   12.73    5.21
  -3  -1  20   16.23    5.38
  -3   1  20   26.83    6.24
   3  -1 -20   20.08    5.04
   3   1 -20   17.43    5.21
  -3  -1  19   49.64    6.84
  -3   1  19   48.36    6.84
   3  -1 -19   56.48    6.32
   3   1 -19   47.93    6.41
  -3  -1  18    7.01    4.36
  -3   1  18    9.57    4.70
   3  -1 -18   13.16    4.19
   3   1 -18   11.79    4.02
  -3  -1  17  145.85    9.23
  -3   1  17  144.40    9.40
   3  -1 -17  153.45    8.63
   3   1 -17  154.39    9.14
  -3  -1  16  158.41    9.14
  -3   1  16  151.40    9.23
   3  -1 -16  161.66    8.54
   3  -1 -16  156.45    6.32
   3   1 -16  164.48    9.14
  -3  -1  15   21.45    4.27
  -3   1  15   15.04    4.02
   3  -1 -15   22.81    3.93
   3  -1 -15   20.08    2.65
   3   1 -15   24.44    4.10
   3   1 -15   18.20    2.48
  -3  -1  14  324.17   11.62
  -3   1  14  317.68   11.79
   3  -1 -14  338.95   11.11
   3  -1 -14  336.39    8.54
   3   1 -14  346.73   11.96
   3   1 -14  340.66    8.20
  -3  -1  13  256.84    9.83
  -3   1  13  274.70   10.51
   3  -1 -13  271.79    9.48
   3  -1 -13  266.15    7.35
   3   1 -13  273.93   10.17
   3   1 -13  272.99    7.18
  -3  -1  12  409.36   11.79
  -3   1  12  416.96   12.22
   3  -1 -12  428.84   11.45
   3  -1 -12  425.59    9.06
   3   1 -12  415.42   11.96
   3   1 -12  421.83    8.80
  -3  -1  11   96.12    5.64
  -3   1  11   94.76    5.72
   3  -1 -11  108.77    5.64
   3  -1 -11  100.05    4.19
   3   1 -11  101.08    5.81
   3   1 -11   95.70    4.10
  -3  -1  10   94.93    5.30
  -3   1  10  102.02    5.64
   3  -1 -10  103.64    5.21
   3  -1 -10   97.75    4.02
   3   1 -10  103.39    5.55
   3   1 -10   96.72    4.02
  -3  -1   9   81.51    4.61
  -3   1   9   88.69    4.96
   3  -1  -9   97.49    4.78
   3  -1  -9   91.42    3.76
   3   1  -9   92.53    5.04
   3   1  -9   85.36    3.67
  -3  -1   8  485.74   10.42
  -3   1   8  487.62   10.59
  -3   1   8  475.57    8.12
   3  -1  -8  494.54   11.88
   3  -1  -8  488.30   10.17
   3  -1  -8  495.05    8.37
   3   1  -8  487.28   10.25
   3   1  -8  507.10   10.85
   3   1  -8  495.40    8.63
  -3  -1   7  482.75    9.74
  -3   1   7  510.09   10.17
  -3   1   7  500.01    8.03
   3  -1  -7  513.77   10.08
   3  -1  -7  511.37    9.83
   3  -1  -7  508.38    8.20
   3   1  -7  505.48    9.83
   3   1  -7  506.50   10.25
   3   1  -7  498.04    8.37
  -3  -1   6   77.67    3.76
  -3   1   6   79.80    3.84
  -3   1   6   83.31    2.05
  -3   1   6   81.17    3.08
   3  -1  -6   81.51    3.76
   3  -1  -6   79.89    3.67
   3  -1  -6   76.73    1.97
   3  -1  -6   77.33    3.08
   3   1  -6   83.22    3.76
   3   1  -6   84.93    4.02
   3   1  -6   80.66    3.25
  -3   1   5 1114.34   13.50
  -3   1   5 1066.92    9.23
  -3   1   5 1104.43   11.96
   3  -1  -5 1103.83   13.33
   3  -1  -5 1121.60   13.67
   3  -1  -5 1131.26    9.66
   3  -1  -5 1118.78   12.13
   3   1  -5 1126.99   13.67
   3   1  -5 1128.27   14.01
   3   1  -5 1103.66   12.56
  -3  -1   4  721.73   10.17
  -3  -1   4  712.76    9.91
  -3   1   4  694.31    9.48
  -3   1   4  697.81    9.91
  -3   1   4  694.48    7.52
  -3   1   4  689.52    8.89
   3  -1  -4  707.81    9.57
   3  -1  -4  693.79   10.00
   3  -1  -4  713.53    7.69
   3  -1  -4  700.97    9.06
   3   1  -4  705.41    9.91
   3   1  -4  696.53    9.91
   3   1  -4  694.99    9.40
  -3  -1   3 1031.89   11.88
  -3  -1   3 1057.18   11.53
  -3   1   3 1026.68   10.94
  -3   1   3 1059.49   12.05
  -3   1   3 1034.45   10.17
  -3   1   3 1002.24   11.02
   3  -1  -3  341.51    5.81
   3  -1  -3 1032.23   12.05
   3  -1  -3 1031.72   10.25
   3   1  -3 1072.65   12.05
   3   1  -3 1052.65   11.62
   3   1  -3 1047.78   11.79
  -3  -1   2  906.97   10.77
  -3  -1   2  919.36    9.66
  -3   1   2  916.29    9.40
  -3   1   2  933.20   10.94
  -3   1   2  849.04    9.48
  -3   1   2  895.27   10.42
   3  -1  -2  906.63    9.31
   3  -1  -2  902.70   10.85
   3  -1  -2  894.24    9.91
   3   1  -2  946.87   10.94
   3   1  -2  935.00    9.83
   3   1  -2  913.89   10.85
  -3  -1   1  478.56    7.52
  -3  -1   1  501.12    5.98
  -3   1   1  481.21    6.07
  -3   1   1  484.46    7.52
  -3   1   1  480.70    7.26
   3  -1  -1  505.73    6.24
   3  -1  -1  484.37    7.60
   3  -1  -1  488.82    7.43
   3   1  -1  500.44    7.60
   3   1  -1  492.75    5.98
   3   1  -1  472.67    7.52
  -3  -1   0  638.43    9.06
  -3  -1   0  655.17    6.24
  -3   1   0  655.00    7.26
  -3   1   0  655.43    8.97
   3  -1   0  649.79    7.18
   3  -1   0  650.47    8.97
   3  -1   0  635.86    8.97
   3   1   0  644.92    9.06
   3   1   0  653.72    6.24
   3   1   0  631.68    8.89
  -3  -1  -1  271.71    6.07
  -3  -1  -1  285.46    3.33
  -3   1  -1  290.33    4.87
  -3   1  -1  302.21    6.07
   3  -1   1  271.45    4.70
   3  -1   1  275.30    5.90
   3  -1   1  281.36    6.15
   3   1   1  288.62    6.15
   3   1   1  291.70    3.42
   3   1   1  282.56    5.81
  -3  -1  -2  312.63    6.92
  -3  -1  -2  323.66    6.92
  -3   1  -2  310.16    5.55
  -3   1  -2  306.74    5.55
  -3   1  -2  316.48    6.49
   3  -1   2  314.43    6.58
   3  -1   2  315.62    6.84
   3   1   2  309.47    6.75
   3   1   2  316.39    3.67
   3   1   2  322.37    6.32
  -3  -1  -3   70.92    3.59
  -3  -1  -3   70.83    3.50
  -3  -1  -3   74.68    2.05
  -3   1  -3   64.94    2.91
  -3   1  -3   70.75    2.91
   3  -1   3   76.21    3.42
   3  -1   3   75.79    3.59
   3   1   3   70.23    1.97
   3   1   3   71.17    3.08
  -3  -1  -4  536.49   10.34
  -3  -1  -4  555.80   10.34
  -3  -1  -4  545.98    6.66
  -3  -1  -4  554.44    6.75
  -3   1  -4  529.49    8.97
  -3   1  -4  548.37    8.97
   3  -1   4  550.08    9.14
   3  -1   4  537.18    9.66
   3  -1   4  558.11   10.00
   3   1   4  559.73    8.97
  -3  -1  -5  120.39    5.30
  -3  -1  -5  125.86    5.21
  -3  -1  -5  121.50    3.42
  -3  -1  -5  120.30    3.42
  -3   1  -5  123.04    4.61
   3  -1   5  114.92    4.53
   3  -1   5  116.29    4.78
   3  -1   5  126.80    4.96
   3   1   5  125.52    5.38
   3   1   5  126.11    4.27
  -3  -1  -6   72.54    2.99
  -3  -1  -6   79.55    3.16
  -3   1  -6   75.62    3.93
   3  -1   6   71.52    3.93
   3  -1   6   76.39    4.10
   3  -1   6   78.61    4.10
   3   1   6   79.89    4.61
   3   1   6   77.07    3.50
  -3  -1  -7  162.00    4.78
   3  -1   7  152.51    5.98
   3  -1   7  158.58    6.07
   3  -1   7  166.78    6.07
   3   1   7  149.78    6.49
   3   1   7  153.37    5.04
  -3  -1  -8   65.19    3.33
   3  -1   8   62.63    4.27
   3  -1   8   66.73    4.27
   3  -1   8   68.18    4.10
   3   1   8   63.14    4.70
   3   1   8   62.80    3.42
  -3  -1  -9   15.72    2.05
  -3   1  -9   12.90    2.48
   3  -1   9   12.13    2.65
   3  -1   9   13.76    2.39
   3   1   9    9.66    2.73
   3   1   9   12.82    1.97
  -3  -1 -10  141.32    5.55
  -3   1 -10  128.33    6.32
  -3   1 -10  140.04    6.15
   3  -1  10  135.51    6.84
   3  -1  10  144.57    6.24
   3   1  10  135.34    7.35
   3   1  10  110.14    4.70
  -3  -1 -11   33.07    3.16
  -3   1 -11   37.00    4.02
  -3   1 -11   37.17    3.59
   3  -1  11   31.70    4.10
   3   1  11   36.83    4.61
   3   1  11   21.36    2.39
  -3  -1 -12    9.74    2.39
  -3   1 -12   11.96    2.91
  -3   1 -12    8.29    2.48
   3  -1  12    8.20    3.16
   3   1  12    2.14    3.08
   3   1  12    0.17    1.20
  -3  -1 -13   23.07    3.25
  -3   1 -13   24.35    3.84
  -3   1 -13   25.12    3.33
   3  -1  13   22.13    4.19
   3   1  13   21.70    4.44
   3   1  13   -0.17    1.37
  -3  -1 -14    3.67    2.48
  -3  -1 -14    2.56    2.48
  -3   1 -14    7.69    3.25
  -3   1 -14    4.78    2.48
   3  -1  14    0.09    3.16
   3   1  14   -0.77    3.33
  -3  -1 -15   48.53    4.61
  -3  -1 -15   40.16    4.70
  -3   1 -15   44.43    5.21
  -3   1 -15   46.40    4.44
   3  -1  15   40.84    5.72
   3   1  15   43.92    6.15
  -3  -1 -16   25.38    3.93
  -3  -1 -16   24.78    4.19
  -3   1 -16   25.80    4.61
   3  -1  16   25.03    5.30
   3   1  16   26.57    5.55
  -3  -1 -17    0.68    2.91
  -3   1 -17    2.48    3.59
   3  -1  17   -1.88    4.19
   3   1  17    7.01    4.78
  -3   1 -18   17.34    4.87
   3  -1  18   15.12    5.72
   3   1  18   17.94    5.55
  -3   1 -19   21.10    5.47
   3  -1  19   26.91    6.58
  -3  -2  21    2.65    5.04
   3  -2 -21    4.87    4.70
   3   2 -21   -0.43    4.78
  -3  -2  20   14.10    5.81
  -3   2  20   24.95    6.07
   3  -2 -20   16.75    4.87
   3   2 -20   14.70    5.21
  -3  -2  19    1.62    4.27
  -3   2  19    3.59    4.53
   3  -2 -19    6.07    4.10
   3   2 -19    6.41    4.27
  -3  -2  18    7.60    4.53
  -3   2  18    8.46    4.78
   3  -2 -18    6.32    3.67
   3   2 -18    4.44    3.84
  -3  -2  17   47.42    6.07
  -3   2  17   48.70    6.41
   3  -2 -17   44.60    5.21
   3  -2 -17   40.76    4.19
   3   2 -17   40.76    5.55
   3   2 -17   39.65    4.61
  -3  -2  16   20.34    4.53
  -3   2  16   11.45    4.02
   3  -2 -16   14.18    3.67
   3  -2 -16    9.06    2.65
   3   2 -16   18.80    4.27
   3   2 -16   10.85    2.82
  -3  -2  15   67.33    5.98
  -3   2  15   72.71    6.58
   3  -2 -15   71.86    5.72
   3  -2 -15   70.23    4.78
   3   2 -15   73.99    6.41
   3   2 -15   69.29    4.70
  -3  -2  14   40.16    4.78
  -3   2  14   49.04    5.38
   3  -2 -14   42.72    4.44
   3  -2 -14   43.06    3.84
   3   2 -14   48.19    5.13
   3   2 -14   47.16    3.93
  -3  -2  13   85.19    6.07
  -3   2  13   94.24    6.49
   3  -2 -13   88.69    5.64
   3  -2 -13   87.41    5.04
   3   2 -13   89.20    6.32
   3   2 -13   89.63    5.04
  -3  -2  12   75.70    5.38
  -3   2  12   77.92    5.72
   3  -2 -12   75.45    5.04
   3  -2 -12   77.50    4.53
   3   2 -12   77.58    5.64
   3   2 -12   79.63    4.61
  -3  -2  11   20.76    3.16
  -3   2  11   15.04    2.99
   3  -2 -11   19.22    2.82
   3  -2 -11   22.22    2.65
   3   2 -11   18.03    3.16
   3   2 -11   19.48    2.56
  -3  -2  10   74.42    4.78
  -3   2  10   71.69    4.96
   3  -2 -10   76.81    4.53
   3  -2 -10   78.35    4.27
   3   2 -10   77.15    5.04
   3   2 -10   79.46    4.27
  -3  -2   9  194.04    6.92
  -3   2   9  205.57    7.52
   3  -2  -9  196.60    6.75
   3  -2  -9  193.27    6.32
   3   2  -9  189.94    7.35
   3   2  -9  192.50    6.41
  -3  -2   8  139.44    5.64
  -3   2   8  149.52    6.07
   3  -2  -8  140.72    5.47
   3  -2  -8  142.01    5.30
   3   2  -8  139.78    5.47
   3   2  -8  148.07    6.24
   3   2  -8  141.83    5.47
  -3  -2   7  101.59    4.53
  -3   2   7   98.77    4.70
   3  -2  -7  104.84    4.61
   3  -2  -7  104.67    4.61
   3  -2  -7  106.55    4.53
   3   2  -7  100.82    4.44
   3   2  -7   99.88    4.96
   3   2  -7   97.06    4.44
  -3  -2   6  851.18   12.65
  -3  -2   6  832.98    7.18
  -3   2   6  885.95   12.99
  -3   2   6  891.42    8.72
  -3   2   6  885.44    8.54
   3  -2  -6  900.56   12.99
   3  -2  -6  900.56   13.16
   3  -2  -6  900.05   13.07
   3   2  -6  886.98   12.82
   3   2  -6  875.44   13.76
   3   2  -6  879.89   13.07
  -3  -2   5  437.47    8.46
  -3  -2   5  421.15    5.38
  -3   2   5  429.52    8.12
  -3   2   5  449.09    6.32
  -3   2   5  441.74    6.24
   3  -2  -5  440.63    8.72
   3  -2  -5  435.42    6.24
   3  -2  -5  443.96    8.72
   3   2  -5  452.59    8.46
   3   2  -5  443.79    8.97
   3   2  -5  436.36    8.80
  -3  -2   4  162.34    4.87
  -3  -2   4  156.87    3.59
  -3   2   4  154.74    4.36
  -3   2   4  162.17    3.93
   3  -2  -4  157.73    4.36
   3  -2  -4  169.69    5.21
   3  -2  -4  156.70    3.93
   3  -2  -4  159.78    5.04
   3   2  -4  162.68    4.78
   3   2  -4  159.78    4.96
   3   2  -4  156.19    5.13
  -3  -2   3  255.90    5.98
  -3  -2   3  244.62    5.55
  -3  -2   3  245.99    4.96
  -3   2   3  259.23    5.04
   3  -2  -3  252.48    4.96
   3  -2  -3  259.92    6.32
   3  -2  -3  257.01    5.47
   3  -2  -3  264.19    6.49
   3   2  -3  258.98    5.90
   3   2  -3  251.97    5.72
   3   2  -3  255.99    6.41
  -3  -2   2  848.10   11.19
  -3  -2   2  653.89    8.97
  -3   2   2  813.16    8.46
   3  -2  -2  840.16    8.54
   3  -2  -2  828.19   11.62
   3  -2  -2  844.00   10.85
   3  -2  -2  838.19   11.88
   3   2  -2  846.22   11.02
   3   2  -2  824.18    9.91
   3   2  -2  833.15    9.83
   3   2  -2  829.22   11.79
  -3  -2   1  419.27    7.69
  -3  -2   1  389.11    7.18
  -3   2   1  408.42    4.87
   3  -2  -1  425.33    4.96
   3  -2  -1  409.87    8.03
   3  -2  -1  421.83    7.78
   3   2  -1  423.11    7.60
   3   2  -1  416.36    5.98
   3   2  -1  423.11    5.98
   3   2  -1  420.80    8.12
  -3  -2   0  181.82    5.21
  -3   2   0  183.02    2.82
   3  -2   0  179.60    2.82
   3  -2   0  175.93    5.30
   3  -2   0  188.91    5.38
   3   2   0  184.64    5.13
   3   2   0  186.86    3.25
   3   2   0  182.68    3.16
   3   2   0  187.97    5.30
  -3  -2  -1  209.93    5.81
  -3   2  -1  207.45    3.33
  -3   2  -1  198.91    3.25
   3  -2   1  197.71    5.81
   3  -2   1  196.52    5.81
   3   2   1  211.64    5.72
   3   2   1  208.14    5.55
  -3  -2  -2  644.66   10.94
  -3  -2  -2  661.24   10.94
  -3   2  -2  648.00    7.26
  -3   2  -2  638.17    7.18
   3  -2   2  648.68   11.11
   3  -2   2  635.01   11.02
   3   2   2  643.55   10.77
   3   2   2  675.25   10.25
  -3  -2  -3  204.72    6.41
  -3  -2  -3  204.21    6.24
  -3   2  -3  196.43    4.36
  -3   2  -3  197.71    4.36
   3  -2   3  196.43    6.24
   3  -2   3  196.52    6.24
   3   2   3  210.45    5.64
  -3  -2  -4  910.82   14.61
  -3  -2  -4  909.37   14.35
  -3   2  -4  918.25   11.11
   3  -2   4  914.41   11.19
   3  -2   4  901.93   14.35
   3  -2   4  921.58   14.44
   3   2   4  939.70   12.47
  -3  -2  -5  112.78    5.38
  -3   2  -5  109.28    4.02
   3  -2   5  114.41    4.19
   3  -2   5  106.03    5.13
   3  -2   5  113.55    5.21
   3   2   5  115.01    4.27
  -3  -2  -6   77.58    4.78
  -3  -2  -6   83.05    2.48
  -3  -2  -6   80.49    2.48
  -3   2  -6   67.33    3.50
  -3   2  -6   78.35    4.44
   3  -2   6   78.61    3.84
   3  -2   6   79.72    4.70
   3  -2   6   77.58    4.53
   3   2   6   75.45    4.70
   3   2   6   78.95    3.59
  -3  -2  -7   86.13    5.30
  -3  -2  -7   89.97    2.99
  -3  -2  -7   88.52    3.08
  -3   2  -7   82.88    4.19
  -3   2  -7   86.98    4.87
   3  -2   7   90.74    4.44
   3  -2   7   85.44    5.04
   3  -2   7   88.26    4.96
   3   2   7   89.20    5.38
   3   2   7   89.89    3.84
  -3  -2  -8  103.56    6.07
  -3  -2  -8  109.11    3.76
  -3  -2  -8  104.67    3.67
  -3   2  -8  100.05    5.38
   3  -2   8  110.56    5.21
   3  -2   8  102.96    5.72
   3   2   8  101.08    6.07
   3   2   8  104.33    4.27
  -3  -2  -9  229.33    5.90
  -3   2  -9  225.57    8.12
   3  -2   9  225.91    7.86
   3  -2   9  218.82    8.63
   3   2   9  222.66    9.06
   3   2   9  191.90    5.81
  -3  -2 -10    0.77    1.37
  -3  -2 -10    0.51    1.97
  -3   2 -10   -0.77    2.31
  -3   2 -10    0.51    1.88
   3  -2  10    3.16    2.14
   3  -2  10    0.17    2.31
   3   2  10    2.56    2.65
   3   2  10   -0.26    1.11
  -3  -2 -11  329.04    8.12
  -3  -2 -11  333.06   11.11
  -3   2 -11  341.00   11.45
  -3   2 -11  345.70   10.68
   3  -2  11  336.30   10.77
   3   2  11  321.61   11.88
  -3  -2 -12   13.16    2.31
  -3  -2 -12   13.41    3.08
  -3   2 -12   11.53    3.42
  -3   2 -12   13.59    2.99
   3  -2  12   13.33    3.33
   3   2  12   13.76    3.84
   3   2  12   -0.09    1.20
  -3  -2 -13   17.69    2.73
  -3  -2 -13   16.49    3.42
  -3   2 -13   22.39    4.10
  -3   2 -13   18.54    3.42
   3  -2  13   16.83    3.84
   3   2  13   11.45    4.02
  -3  -2 -14   76.64    5.30
  -3  -2 -14   57.16    5.47
  -3   2 -14   68.27    6.41
  -3   2 -14   75.27    5.72
   3  -2  14   64.25    6.07
   3   2  14   65.36    6.75
  -3  -2 -15   -1.20    2.39
  -3   2 -15    1.62    3.33
  -3   2 -15   -0.85    2.56
   3  -2  15   -2.82    2.91
   3   2  15   -0.43    3.59
  -3  -2 -16   23.75    4.36
  -3   2 -16   24.52    5.13
  -3   2 -16   22.81    4.10
   3  -2  16   22.56    5.13
   3   2  16   25.55    5.38
  -3  -2 -17   39.82    6.66
  -3  -2 -17   45.71    5.55
  -3   2 -17   40.59    5.98
   3  -2  17   35.54    6.15
   3   2  17   42.89    6.84
  -3  -2 -18    6.84    3.84
  -3   2 -18    7.86    4.61
   3  -2  18    5.13    5.13
  -3  -3  21   59.64    8.12
   3   3 -21   55.11    7.95
  -3  -3  20   14.44    5.55
   3   3 -20   21.36    5.72
  -3  -3  19   16.49    5.13
  -3   3  19   20.08    5.90
   3  -3 -19   13.07    4.44
   3   3 -19   21.28    5.72
  -3  -3  18   11.79    4.53
  -3   3  18    9.66    4.78
   3  -3 -18   10.42    3.93
   3  -3 -18    8.46    3.25
   3   3 -18   14.10    4.78
  -3  -3  17   29.48    5.13
  -3   3  17   35.63    5.81
   3  -3 -17   36.06    4.78
   3  -3 -17   34.09    4.36
   3   3 -17   38.36    5.90
   3   3 -17   29.48    4.19
  -3  -3  16    8.03    3.67
  -3   3  16    9.48    4.19
   3  -3 -16    4.10    3.08
   3  -3 -16    5.47    2.73
   3   3 -16    8.89    4.02
   3   3 -16   10.25    3.16
  -3  -3  15  103.13    7.09
  -3   3  15  100.57    7.69
   3  -3 -15  106.63    6.58
   3  -3 -15  109.62    6.58
   3   3 -15  116.80    8.12
   3   3 -15  102.19    6.32
  -3  -3  14   63.31    5.55
  -3   3  14   72.71    6.32
   3  -3 -14   66.22    5.21
   3  -3 -14   66.82    5.04
   3   3 -14   74.34    6.49
   3   3 -14   72.28    5.30
  -3  -3  13   55.28    4.96
  -3   3  13   66.82    5.90
   3  -3 -13   65.19    4.96
   3  -3 -13   60.15    4.78
   3   3 -13   65.79    5.90
   3   3 -13   63.48    4.87
  -3  -3  12  279.14    9.74
  -3   3  12  311.35   11.11
   3  -3 -12  281.36    9.23
   3  -3 -12  278.88    9.40
   3   3 -12  281.96   10.85
   3   3 -12  292.98    9.66
  -3  -3  11   45.88    4.10
  -3   3  11   50.75    4.78
   3  -3 -11   49.73    4.10
   3  -3 -11   47.42    4.02
   3   3 -11   44.52    4.61
   3   3 -11   44.77    4.02
  -3  -3  10  180.63    7.18
  -3   3  10  177.98    7.69
   3  -3 -10  178.49    6.84
   3  -3 -10  179.00    7.18
   3   3 -10  176.61    7.95
   3   3 -10  184.39    7.35
  -3  -3   9  364.93    9.57
  -3   3   9  396.88   10.68
   3  -3  -9  393.55    9.83
   3  -3  -9  390.39   10.25
   3   3  -9  375.01   10.94
   3   3  -9  386.46   10.34
  -3  -3   8    9.91    1.97
  -3   3   8   13.33    2.39
   3  -3  -8   11.53    2.14
   3  -3  -8   14.18    2.39
   3   3  -8   12.65    2.31
   3   3  -8   12.47    2.48
   3   3  -8   10.59    2.14
   3   3  -8   11.71    1.20
  -3  -3   7  177.89    6.07
  -3   3   7  181.22    6.32
  -3   3   7  187.03    4.27
  -3   3   7  181.65    4.19
   3  -3  -7  180.37    6.24
   3  -3  -7  185.67    6.32
   3  -3  -7  193.87    6.92
   3   3  -7  182.85    6.07
   3   3  -7  180.20    6.92
   3   3  -7  176.10    6.75
   3   3  -7  167.47    3.93
  -3  -3   6  553.92   10.34
  -3  -3   6  535.98    7.78
  -3   3   6  557.34   10.42
  -3   3   6  554.86    8.20
   3  -3  -6  502.06    9.74
   3  -3  -6  562.47   10.85
   3  -3  -6  560.50   11.62
   3   3  -6  537.35   10.00
   3   3  -6  539.91   11.45
   3   3  -6  532.05   11.45
   3   3  -6  516.93    7.52
  -3  -3   5  132.86    4.78
  -3  -3   5  132.35    4.02
  -3   3   5  129.53    4.61
  -3   3   5  133.46    4.19
   3  -3  -5  133.97    4.61
   3  -3  -5  130.04    5.13
   3  -3  -5  139.53    5.72
   3   3  -5  134.74    4.78
   3   3  -5  132.44    5.38
   3   3  -5  128.59    5.55
   3   3  -5  125.09    3.84
  -3  -3   4  200.28    5.72
  -3  -3   4  192.93    5.13
  -3   3   4  200.28    5.13
  -3   3   4  209.76    5.55
   3  -3  -4  192.67    4.96
   3  -3  -4  196.01    6.15
   3  -3  -4  202.33    6.66
   3   3  -4  203.52    5.72
   3   3  -4  195.58    6.07
   3   3  -4  201.73    6.75
  -3  -3   3  362.62    7.60
  -3  -3   3  358.09    7.35
  -3   3   3  351.68    6.07
  -3   3   3  354.76    7.60
   3  -3  -3  365.27    6.15
   3  -3  -3  368.09    8.46
   3  -3  -3  366.12    8.89
   3   3  -3  363.90    7.52
   3   3  -3  352.11    7.60
   3   3  -3  346.73    8.63
  -3  -3   2  111.84    4.27
  -3   3   2  109.62    2.82
  -3   3   2  111.08    4.44
   3  -3  -2  106.72    2.73
   3  -3  -2  110.65    4.70
   3  -3  -2  109.11    4.78
   3   3  -2  115.86    4.27
   3   3  -2  112.61    4.02
   3   3  -2  111.16    4.87
  -3  -3   1   40.67    2.73
  -3  -3   1   41.61    2.82
  -3   3   1   41.87    2.99
   3  -3  -1   39.99    3.08
   3  -3  -1   41.53    3.16
   3   3  -1   38.79    2.65
   3   3  -1   43.15    2.31
   3   3  -1   40.67    2.22
   3   3  -1   40.24    3.08
  -3  -3   0  503.09    9.48
  -3  -3   0  477.62    9.74
  -3   3   0  472.41    9.91
   3  -3   0  485.06   10.08
   3   3   0  479.16    9.14
   3   3   0  479.08    6.75
   3   3   0  481.04    6.75
   3   3   0  489.24    9.91
  -3  -3  -1   97.75    4.36
  -3  -3  -1   89.03    4.36
  -3   3  -1   97.49    4.70
   3  -3   1   84.93    4.44
   3   3   1   95.70    4.27
   3   3   1   93.30    2.48
   3   3   1   91.42    2.48
   3   3   1   95.87    4.36
  -3  -3  -2  417.22    9.31
  -3  -3  -2  409.10    9.06
  -3  -3  -2  396.11    9.57
  -3   3  -2  407.48    9.74
   3  -3   2  391.24    9.57
   3   3   2  416.62    8.89
  -3  -3  -3   62.80    3.93
  -3  -3  -3   62.20    4.02
  -3   3  -3   63.31    2.05
  -3   3  -3   61.95    1.97
  -3   3  -3   63.57    4.10
   3  -3   3   62.80    4.19
   3   3   3   66.30    3.59
  -3  -3  -4   23.67    2.82
  -3  -3  -4   20.51    2.65
  -3   3  -4   17.26    1.54
  -3   3  -4   19.22    1.54
  -3   3  -4   21.70    2.82
   3  -3   4   18.71    2.73
   3   3   4   22.39    2.22
  -3  -3  -5  397.82   10.51
  -3  -3  -5  406.19   10.77
  -3   3  -5  402.18    7.09
  -3   3  -5  400.81   10.59
   3  -3   5  405.00    7.18
   3  -3   5  408.50   10.85
   3   3   5  413.37    8.80
  -3  -3  -6   45.80    4.10
  -3  -3  -6   47.08    4.02
  -3   3  -6   43.32    2.73
  -3   3  -6   45.11    3.93
   3  -3   6   52.89    3.08
   3  -3   6   47.42    4.19
   3   3   6   50.84    3.16
  -3  -3  -7   19.40    3.16
  -3  -3  -7   13.07    2.56
  -3   3  -7   13.67    1.97
  -3   3  -7   15.64    2.73
   3  -3   7   18.80    2.22
   3  -3   7   16.23    2.99
   3   3   7   13.67    1.97
  -3  -3  -8  194.55    8.46
  -3  -3  -8  187.63    8.12
  -3   3  -8  168.49    5.98
  -3   3  -8  180.37    7.86
   3  -3   8  180.28    6.32
   3  -3   8  176.61    8.03
   3   3   8  161.91    5.47
  -3  -3  -9  139.44    7.60
  -3  -3  -9  145.08    7.35
  -3   3  -9  143.80    7.26
   3  -3   9  147.13    6.15
   3  -3   9  144.23    7.60
   3   3   9  141.49    7.69
   3   3   9   86.81    4.10
  -3  -3 -10  210.62    9.66
  -3  -3 -10  220.87    5.47
  -3  -3 -10  211.98    9.14
  -3   3 -10  225.14    9.14
   3  -3  10  209.85    7.78
   3  -3  10  214.46    9.48
   3   3  10  224.97   10.00
  -3  -3 -11   92.79    7.01
  -3  -3 -11   89.46    3.93
  -3  -3 -11   91.94    6.41
  -3   3 -11   92.02    6.75
  -3   3 -11   85.44    5.98
   3  -3  11   84.59    5.47
   3  -3  11   90.23    6.75
   3   3  11   92.28    7.01
   3   3  11   -0.34    1.11
  -3  -3 -12  104.41    7.69
  -3  -3 -12  109.79    7.18
  -3   3 -12  109.45    7.52
  -3   3 -12  101.85    6.66
   3  -3  12   88.52    5.90
   3   3  12  101.25    7.60
  -3  -3 -13   14.87    4.27
  -3  -3 -13    8.37    3.16
  -3   3 -13    7.86    3.76
  -3   3 -13   11.96    3.25
   3  -3  13    5.04    2.91
   3   3  13   15.55    4.10
  -3  -3 -14   82.20    7.52
  -3  -3 -14   78.61    6.58
  -3   3 -14  102.79    7.95
  -3   3 -14   88.60    6.75
   3  -3  14   66.39    5.90
   3   3  14   97.58    8.12
  -3  -3 -15    8.97    4.10
  -3  -3 -15   12.90    3.76
  -3   3 -15    6.32    3.93
  -3   3 -15    9.91    3.50
   3  -3  15    1.54    3.42
   3   3  15    3.76    3.76
  -3  -3 -16   31.19    5.90
  -3  -3 -16   29.90    4.96
  -3   3 -16   31.96    5.55
  -3   3 -16   27.43    4.78
   3  -3  16   15.98    4.61
   3   3  16   28.79    5.90
  -3  -3 -17   54.00    7.52
  -3  -3 -17   60.92    6.66
  -3   3 -17   61.26    7.35
   3  -3  17   24.95    5.38
   3   3  17   54.17    7.43
  -3  -3 -18    4.36    3.93
  -3   3 -18    0.77    4.78
   3  -3  18    0.77    4.27
  -3  -4  20    4.87    5.13
   3   4 -20   15.12    5.81
  -3  -4  19    5.72    4.53
  -3   4  19    7.35    5.04
   3   4 -19    7.35    5.21
  -3  -4  18   23.75    5.13
  -3   4  18   33.41    6.32
   3  -4 -18   31.87    4.96
   3   4 -18   35.80    6.32
   3   4 -18   28.88    4.96
  -3  -4  17   17.52    4.61
  -3   4  17   23.24    5.38
   3  -4 -17   25.97    4.53
   3  -4 -17   13.93    3.76
   3   4 -17   19.91    5.21
   3   4 -17   18.03    4.19
  -3  -4  16   15.64    4.27
  -3   4  16   13.50    4.53
   3  -4 -16   19.14    4.02
   3  -4 -16   13.67    3.59
   3   4 -16   21.96    5.13
   3   4 -16   23.33    4.36
  -3  -4  15   39.13    4.96
  -3   4  15   41.61    5.72
   3  -4 -15   47.42    4.87
   3  -4 -15   44.77    4.96
   3   4 -15   46.14    5.98
   3   4 -15   46.91    5.21
  -3  -4  14   -0.09    2.73
  -3   4  14    3.93    3.33
   3  -4 -14    0.51    2.65
   3  -4 -14    5.72    2.73
   3   4 -14    3.25    3.33
   3   4 -14    6.41    3.16
  -3  -4  13   28.20    3.84
  -3   4  13   23.33    4.19
   3  -4 -13   27.77    3.76
   3  -4 -13   23.75    3.76
   3   4 -13   22.30    4.27
   3   4 -13   28.62    4.10
  -3  -4  12   30.08    3.76
  -3   4  12   29.22    4.27
   3  -4 -12   30.76    3.67
   3  -4 -12   28.62    3.84
   3   4 -12   30.59    4.53
   3   4 -12   29.56    4.02
  -3  -4  11   22.39    3.33
  -3   4  11   30.84    4.10
   3  -4 -11   30.42    3.59
   3  -4 -11   26.66    3.76
   3   4 -11   24.69    4.02
   3   4 -11   27.94    3.76
  -3  -4  10    1.03    1.97
  -3   4  10    3.93    2.48
   3  -4 -10    0.34    1.97
   3  -4 -10   -1.03    1.97
   3   4 -10    2.14    2.39
   3   4 -10    4.36    2.48
   3   4 -10    2.82    1.11
  -3  -4   9  135.77    5.98
  -3   4   9  133.46    6.58
  -3   4   9   78.01    2.99
   3  -4  -9  136.88    6.15
   3  -4  -9  130.21    6.75
   3   4  -9  138.84    7.26
   3   4  -9  140.55    7.09
   3   4  -9  132.01    4.10
  -3  -4   8   40.67    3.33
  -3   4   8   38.02    3.59
  -3   4   8   29.22    2.14
   3  -4  -8   38.96    3.50
   3  -4  -8   35.03    3.67
   3   4  -8   38.62    4.02
   3   4  -8   35.03    3.84
   3   4  -8   34.86    2.39
  -3  -4   7  125.26    5.21
  -3  -4   7  122.18    4.36
  -3   4   7  132.35    5.72
  -3   4   7  129.62    4.44
   3  -4  -7  124.49    5.64
   3  -4  -7  125.43    6.32
   3   4  -7  136.62    5.38
   3   4  -7  127.22    6.32
   3   4  -7  131.33    6.58
  -3  -4   6   97.83    4.53
  -3  -4   6   99.03    4.10
  -3   4   6  105.35    4.78
  -3   4   6  103.13    4.27
   3  -4  -6  101.76    4.53
   3  -4  -6   99.97    4.96
   3  -4  -6   94.16    5.47
   3   4  -6  104.24    4.61
   3   4  -6   98.17    5.38
   3   4  -6   90.91    5.47
  -3  -4   5  109.28    4.61
  -3  -4   5  112.53    4.53
  -3   4   5  107.74    4.36
  -3   4   5  111.84    4.61
   3  -4  -5  109.37    4.36
   3  -4  -5  110.39    5.21
   3  -4  -5  104.58    5.64
   3   4  -5  111.08    4.61
   3   4  -5  110.22    5.38
   3   4  -5  111.76    5.90
  -3  -4   4  312.46    7.52
  -3  -4   4  305.20    7.69
  -3   4   4  303.32    6.58
  -3   4   4  306.14    7.86
   3  -4  -4  304.69    6.49
   3  -4  -4  304.77    8.46
   3  -4  -4  295.97    9.14
   3   4  -4  311.44    7.43
   3   4  -4  297.60    8.29
   3   4  -4  301.36    9.23
  -3  -4   3   15.81    2.05
  -3  -4   3   14.35    2.14
  -3   4   3   14.53    1.54
  -3   4   3   12.47    2.05
   3  -4  -3   14.10    1.37
   3  -4  -3   13.67    2.39
   3  -4  -3   13.59    2.39
   3   4  -3   15.89    2.05
   3   4  -3   14.95    2.14
   3   4  -3   15.29    2.56
  -3  -4   2   60.24    3.42
  -3  -4   2   59.13    3.42
  -3  -4   2   55.96    3.76
  -3   4   2   58.10    2.14
  -3   4   2   56.48    3.76
   3  -4  -2   58.53    2.05
   3  -4  -2   55.79    3.84
   3  -4  -2   60.15    4.19
   3   4  -2   61.52    3.42
   3   4  -2   60.15    3.42
   3   4  -2   60.66    4.19
  -3  -4   1  174.13    5.72
  -3  -4   1  170.54    5.21
  -3  -4   1  167.30    6.32
  -3   4   1  167.81    6.41
   3  -4  -1  166.44    6.49
   3  -4  -1  175.58    6.84
   3   4  -1  172.76    5.72
   3   4  -1  180.37    6.84
  -3  -4   0   24.35    2.56
  -3  -4   0   24.09    2.05
  -3  -4   0   22.64    2.82
  -3   4   0   22.98    2.73
   3  -4   0   22.39    2.82
   3  -4   0   26.23    2.91
   3   4   0   24.01    2.48
   3   4   0   23.33    1.97
   3   4   0   25.72    2.91
  -3  -4  -1    4.10    1.71
  -3  -4  -1    0.77    0.94
  -3  -4  -1    4.19    1.20
  -3  -4  -1    2.56    1.71
  -3   4  -1    5.30    1.88
   3  -4   1    4.44    1.97
   3   4   1    4.44    1.62
   3   4   1    3.33    1.03
   3   4   1    2.99    1.62
  -3  -4  -2  126.54    5.55
  -3  -4  -2  125.60    3.33
  -3  -4  -2  134.66    6.24
  -3   4  -2  122.95    6.07
   3  -4   2  127.05    6.15
   3   4   2  123.72    3.25
   3   4   2  123.04    5.47
  -3  -4  -3   46.05    3.67
  -3  -4  -3   44.00    3.84
  -3   4  -3   46.48    4.02
   3  -4   3   44.52    3.93
   3   4   3   52.80    3.67
  -3  -4  -4   28.88    3.33
  -3  -4  -4   27.00    3.25
  -3   4  -4   30.33    3.50
   3  -4   4   28.45    3.50
   3   4   4   31.78    2.99
  -3  -4  -5  394.15   11.02
  -3  -4  -5  393.04   11.53
  -3   4  -5  382.36    6.07
  -3   4  -5  382.27    5.90
  -3   4  -5  396.28   11.62
   3  -4   5  384.58   11.53
   3   4   5  411.06    9.66
  -3  -4  -6  109.28    6.24
  -3  -4  -6  108.60    6.32
  -3   4  -6  105.95    3.59
  -3   4  -6  120.22    6.66
   3  -4   6   77.58    3.16
   3  -4   6  109.45    6.58
   3   4   6  109.37    4.96
  -3  -4  -7  105.09    6.49
  -3  -4  -7   94.24    6.15
  -3   4  -7   97.32    3.93
  -3   4  -7  105.01    6.49
   3  -4   7   51.78    2.99
   3  -4   7  102.27    6.66
   3   4   7  101.93    4.78
  -3  -4  -8    2.56    2.91
  -3  -4  -8    6.41    2.65
  -3   4  -8    4.10    1.79
  -3   4  -8    5.81    2.73
   3  -4   8    0.17    1.37
   3  -4   8    3.42    2.99
   3   4   8    3.76    1.62
  -3  -4  -9   41.53    4.87
  -3  -4  -9   40.24    4.53
  -3   4  -9   41.44    4.70
   3  -4   9   13.59    2.22
   3  -4   9   39.73    4.96
   3   4   9    3.33    1.37
  -3  -4 -10   -1.54    2.91
  -3  -4 -10    3.59    2.48
  -3   4 -10    4.19    2.73
   3  -4  10    0.68    1.62
   3  -4  10    2.99    3.08
   3   4  10    0.68    1.11
  -3  -4 -11   32.81    5.04
  -3  -4 -11   30.50    4.36
  -3   4 -11   27.51    4.36
   3  -4  11    3.16    1.97
   3  -4  11   33.32    4.96
  -3  -4 -12   20.76    4.61
  -3  -4 -12   24.01    4.27
  -3   4 -12   18.80    4.61
  -3   4 -12   16.58    3.93
   3  -4  12    2.65    2.05
   3  -4  12   19.05    4.44
  -3  -4 -13   31.70    5.47
  -3  -4 -13   31.10    4.87
  -3   4 -13   28.54    5.21
  -3   4 -13   33.84    4.96
   3  -4  13   -1.79    2.14
  -3  -4 -14   -1.62    3.76
  -3  -4 -14   -0.94    2.99
  -3   4 -14    2.99    3.93
  -3   4 -14    0.94    3.16
   3  -4  14   -0.77    2.48
  -3  -4 -15   29.39    5.90
  -3  -4 -15   27.26    4.78
  -3   4 -15   27.94    5.55
  -3   4 -15   24.78    4.87
  -3  -4 -16    1.20    4.44
  -3  -4 -16    2.91    3.67
  -3   4 -16   -2.31    3.84
  -3   4 -16    5.13    4.02
  -3  -4 -17   13.41    4.70
  -3   4 -17    8.03    5.38
  -3   4 -17   11.36    4.70
   3  -5 -19    3.76    4.10
   3   5 -19    4.70    5.72
   3   5 -19    9.31    4.61
  -3   5  18    8.29    5.04
   3  -5 -18    9.66    4.19
   3   5 -18    8.54    5.38
   3   5 -18    6.75    4.27
  -3  -5  17   -1.45    3.08
  -3   5  17    8.80    5.04
   3  -5 -17   10.59    4.19
   3   5 -17    7.26    5.04
   3   5 -17   11.62    4.53
  -3   5  16  109.54    8.80
   3  -5 -16  103.81    7.86
   3   5 -16  109.54    9.06
   3   5 -16  111.08    8.20
  -3  -5  15    8.29    3.16
  -3   5  15   14.10    4.70
   3  -5 -15   10.77    3.59
   3  -5 -15   17.52    4.02
   3   5 -15   13.16    4.61
   3   5 -15   14.01    4.19
  -3  -5  14    0.85    2.65
  -3   5  14    5.72    3.67
   3  -5 -14    9.31    3.25
   3  -5 -14    1.79    2.99
   3   5 -14    3.59    3.67
   3   5 -14    6.24    3.59
  -3  -5  13   25.21    3.67
  -3   5  13   44.43    5.47
   3  -5 -13   47.59    4.70
   3  -5 -13   43.66    5.13
   3   5 -13   46.40    5.81
   3   5 -13   47.25    5.38
  -3  -5  12   24.09    3.50
  -3   5  12   31.78    4.61
   3  -5 -12   36.40    4.19
   3  -5 -12   36.91    4.61
   3   5 -12   26.23    4.53
   3   5 -12   33.92    4.70
  -3  -5  11   15.98    2.99
  -3   5  11   22.98    4.02
   3  -5 -11   21.10    3.42
   3  -5 -11   20.85    3.76
   3   5 -11   21.53    4.19
   3   5 -11   25.03    4.19
  -3  -5  10  120.99    5.98
  -3   5  10  176.35    8.12
  -3   5  10    0.60    1.03
   3  -5 -10  169.35    7.35
   3  -5 -10  172.76    8.72
   3   5 -10  179.86    9.14
   3   5 -10  171.57    8.89
  -3  -5   9   19.65    2.82
  -3   5   9   24.86    3.50
  -3   5   9    0.34    1.11
   3  -5  -9   29.39    3.59
   3  -5  -9   30.84    4.19
   3   5  -9   33.15    4.27
   3   5  -9   28.62    4.19
  -3  -5   8   60.32    4.02
  -3   5   8   70.83    4.87
  -3   5   8   39.05    2.99
   3  -5  -8   69.89    4.78
   3  -5  -8   65.88    5.47
   3   5  -8   68.10    5.47
   3   5  -8   63.57    5.47
  -3  -5   7  184.81    6.49
  -3  -5   7  145.08    5.64
  -3   5   7  199.68    7.18
  -3   5   7  164.82    5.98
   3  -5  -7  206.51    7.69
   3  -5  -7  188.66    8.54
   3   5  -7  205.49    8.63
   3   5  -7  197.63    8.89
  -3  -5   6   -0.17    1.54
  -3  -5   6    1.37    1.62
  -3   5   6    0.77    1.71
  -3   5   6    1.11    1.62
   3  -5  -6   -0.60    1.45
   3  -5  -6   -1.20    2.05
   3  -5  -6    0.85    2.22
   3   5  -6    1.71    1.79
   3   5  -6    0.94    1.97
   3   5  -6    0.68    2.22
  -3  -5   5  197.97    6.41
  -3  -5   5  190.02    6.84
  -3   5   5  199.34    6.15
  -3   5   5  183.27    6.75
   3  -5  -5  169.69    5.55
   3  -5  -5  196.60    7.52
   3  -5  -5  198.06    8.46
   3   5  -5  190.02    6.24
   3   5  -5  195.75    7.69
   3   5  -5  208.74    8.80
  -3  -5   4   81.17    4.19
  -3  -5   4   76.64    4.78
  -3  -5   4   83.31    4.78
  -3   5   4   81.08    3.67
  -3   5   4   83.82    4.87
   3  -5  -4   66.30    3.25
   3  -5  -4   74.25    4.78
   3  -5  -4   82.37    5.55
   3   5  -4   83.39    4.27
   3   5  -4   85.61    5.04
   3   5  -4   85.78    5.72
  -3  -5   3   59.21    3.67
  -3  -5   3   55.88    4.02
  -3   5   3   54.26    4.10
   3  -5  -3   45.03    2.39
   3  -5  -3   43.06    2.31
   3  -5  -3   55.62    4.27
   3  -5  -3   56.90    4.70
   3   5  -3   55.28    3.50
   3   5  -3   53.57    3.93
   3   5  -3   52.38    4.53
  -3  -5   2  151.83    5.64
  -3  -5   2  162.94    6.15
  -3  -5   2  153.63    6.66
  -3   5   2  154.74    6.75
   3  -5  -2  156.27    6.92
   3  -5  -2  161.49    7.43
   3   5  -2  150.04    5.55
   3   5  -2  149.18    7.09
  -3  -5   1  185.75    6.41
  -3  -5   1  180.20    6.07
  -3  -5   1  179.86    7.35
  -3   5   1  177.04    7.35
   3  -5  -1  193.78    7.78
   3  -5  -1  190.02    8.03
   3   5  -1  177.21    6.24
   3   5  -1  172.08    7.52
  -3  -5   0  144.31    5.81
  -3  -5   0  142.09    5.13
  -3  -5   0  147.39    6.92
  -3   5   0  136.62    6.66
   3  -5   0  134.74    6.75
   3  -5   0  144.06    6.92
   3   5   0  140.89    6.75
  -3  -5  -1  135.08    5.90
  -3  -5  -1  133.38    4.61
  -3  -5  -1  127.91    6.58
  -3   5  -1  135.60    6.84
   3  -5   1  127.99    6.66
   3   5   1  143.97    6.66
  -3  -5  -2    9.14    2.31
  -3  -5  -2   11.71    1.71
  -3  -5  -2   11.79    2.73
  -3   5  -2   14.10    2.91
   3  -5   2   12.99    2.99
   3   5   2    7.78    1.37
   3   5   2   11.02    2.48
  -3  -5  -3    9.57    2.39
  -3  -5  -3    8.37    1.45
  -3  -5  -3   12.65    2.82
  -3   5  -3   10.59    2.82
   3  -5   3    8.20    2.73
   3   5   3    5.47    1.20
   3   5   3    8.89    2.39
  -3  -5  -4  216.60    8.29
  -3  -5  -4  207.80    8.89
  -3   5  -4  197.71    8.80
   3  -5   4  205.06    8.97
   3   5   4  215.83    7.86
  -3  -5  -5   12.56    2.99
  -3  -5  -5   13.67    3.16
  -3   5  -5   10.34    3.08
   3  -5   5   11.45    3.25
   3   5   5   15.81    2.73
  -3  -5  -6   91.68    6.15
  -3  -5  -6  100.82    6.84
  -3   5  -6  100.22    6.84
   3  -5   6   90.40    6.49
   3   5   6   97.15    5.30
  -3  -5  -7  300.84   11.02
  -3  -5  -7  304.77   11.62
  -3   5  -7  279.23    5.72
  -3   5  -7  299.48   11.53
   3  -5   7  298.37   11.71
   3   5   7  216.51    7.60
  -3  -5  -8   -0.43    2.82
  -3  -5  -8    2.22    2.73
  -3   5  -8    2.73    1.54
  -3   5  -8    1.11    2.82
   3  -5   8    7.26    3.42
   3   5   8    1.28    1.54
  -3  -5  -9  166.53    9.06
  -3  -5  -9  173.19    9.40
  -3   5  -9  163.20    9.06
   3  -5   9  162.34    9.40
   3   5   9    0.43    1.28
  -3  -5 -10   63.74    6.41
  -3  -5 -10   68.18    6.32
  -3   5 -10   64.59    6.24
   3  -5  10   59.21    6.32
  -3  -5 -11   19.31    4.53
  -3  -5 -11   21.19    4.53
  -3   5 -11   18.11    4.36
   3  -5  11   17.94    4.61
  -3  -5 -12   14.35    4.53
  -3  -5 -12   16.83    4.36
  -3   5 -12   15.47    4.61
  -3   5 -12   13.50    4.10
   3  -5  12   17.17    4.87
  -3  -5 -13   65.28    7.18
  -3  -5 -13   72.71    7.09
  -3   5 -13   67.76    7.43
  -3   5 -13   66.13    6.92
  -3  -5 -14    2.65    4.36
  -3  -5 -14    3.76    3.84
  -3   5 -14    3.42    4.27
  -3   5 -14    1.79    3.67
  -3  -5 -15   20.68    5.72
  -3  -5 -15   24.95    5.47
  -3   5 -15   26.23    6.07
  -3   5 -15   29.48    5.64
  -3  -5 -16    7.18    4.61
  -3   5 -16   12.13    5.38
  -3   5 -16    6.92    4.61
  -3   6  17   32.30    6.58
   3  -6 -17   31.19    5.81
   3   6 -17   25.55    6.32
   3   6 -17   31.96    6.15
  -3   6  16   23.15    5.81
   3  -6 -16   19.82    5.04
   3   6 -16   30.93    6.41
   3   6 -16   20.16    5.47
  -3   6  15    7.69    4.27
   3  -6 -15   16.92    4.44
   3   6 -15   19.57    5.55
   3   6 -15   14.18    4.61
  -3   6  14   -1.54    3.59
   3  -6 -14    5.64    3.59
   3   6 -14   -2.05    3.59
   3   6 -14    2.99    4.02
  -3   6  13   45.97    5.72
   3  -6 -13   44.86    4.87
   3  -6 -13   47.51    5.72
   3   6 -13   42.98    6.15
   3   6 -13   45.63    6.07
  -3  -6  12    0.17    1.97
  -3   6  12   28.54    4.70
   3  -6 -12   34.78    4.36
   3  -6 -12   29.05    4.96
   3   6 -12   34.69    5.38
   3   6 -12   26.83    5.04
  -3  -6  11   -0.51    1.79
  -3   6  11   45.71    5.04
   3  -6 -11   51.35    4.87
   3  -6 -11   45.88    5.55
   3   6 -11   45.20    5.64
   3   6 -11   43.23    5.72
  -3  -6  10    0.51    1.71
  -3   6  10   50.24    4.96
   3  -6 -10   52.38    4.78
   3  -6 -10   46.40    5.38
   3   6 -10   47.42    5.47
   3   6 -10   54.09    6.07
  -3  -6   9    2.39    1.62
  -3   6   9   25.97    3.76
  -3   6   9   -1.11    1.37
   3  -6  -9   26.23    3.76
   3  -6  -9   29.14    4.53
   3   6  -9   29.90    4.53
   3   6  -9   17.69    4.19
  -3  -6   8    0.85    1.54
  -3   6   8   11.79    2.73
  -3   6   8    1.28    1.62
   3  -6  -8   10.94    3.08
   3  -6  -8   10.42    3.42
   3   6  -8    8.03    3.25
   3   6  -8    9.83    3.59
  -3  -6   7   11.71    2.14
  -3  -6   7   29.31    3.33
  -3   6   7   45.71    4.02
  -3   6   7   34.35    3.50
   3  -6  -7   51.09    4.61
   3  -6  -7   49.39    5.30
   3   6  -7   42.64    4.87
   3   6  -7   46.05    5.38
  -3  -6   6    8.72    1.97
  -3  -6   6   18.54    2.99
  -3   6   6   21.10    3.08
   3  -6  -6    9.48    2.14
   3  -6  -6   23.50    3.59
   3  -6  -6   25.63    4.10
   3   6  -6   27.17    4.02
   3   6  -6   28.11    4.70
  -3  -6   5   91.25    4.61
  -3  -6   5  169.60    7.35
  -3   6   5  175.50    7.43
   3  -6  -5  165.59    7.52
   3  -6  -5  157.47    8.37
   3   6  -5  157.04    6.75
   3   6  -5  181.82    8.12
   3   6  -5  159.69    8.46
  -3  -6   4    2.48    1.62
  -3  -6   4    1.97    2.39
  -3  -6   4    1.71    1.97
  -3   6   4   -1.20    1.97
   3  -6  -4    0.00    1.03
   3  -6  -4    0.60    1.03
   3  -6  -4    2.99    2.56
   3  -6  -4    2.65    2.73
   3   6  -4    1.45    2.05
   3   6  -4    1.97    2.22
   3   6  -4    1.88    2.56
  -3  -6   3   22.22    2.56
  -3  -6   3   24.18    3.42
  -3  -6   3   24.69    3.50
  -3   6   3   29.56    3.76
   3  -6  -3    0.43    0.85
   3  -6  -3   -0.34    0.85
   3  -6  -3   26.49    3.67
   3  -6  -3   26.32    3.93
   3   6  -3   28.71    3.42
   3   6  -3   22.22    3.84
  -3  -6   2   22.39    2.73
  -3  -6   2   24.52    3.25
  -3  -6   2   20.76    3.42
  -3   6   2   22.56    3.50
   3  -6  -2   20.68    3.59
   3  -6  -2   26.15    4.02
   3   6  -2   24.52    3.84
  -3  -6   1   73.22    4.44
  -3  -6   1   80.66    4.78
  -3  -6   1   77.50    5.64
  -3   6   1   74.85    5.64
   3  -6  -1   79.12    5.64
   3  -6  -1   81.51    5.90
   3   6  -1   78.69    5.90
  -3  -6   0   32.13    3.33
  -3  -6   0   32.38    3.16
  -3  -6   0   39.47    4.53
  -3   6   0   34.95    4.27
   3  -6   0   37.00    4.44
   3  -6   0   33.92    4.36
   3   6   0   38.88    4.36
  -3  -6  -1  149.10    6.49
  -3  -6  -1  146.02    5.55
  -3  -6  -1  154.82    7.95
  -3   6  -1  152.43    8.03
   3  -6   1  149.10    7.78
   3   6   1  146.28    7.60
  -3  -6  -2   32.64    3.59
  -3  -6  -2   31.36    2.82
  -3  -6  -2   33.58    4.36
  -3   6  -2   33.84    4.36
   3  -6   2   28.62    4.19
   3   6   2   28.79    3.84
  -3  -6  -3   13.93    3.08
  -3  -6  -3   11.62    2.05
  -3  -6  -3   13.24    3.50
  -3   6  -3   10.77    3.33
   3  -6   3   14.61    3.59
   3   6   3   11.96    2.99
  -3  -6  -4   34.43    4.10
  -3  -6  -4   35.12    2.48
  -3  -6  -4   37.08    4.78
  -3   6  -4   34.18    4.61
   3  -6   4   30.08    4.61
   3   6   4   39.05    4.19
  -3  -6  -5   29.90    4.10
  -3  -6  -5   33.66    4.61
  -3   6  -5   28.37    4.44
   3  -6   5   30.84    4.78
   3   6   5   29.99    3.76
  -3  -6  -6    0.94    2.82
  -3  -6  -6    2.56    3.16
  -3   6  -6    4.70    3.16
   3  -6   6    1.20    3.16
   3   6   6    0.26    1.97
  -3  -6  -7   60.41    5.81
  -3  -6  -7   53.23    5.90
  -3   6  -7   51.09    5.81
   3  -6   7   59.90    6.32
   3   6   7   29.65    3.50
  -3  -6  -8    6.75    3.76
  -3  -6  -8    8.20    3.59
  -3   6  -8    8.54    3.76
   3  -6   8   10.08    4.27
   3   6   8    0.94    1.71
  -3  -6  -9   71.17    6.75
  -3  -6  -9   72.71    6.84
  -3   6  -9   68.44    6.84
   3  -6   9   67.67    6.92
   3   6   9    0.94    1.62
  -3  -6 -10    7.60    4.02
  -3  -6 -10    5.30    3.50
  -3   6 -10   10.17    4.10
   3  -6  10    1.71    4.02
  -3  -6 -11   46.31    6.24
  -3  -6 -11   61.52    6.75
  -3   6 -11   56.31    6.66
   3  -6  11   49.81    6.84
  -3  -6 -12   15.29    5.21
  -3  -6 -12   25.29    5.21
  -3   6 -12   23.15    5.64
  -3   6 -12   18.63    4.96
   3  -6  12   23.50    5.81
  -3  -6 -13    6.75    4.78
  -3  -6 -13    5.38    4.10
  -3   6 -13    0.60    4.44
  -3   6 -13    2.48    4.10
  -3  -6 -14   -0.51    4.53
  -3  -6 -14    0.17    4.27
  -3   6 -14    0.85    4.61
  -3   6 -14   -0.34    4.36
  -3  -6 -15   10.51    5.13
  -3   6 -15   10.17    5.55
  -3   6 -15    5.81    4.96
  -3   7  16    4.44    4.96
   3  -7 -16    0.00    4.87
   3  -7 -16    1.28    4.19
   3   7 -16    2.22    5.38
   3   7 -16    0.68    5.04
  -3   7  15   27.60    5.90
   3  -7 -15   28.28    5.98
   3  -7 -15   28.79    6.07
   3   7 -15   23.41    6.24
   3   7 -15   21.28    5.72
  -3   7  14   11.19    4.61
   3  -7 -14    5.72    4.27
   3  -7 -14    9.48    4.70
   3   7 -14   13.59    5.30
   3   7 -14   12.22    5.04
  -3   7  13   10.42    4.19
   3  -7 -13   13.33    4.36
   3  -7 -13   16.32    4.96
   3   7 -13   11.71    4.96
   3   7 -13   19.22    5.38
  -3   7  12   23.92    4.53
   3  -7 -12   12.99    3.93
   3  -7 -12   25.12    5.38
   3   7 -12   25.29    5.47
   3   7 -12   24.78    5.55
  -3   7  11   16.23    3.93
   3  -7 -11    5.72    3.25
   3  -7 -11   17.94    4.53
   3   7 -11   20.76    5.13
   3   7 -11   23.58    5.38
   3  -7 -10    3.76    2.56
   3  -7 -10   35.80    4.61
   3  -7 -10   37.94    5.81
   3   7 -10   30.50    5.38
   3   7 -10   38.53    5.90
   3  -7  -9   -0.43    1.97
   3  -7  -9   45.03    4.87
   3  -7  -9   45.97    5.72
   3   7  -9   44.34    5.81
   3   7  -9   46.74    6.32
  -3   7   8    1.45    1.88
   3  -7  -8    1.37    1.97
   3  -7  -8   30.93    4.36
   3  -7  -8   19.05    4.27
   3   7  -8   24.18    4.61
   3   7  -8   20.59    4.87
  -3  -7   7   -0.34    1.97
  -3   7   7    2.05    2.22
   3  -7  -7    0.26    1.71
   3  -7  -7   10.34    3.42
   3  -7  -7    5.64    3.33
   3   7  -7    6.58    3.42
   3   7  -7    8.89    4.02
  -3  -7   6  139.02    7.26
  -3   7   6  153.03    7.69
   3  -7  -6   -0.17    1.54
   3  -7  -6  214.46    9.23
   3  -7  -6  223.43   11.02
   3   7  -6  217.19    9.91
   3   7  -6  215.40   10.94
  -3  -7   5   -0.09    1.45
  -3  -7   5   40.93    4.53
  -3   7   5   56.82    5.21
   3  -7  -5   56.05    5.30
   3  -7  -5   57.16    6.07
   3   7  -5   58.44    5.47
   3   7  -5   62.63    6.41
  -3  -7   4    0.09    1.37
  -3  -7   4   42.04    4.78
  -3   7   4   45.28    4.96
   3  -7  -4   43.15    4.87
   3  -7  -4   42.46    5.55
   3   7  -4   38.36    4.44
   3   7  -4   44.00    5.47
  -3  -7   3   -0.09    1.37
  -3  -7   3  106.46    6.49
  -3  -7   3  107.23    7.01
  -3   7   3  108.08    7.09
   3  -7  -3  108.17    7.01
   3  -7  -3  111.16    7.69
   3   7  -3   94.93    6.07
   3   7  -3  101.85    7.52
  -3  -7   2    1.03    1.45
  -3  -7   2   63.31    5.13
  -3  -7   2   55.20    5.47
  -3   7   2   56.14    5.55
   3  -7  -2   65.36    5.90
   3  -7  -2   59.13    5.90
   3   7  -2   59.30    5.98
  -3  -7   1   83.22    5.47
  -3  -7   1   89.89    6.58
  -3   7   1   88.52    6.75
   3  -7  -1   92.53    6.75
   3  -7  -1   88.69    7.09
   3   7  -1   93.82    7.01
  -3  -7   0   68.44    4.61
  -3  -7   0  193.19    7.52
  -3  -7   0  207.20    9.91
  -3   7   0  186.86    9.57
   3  -7   0  200.45    9.57
   3  -7   0  192.59    9.66
   3   7   0  199.25    9.74
  -3  -7  -1   17.94    2.99
  -3  -7  -1   34.35    3.59
  -3  -7  -1   41.44    5.21
  -3   7  -1   37.59    5.21
   3  -7   1   35.63    5.04
   3   7   1   35.20    4.87
  -3  -7  -2    5.30    2.48
  -3  -7  -2    8.03    2.48
  -3  -7  -2   13.59    4.02
  -3   7  -2    6.24    3.50
   3  -7   2    8.72    3.59
   3   7   2    7.18    3.33
  -3  -7  -3   55.37    4.87
  -3  -7  -3   82.28    7.09
  -3   7  -3   77.50    6.84
   3  -7   3   85.61    7.09
   3   7   3   68.95    5.98
  -3  -7  -4   20.34    3.59
  -3  -7  -4   23.24    4.53
  -3   7  -4   24.01    4.70
   3  -7   4   22.39    4.70
   3   7   4   26.49    4.27
  -3  -7  -5   72.46    5.90
  -3  -7  -5   80.49    7.18
  -3   7  -5   84.50    7.52
   3  -7   5   81.77    7.35
   3   7   5   61.35    5.38
  -3  -7  -6   30.42    4.70
  -3  -7  -6   32.72    5.47
  -3   7  -6   32.38    5.38
   3  -7   6   34.60    5.64
   3   7   6   21.28    3.76
  -3  -7  -7   -2.56    3.16
  -3  -7  -7    0.26    3.33
  -3   7  -7    2.22    3.84
   3  -7   7    1.62    3.93
   3   7   7   -0.85    1.97
  -3  -7  -8   26.83    4.96
  -3  -7  -8   29.65    5.47
  -3   7  -8   29.73    5.55
   3  -7   8   28.97    5.81
   3   7   8   -1.20    1.88
  -3  -7  -9   70.92    7.09
  -3  -7  -9   66.30    7.35
  -3   7  -9   69.38    7.60
   3  -7   9   64.51    7.60
  -3  -7 -10   -0.09    3.84
  -3  -7 -10   -0.17    3.84
  -3   7 -10    0.26    4.53
   3  -7  10   -2.91    4.27
  -3  -7 -11   71.09    7.78
  -3  -7 -11   72.80    7.86
  -3   7 -11   70.66    8.03
   3  -7  11   78.35    8.72
  -3  -7 -12   70.92    7.95
  -3  -7 -12   70.23    8.20
  -3   7 -12   67.24    8.37
  -3   7 -12   68.78    8.20
   3  -7  12   80.06    8.89
  -3  -7 -13    5.04    5.13
  -3  -7 -13   -3.33    4.44
  -3   7 -13   -3.59    4.70
  -3   7 -13   -0.85    4.78
   3  -8 -13   -1.20    4.61
   3   8 -13   -1.97    4.78
   3   8 -13    0.77    5.04
   3  -8 -12    1.97    4.02
   3   8 -12    2.73    4.53
   3   8 -12   -1.45    5.04
   3  -8 -11   35.46    6.15
   3   8 -11   36.14    6.41
   3   8 -11   33.75    6.75
   3  -8 -10    1.62    4.19
   3   8 -10    3.25    4.44
   3   8 -10   -2.82    4.19
   3  -8  -9    3.76    3.84
   3   8  -9    7.86    4.36
   3   8  -9    4.44    4.61
   3  -8  -8  101.08    7.18
   3  -8  -8   97.66    8.54
   3   8  -8   95.95    7.95
   3   8  -8  102.45    9.06
  -3  -8   7    1.71    2.39
  -3   8   7   -0.60    2.39
   3  -8  -7    6.24    3.76
   3  -8  -7    1.11    3.59
   3   8  -7    5.47    4.02
   3   8  -7   -0.51    4.10
  -3  -8   6    3.76    2.73
  -3   8   6   38.79    4.87
   3  -8  -6   63.14    5.98
   3  -8  -6   55.11    6.58
   3   8  -6   57.33    6.07
   3   8  -6   65.96    7.26
  -3  -8   5   10.08    3.59
  -3   8   5   11.45    3.67
   3  -8  -5   17.52    4.44
   3  -8  -5   17.94    4.78
   3   8  -5   10.34    3.67
   3   8  -5   14.18    4.78
  -3  -8   4   18.37    4.10
  -3   8   4   18.63    4.44
   3  -8  -4   25.80    4.96
   3  -8  -4   28.71    5.13
   3   8  -4   18.11    3.84
   3   8  -4   26.40    5.38
  -3  -8   3   33.24    5.21
  -3   8   3   42.12    5.47
   3  -8  -3   36.06    5.21
   3  -8  -3   31.78    5.47
   3   8  -3   19.57    3.76
   3   8  -3   41.01    6.15
  -3  -8   2   40.50    4.96
  -3  -8   2   44.60    5.90
  -3   8   2   42.98    5.64
   3  -8  -2   45.80    5.64
   3  -8  -2   38.53    5.81
   3   8  -2    4.27    2.56
   3   8  -2   45.54    6.24
  -3  -8   1   32.13    4.44
  -3  -8   1   33.24    5.38
  -3   8   1   35.12    5.38
   3  -8  -1   36.23    5.38
   3  -8  -1   27.17    5.38
   3   8  -1   -1.03    1.97
   3   8  -1   33.41    5.47
  -3  -8   0    4.19    2.99
  -3  -8   0    1.71    3.42
  -3   8   0    6.84    3.84
   3  -8   0    2.56    3.67
   3   8   0    4.53    3.84
  -3  -8  -1    6.92    3.84
  -3   8  -1    8.97    4.10
   3  -8   1   11.02    4.36
   3   8   1    9.48    4.27
  -3  -8  -2   21.19    4.96
  -3   8  -2   24.61    5.30
   3  -8   2   23.84    5.04
   3   8   2   22.73    4.70
  -3  -8  -3    0.85    2.31
  -3  -8  -3    4.87    3.76
  -3   8  -3    4.87    4.02
   3  -8   3    4.87    4.53
   3   8   3    5.81    4.02
  -3  -8  -4   -1.11    2.39
  -3  -8  -4   42.04    6.32
  -3   8  -4   49.47    6.66
   3  -8   4   49.30    6.58
   3   8   4   31.53    5.04
  -3  -8  -5    0.17    2.91
  -3  -8  -5    4.36    3.93
  -3   8  -5   10.68    4.61
   3  -8   5    8.80    4.87
   3   8   5    6.75    3.67
  -3  -8  -6    0.94    3.16
  -3  -8  -6    2.48    4.02
  -3   8  -6    1.54    4.44
   3  -8   6    2.56    4.36
   3   8   6   -2.99    2.39
  -3  -8  -7    9.66    4.02
  -3  -8  -7   13.41    5.21
  -3   8  -7   20.34    5.72
   3  -8   7   20.25    6.07
   3   8   7   -1.97    2.39
  -3  -8  -8    3.93    4.02
  -3  -8  -8    5.72    4.78
  -3   8  -8   10.68    5.13
   3  -8   8    4.27    5.04
  -3  -8  -9    6.15    4.70
  -3  -8  -9   20.16    5.55
  -3   8  -9   11.36    5.55
   3  -8   9   12.65    5.64
  -3  -8 -10    7.26    4.87
  -3  -8 -10   12.90    5.64
  -3   8 -10   11.02    5.72
   3  -8  10   10.77    5.81
  -3  -8 -11    3.42    5.04
  -3  -8 -11   10.34    5.64
  -3   8 -11    0.85    5.13
  -3   8 -11    5.38    5.38
   3  -8  11    7.01    5.81
   3  -9 -10   33.75    6.92
   3   9 -10   35.46    6.66
   3   9 -10   37.68    7.26
   3  -9  -9   11.45    5.21
   3   9  -9   12.39    5.21
   3   9  -9   11.53    5.98
   3  -9  -8   27.51    6.32
   3   9  -8   28.28    5.64
   3   9  -8   26.15    6.41
   3  -9  -7   25.21    5.81
   3   9  -7   27.26    5.55
   3   9  -7   33.41    6.84
  -3  -9   6   -0.68    2.91
  -3   9   6   -2.82    2.91
   3  -9  -6   22.04    5.38
   3   9  -6   15.89    4.70
   3   9  -6   17.26    5.98
  -3  -9   5   -2.56    2.73
  -3   9   5    2.82    3.76
   3  -9  -5    2.99    3.84
   3  -9  -5    5.04    4.44
   3   9  -5    0.34    3.25
   3   9  -5    3.59    4.70
  -3  -9   4   25.55    5.21
  -3   9   4   36.06    5.72
   3  -9  -4   39.05    5.98
   3  -9  -4   44.34    6.66
   3   9  -4    6.49    3.33
   3   9  -4   45.80    7.09
  -3  -9   3   18.37    4.96
  -3   9   3   22.90    5.30
   3  -9  -3   27.26    5.38
   3  -9  -3   21.53    5.98
   3   9  -3    0.26    2.73
   3   9  -3   22.81    5.81
  -3  -9   2   10.85    4.70
  -3   9   2    7.95    4.53
   3  -9  -2    7.26    4.70
   3  -9  -2    8.12    4.87
   3   9  -2    7.35    5.04
  -3  -9   1   22.90    5.47
  -3   9   1   25.55    5.55
   3  -9  -1   19.82    5.38
   3  -9  -1   19.40    5.55
   3   9  -1   22.39    5.72
  -3  -9   0   63.31    7.26
  -3   9   0   63.14    7.52
   3  -9   0   61.95    7.26
   3   9   0   58.96    7.35
  -3  -9  -1   29.56    6.07
  -3   9  -1   31.27    6.15
   3  -9   1   34.78    6.41
   3   9   1   25.03    5.72
  -3  -9  -2   47.25    6.58
  -3   9  -2   44.17    6.92
   3  -9   2   42.89    6.92
   3   9   2   51.35    6.66
  -3  -9  -3   28.79    6.07
  -3   9  -3   29.90    6.15
   3  -9   3   27.60    6.07
   3   9   3   24.52    5.47
  -3  -9  -4   18.97    5.38
  -3   9  -4   25.89    6.07
   3  -9   4   21.28    5.81
   3   9   4   17.43    5.04
  -3  -9  -5   43.58    6.84
  -3   9  -5   44.26    7.35
   3  -9   5   53.23    7.60
   3   9   5   10.08    4.10
  -3  -9  -6    5.47    5.13
  -3   9  -6    7.78    5.21
   3  -9   6    2.56    5.30
  -3  -9  -7    4.27    4.61
  -3   9  -7   -0.68    4.78
   3  -9   7    0.34    5.38
  -3 -10   2   20.34    5.72
  -3  10   2   19.48    6.15
   3 -10  -2   27.94    6.49
   3  10  -2   14.87    6.15
  -3 -10   1   19.22    5.98
  -3  10   1   23.75    6.24
   3 -10  -1   28.11    6.41
   3  10  -1   24.61    6.58
  -3 -10   0   -1.88    4.96
   4   0 -22    0.09    4.96
  -4   0  21   10.34    5.38
   4   0 -21    8.20    4.70
  -4   0  20    1.62    4.70
   4   0 -20    1.54    4.02
  -4   0  19    1.97    4.27
   4   0 -19    0.68    3.76
  -4   0  18    4.96    4.02
   4   0 -18    6.32    3.84
  -4   0  17   -4.27    3.33
   4   0 -17    3.33    3.25
  -4   0  16   35.37    5.30
   4   0 -16   37.85    4.96
  -4   0  15  201.73    9.83
   4   0 -15  196.52    9.23
   4   0 -15  191.90    5.21
  -4   0  14  281.36   10.94
   4   0 -14  289.05   10.68
   4   0 -14  286.23    6.07
  -4   0  13   16.66    3.25
   4   0 -13   15.55    3.08
   4   0 -13   12.47    1.62
   4   0 -13   14.78    1.62
  -4   0  12   69.98    5.13
   4   0 -12   71.34    5.13
   4   0 -12   66.56    2.91
   4   0 -12   65.28    2.73
  -4   0  11  199.85    8.03
   4   0 -11  201.05    7.86
   4   0 -11  198.57    4.78
   4   0 -11  196.01    4.44
  -4   0  10   20.93    2.91
   4   0 -10   21.36    2.82
   4   0 -10   18.20    1.62
   4   0 -10   16.49    1.37
  -4   0   9   24.44    2.99
  -4   0   9   22.64    1.79
   4   0  -9   22.56    2.73
   4   0  -9   20.85    1.71
   4   0  -9   20.76    1.45
  -4   0   8  358.86    9.06
  -4   0   8  346.30    6.07
  -4   0   8  359.97    5.38
   4   0  -8  371.08   10.17
   4   0  -8  373.04    9.14
   4   0  -8  372.36    6.41
  -4   0   7  238.56    7.01
  -4   0   7  236.16    4.96
  -4   0   7  235.99    4.19
   4   0  -7  251.37    7.01
   4   0  -7  239.15    6.92
   4   0  -7  237.02    5.04
  -4   0   6  154.14    5.30
  -4   0   6  153.37    4.02
  -4   0   6  152.00    3.33
   4   0  -6  157.64    5.21
   4   0  -6  166.19    5.47
   4   0  -6  153.88    4.02
  -4   0   5  950.38   12.82
  -4   0   5 1001.64   11.19
  -4   0   5  975.50    9.74
   4   0  -5 1027.70   13.24
   4   0  -5 1054.36   13.67
   4   0  -5 1012.75   11.28
   4   0  -4   74.76    3.25
   4   0  -4   74.42    3.33
   4   0  -4   72.37    2.91
  -4   0   3   14.01    1.62
  -4   0   3   16.32    1.62
   4   0  -3   14.10    1.54
   4   0  -3   14.18    1.62
   4   0  -3   15.12    1.54
  -4   0   2   69.29    2.99
  -4   0   2   68.87    2.82
   4   0  -2   68.78    2.91
   4   0  -2   65.96    2.82
   4   0  -2   63.65    2.82
  -4   0   1    7.26    1.28
  -4   0   1   10.34    1.28
   4   0  -1   10.77    1.37
   4   0  -1   10.08    1.28
   4   0  -1   10.51    1.45
  -4   0   0  966.36   11.71
  -4   0   0  965.24   10.51
   4   0   0  992.84   11.79
   4   0   0  975.75   10.68
   4   0   0  956.27   12.13
  -4   0  -1  163.11    4.78
  -4   0  -1  159.44    4.02
   4   0   1  162.68    4.70
   4   0   1  162.34    4.10
   4   0   1  160.72    4.87
  -4   0  -2  194.21    5.47
  -4   0  -2  206.51    4.70
   4   0   2  204.89    5.55
   4   0   2  213.01    4.87
   4   0   2  202.16    5.64
  -4   0  -3  281.11    7.01
  -4   0  -3  294.18    7.09
  -4   0  -3  294.52    5.98
   4   0   3  289.39    5.98
   4   0   3  297.68    7.09
  -4   0  -4  232.32    6.75
  -4   0  -4  229.41    6.58
  -4   0  -4  236.25    5.72
   4   0   4  239.07    5.72
   4   0   4  233.86    6.49
  -4   0  -5  340.40    8.72
  -4   0  -5  345.44    8.63
   4   0   5  343.14    7.35
   4   0   5  359.97    8.37
  -4   0  -6 1099.73   17.00
   4   0   6 1114.26   17.09
   4   0   6 1138.86   14.78
   4   0   6 1142.28   15.98
  -4   0  -7   16.06    2.65
   4   0   7   19.31    2.91
   4   0   7   21.10    2.39
   4   0   7   19.31    2.39
  -4   0  -8  278.37    9.23
  -4   0  -8  277.35    7.78
   4   0   8  287.34    9.40
   4   0   8  281.45    8.12
  -4   0  -9  275.81    8.20
   4   0   9  269.14    9.66
   4   0   9  273.33    8.20
  -4   0 -10    4.44    2.05
   4   0  10    6.75    2.82
   4   0  10    8.54    2.22
  -4   0 -11  228.39    8.29
   4   0  11  228.82    9.83
   4   0  11  185.75    7.18
  -4   0 -12  219.84    8.46
   4   0  12  219.84   10.00
   4   0  12  137.22    6.32
  -4   0 -13   41.35    4.27
  -4   0 -13   39.47    3.84
   4   0  13   42.89    5.38
   4   0  13    2.48    1.88
  -4   0 -14    0.09    2.39
  -4   0 -14    4.53    2.56
   4   0  14    6.07    3.76
  -4   0 -15   19.57    3.93
   4   0  15   14.87    4.61
  -4   0 -16    3.84    4.02
  -4   0 -16    4.44    3.25
   4   0  16    6.24    4.44
  -4   0 -17   20.34    5.38
   4   0  17   17.17    5.38
  -4   0 -18   37.85    6.58
   4   0  18   43.58    7.01
   4  -1 -22   44.43    6.84
   4   1 -22   42.72    7.18
  -4  -1  21   14.95    5.72
   4  -1 -21   14.18    5.13
   4   1 -21   16.23    5.64
  -4  -1  20    3.50    4.70
  -4   1  20    7.60    5.13
   4  -1 -20    6.24    4.19
   4   1 -20    7.69    4.96
  -4  -1  19   47.76    6.75
  -4   1  19   51.61    6.92
   4  -1 -19   49.30    6.15
   4   1 -19   51.09    6.49
  -4  -1  18  140.30    9.48
  -4   1  18  146.28    9.83
   4  -1 -18  160.63    9.40
   4   1 -18  157.30    9.74
  -4  -1  17    7.09    3.93
  -4   1  17    9.91    4.19
   4  -1 -17   12.05    3.93
   4   1 -17   11.28    3.93
  -4  -1  16   34.01    5.13
  -4   1  16   35.54    5.30
   4  -1 -16   38.62    4.96
   4  -1 -16   37.77    3.25
   4   1 -16   35.03    4.96
   4   1 -16   40.76    3.50
  -4  -1  15   89.89    6.84
  -4   1  15  102.62    7.35
   4  -1 -15   97.92    6.58
   4  -1 -15   95.35    4.61
   4   1 -15   98.26    7.01
   4   1 -15   92.02    4.53
  -4  -1  14   95.87    6.66
  -4   1  14   99.37    6.92
   4  -1 -14   94.07    6.24
   4  -1 -14   96.89    4.53
   4   1 -14   88.43    6.32
   4   1 -14   85.70    4.36
  -4  -1  13  109.54    6.58
  -4   1  13   94.16    6.41
   4  -1 -13  116.97    6.49
   4  -1 -13  105.09    4.53
   4   1 -13  103.73    6.49
   4   1 -13  104.92    4.61
  -4  -1  12    3.42    2.48
  -4   1  12    3.76    2.56
   4  -1 -12    4.02    2.14
   4  -1 -12    3.59    1.45
   4   1 -12    2.56    2.14
   4   1 -12    1.88    1.54
  -4  -1  11   69.72    4.96
  -4   1  11   64.08    4.78
   4  -1 -11   79.55    5.04
   4  -1 -11   71.52    3.59
   4   1 -11   74.51    5.04
   4   1 -11   72.03    3.67
  -4  -1  10  215.40    7.86
  -4   1  10  207.88    7.78
   4  -1 -10  226.68    7.78
   4  -1 -10  210.02    5.72
   4   1 -10  211.04    7.86
   4   1 -10  211.04    5.98
  -4  -1   9  138.67    6.07
  -4   1   9  158.50    6.49
  -4   1   9  149.10    4.78
   4  -1  -9  145.42    5.98
   4  -1  -9  147.82    4.61
   4   1  -9  152.09    6.41
   4   1  -9  142.18    4.78
  -4  -1   8  138.25    5.72
  -4   1   8  141.24    5.81
  -4   1   8  139.95    2.99
  -4   1   8  134.57    4.44
   4  -1  -8  144.23    5.72
   4  -1  -8  139.10    3.08
   4  -1  -8  141.66    4.44
   4   1  -8  145.08    5.90
   4   1  -8  136.28    4.61
  -4  -1   7  666.54   11.96
  -4   1   7  679.95   11.96
  -4   1   7  678.93    7.60
  -4   1   7  677.22    9.66
   4  -1  -7  702.42   11.96
   4  -1  -7  686.70   12.05
   4  -1  -7  699.01    7.78
   4  -1  -7  680.64    9.83
   4   1  -7  698.07   12.05
   4   1  -7  669.61   12.13
   4   1  -7  679.61   10.34
  -4   1   6  113.13    4.53
  -4   1   6  102.87    2.91
  -4   1   6  109.45    3.67
   4  -1  -6  116.03    4.44
   4  -1  -6  116.37    4.70
   4  -1  -6  113.04    3.16
   4  -1  -6  110.05    3.76
   4   1  -6  114.58    4.53
   4   1  -6  110.73    4.61
   4   1  -6  114.15    4.10
  -4  -1   5  154.05    5.13
  -4   1   5  159.86    4.96
  -4   1   5  153.03    3.76
  -4   1   5  159.52    4.44
   4  -1  -5  153.45    4.78
   4  -1  -5  155.68    5.13
   4  -1  -5  156.27    3.84
   4   1  -5  163.88    5.13
   4   1  -5  164.99    5.21
   4   1  -5  158.33    4.78
  -4  -1   4   51.78    2.99
  -4   1   4   47.25    2.65
  -4   1   4   55.88    2.48
  -4   1   4   53.23    2.65
   4  -1  -4   55.79    2.73
   4  -1  -4   54.85    2.99
   4  -1  -4   52.12    2.39
   4   1  -4   59.47    3.08
   4   1  -4   57.08    2.91
   4   1  -4   53.83    2.82
  -4  -1   3  140.04    4.53
  -4  -1   3  140.30    4.10
  -4   1   3  131.84    3.93
   4  -1  -3   32.81    1.88
   4  -1  -3  138.84    4.53
   4  -1  -3  140.04    4.02
   4   1  -3  137.31    4.44
   4   1  -3  139.70    4.10
   4   1  -3  135.77    4.36
  -4  -1   2  255.64    6.07
  -4  -1   2  263.08    5.13
  -4   1   2  260.60    5.21
   4  -1  -2  204.81    4.53
   4  -1  -2  254.96    5.98
   4  -1  -2  257.95    5.72
   4   1  -2  280.34    6.24
   4   1  -2  271.28    5.21
   4   1  -2  255.05    5.98
  -4  -1   1  937.39   12.22
  -4  -1   1  951.32    9.66
  -4   1   1  957.04   10.51
  -4   1   1  934.91   11.96
   4  -1  -1  955.16   10.42
   4  -1  -1  946.45   12.05
   4  -1  -1  942.00   12.05
   4   1  -1  960.72   12.22
   4   1  -1  944.91    9.66
   4   1  -1  930.98   12.13
  -4  -1   0   26.74    2.22
  -4  -1   0   23.07    1.37
  -4   1   0   25.55    1.71
   4  -1   0   28.11    1.79
   4  -1   0   21.87    1.97
   4  -1   0   29.05    2.31
   4   1   0   26.57    2.14
   4   1   0   24.95    1.37
   4   1   0   25.72    2.14
  -4  -1  -1  848.10   12.22
  -4  -1  -1  848.87    8.03
  -4   1  -1  821.19   10.08
   4  -1   1  834.09   10.08
   4  -1   1  826.66   11.45
   4  -1   1  847.33   12.22
   4   1   1  848.96   12.05
   4   1   1  827.34    7.95
   4   1   1  821.02   11.62
  -4  -1  -2   39.56    2.91
  -4  -1  -2   39.56    1.62
  -4   1  -2   40.33    2.39
  -4   1  -2   41.01    2.39
   4  -1   2   39.22    2.65
   4  -1   2   42.46    2.91
   4   1   2   38.96    2.73
   4   1   2   42.21    1.62
   4   1   2   39.30    2.65
  -4  -1  -3  490.27   10.00
  -4  -1  -3  490.27    9.83
  -4  -1  -3  509.15    6.32
  -4   1  -3  477.28    8.54
  -4   1  -3  487.71    8.54
   4  -1   3  491.64    9.23
   4  -1   3  494.29    9.83
   4   1   3  486.94    6.15
   4   1   3  494.80    9.14
  -4  -1  -4  687.98   12.56
  -4  -1  -4  673.20   12.22
  -4  -1  -4  695.50    8.20
  -4   1  -4  636.89   10.59
  -4   1  -4  666.02   10.77
   4  -1   4  686.62   11.53
   4  -1   4  669.19   11.88
   4   1   4  684.82    8.12
   4   1   4  677.99   11.11
  -4  -1  -5  113.38    5.38
  -4  -1  -5  122.35    3.59
  -4   1  -5  124.06    4.96
  -4   1  -5  120.30    4.78
   4  -1   5  117.74    4.96
   4  -1   5  117.40    5.13
   4   1   5  117.57    3.50
   4   1   5  118.77    4.70
  -4  -1  -6  117.23    5.72
  -4  -1  -6  127.05    4.02
  -4  -1  -6  125.43    4.02
  -4   1  -6  115.01    5.13
  -4   1  -6  120.99    5.13
   4  -1   6  123.72    5.38
   4  -1   6  116.29    5.21
   4  -1   6  118.08    5.30
   4   1   6  130.98    5.04
  -4  -1  -7   90.74    5.38
  -4  -1  -7   95.27    3.84
  -4   1  -7   94.07    4.96
   4  -1   7   98.60    5.13
   4  -1   7   96.38    4.96
   4  -1   7   99.71    5.13
   4   1   7   98.60    4.53
  -4  -1  -8   65.79    4.96
  -4  -1  -8   66.05    3.50
   4  -1   8   65.96    4.53
   4  -1   8   63.06    4.36
   4  -1   8   63.74    4.27
   4   1   8   67.76    5.04
   4   1   8   69.29    3.93
  -4  -1  -9   70.83    5.38
  -4  -1  -9   77.41    4.02
   4  -1   9   81.68    5.38
   4  -1   9   72.71    4.87
   4  -1   9   75.53    4.78
   4   1   9   70.58    5.47
   4   1   9   74.68    4.19
  -4  -1 -10   73.31    5.72
  -4  -1 -10   75.62    4.19
  -4   1 -10   71.26    5.04
   4  -1  10   76.21    5.55
   4  -1  10   68.87    4.78
   4   1  10   69.46    5.72
   4   1  10   61.43    3.93
  -4  -1 -11   45.80    5.04
  -4  -1 -11   40.50    3.42
  -4   1 -11   39.05    4.19
  -4   1 -11   41.61    3.93
   4  -1  11   43.49    4.70
   4  -1  11   35.37    3.76
   4   1  11   37.08    4.78
   4   1  11   25.12    2.91
  -4  -1 -12    2.56    2.82
  -4  -1 -12    2.99    2.05
  -4   1 -12    1.97    2.48
  -4   1 -12    3.76    2.22
   4  -1  12    3.84    3.16
   4   1  12    0.68    2.82
   4   1  12   -0.17    1.28
  -4  -1 -13   -0.17    3.08
  -4  -1 -13    3.93    2.22
  -4   1 -13    3.84    2.82
  -4   1 -13    3.59    2.48
   4  -1  13    2.48    3.16
   4   1  13   -2.91    3.08
   4   1  13    0.43    1.54
  -4  -1 -14   19.48    4.70
  -4  -1 -14   26.23    3.59
  -4   1 -14   26.15    4.27
  -4   1 -14   24.61    3.76
   4  -1  14   22.47    4.61
   4   1  14   24.18    4.96
  -4  -1 -15    8.89    4.36
  -4  -1 -15   10.51    3.42
  -4   1 -15   12.05    3.93
  -4   1 -15   14.78    3.25
   4  -1  15    9.40    4.19
   4   1  15   10.25    4.44
  -4  -1 -16   15.98    4.96
  -4  -1 -16   19.65    4.19
  -4   1 -16   20.85    4.53
   4  -1  16   23.92    5.55
   4   1  16   22.22    5.38
  -4  -1 -17   25.46    5.98
  -4  -1 -17   22.47    4.61
  -4   1 -17   23.07    5.30
  -4   1 -17   18.37    4.53
   4  -1  17   18.88    5.55
   4   1  17   24.78    6.15
  -4   1 -18    8.63    4.78
  -4   1 -18    9.74    4.78
   4  -1  18   10.25    5.38
  -4  -2  21   35.71    6.84
   4  -2 -21   36.65    6.15
   4   2 -21   30.84    6.49
  -4  -2  20   65.11    7.86
  -4   2  20   54.85    7.78
   4  -2 -20   54.26    6.75
   4   2 -20   62.80    7.52
  -4  -2  19   11.53    5.04
  -4   2  19   10.17    5.21
   4  -2 -19   14.87    4.61
   4   2 -19   16.15    4.78
  -4  -2  18   27.68    5.47
  -4   2  18   33.58    5.81
   4  -2 -18   23.41    4.78
   4   2 -18   30.16    5.47
  -4  -2  17   29.56    5.38
  -4   2  17   19.91    4.87
   4  -2 -17   27.68    4.78
   4  -2 -17   25.55    3.42
   4   2 -17   32.21    5.30
   4   2 -17   29.65    3.67
  -4  -2  16   11.28    3.93
  -4   2  16    9.48    4.02
   4  -2 -16   14.78    3.84
   4  -2 -16   14.44    2.73
   4   2 -16   16.15    4.10
   4   2 -16   13.07    2.82
  -4  -2  15   12.82    3.67
  -4   2  15    8.97    3.59
   4  -2 -15    8.54    3.16
   4  -2 -15   14.27    2.56
   4   2 -15   12.99    3.67
   4   2 -15   10.08    2.56
  -4  -2  14   81.43    6.15
  -4   2  14   76.64    6.32
   4  -2 -14   85.87    5.98
   4  -2 -14   83.05    4.96
   4   2 -14   74.59    6.07
   4   2 -14   78.95    4.87
  -4  -2  13   12.56    3.25
  -4   2  13   10.85    3.42
   4  -2 -13   10.94    2.91
   4  -2 -13   11.62    2.31
   4   2 -13   14.70    3.42
   4   2 -13    9.74    2.31
  -4  -2  12   59.13    4.96
  -4   2  12   59.13    5.13
   4  -2 -12   59.21    4.61
   4  -2 -12   65.36    4.10
   4   2 -12   66.73    5.38
   4   2 -12   59.72    4.10
  -4  -2  11   72.97    5.04
  -4   2  11   81.26    5.38
   4  -2 -11   79.97    5.04
   4  -2 -11   76.39    4.27
   4   2 -11   73.22    5.21
   4   2 -11   77.15    4.44
  -4  -2  10    1.71    2.05
  -4   2  10   -0.09    1.97
   4  -2 -10    0.68    1.71
   4  -2 -10   -0.77    1.37
   4   2 -10    3.67    2.05
   4   2 -10    0.60    1.45
  -4  -2   9   78.95    4.70
  -4   2   9   83.14    4.87
   4  -2  -9   79.89    4.61
   4  -2  -9   82.20    4.19
   4   2  -9   81.26    4.96
   4   2  -9   82.02    4.36
  -4  -2   8   53.74    3.76
  -4   2   8   49.47    3.67
   4  -2  -8   49.47    3.59
   4  -2  -8   53.32    3.42
   4   2  -8   55.45    4.02
   4   2  -8   50.67    3.42
  -4  -2   7    3.16    1.62
  -4   2   7    6.15    1.79
  -4   2   7    5.72    0.94
   4  -2  -7    5.04    1.54
   4  -2  -7    4.36    1.62
   4  -2  -7    4.36    0.94
   4  -2  -7    5.64    1.54
   4   2  -7    4.02    1.45
   4   2  -7    5.30    1.79
   4   2  -7    4.70    1.54
  -4  -2   6  493.52    9.91
  -4  -2   6  481.38    5.72
  -4   2   6  503.00    9.66
  -4   2   6  481.13    7.01
   4  -2  -6  487.96    9.31
   4  -2  -6  492.49   10.08
   4  -2  -6  508.90    7.26
   4  -2  -6  495.91    9.66
   4   2  -6  503.34    9.91
   4   2  -6  494.80   10.17
   4   2  -6  491.47    9.91
  -4  -2   5  182.33    5.81
  -4  -2   5  172.17    3.76
  -4   2   5  179.51    5.30
   4  -2  -5  183.53    5.98
   4  -2  -5  186.69    4.61
   4  -2  -5  185.32    5.81
   4   2  -5  177.81    5.64
   4   2  -5  185.58    5.81
   4   2  -5  181.22    5.90
  -4  -2   4  314.43    7.35
  -4  -2   4  299.90    5.55
  -4   2   4  316.05    6.41
   4  -2  -4  312.89    6.32
   4  -2  -4  313.06    7.60
   4  -2  -4  324.34    6.49
   4  -2  -4  330.66    7.69
   4   2  -4  339.72    7.52
   4   2  -4  323.40    7.18
   4   2  -4  323.83    7.78
  -4  -2   3  213.44    5.98
  -4  -2   3  196.01    5.04
  -4   2   3  198.48    4.61
   4  -2  -3  204.72    4.61
   4  -2  -3  198.48    5.98
   4  -2  -3  202.76    5.38
   4   2  -3  207.88    5.81
   4   2  -3  209.68    5.30
   4   2  -3  200.62    5.98
  -4  -2   2   81.51    3.76
  -4  -2   2   80.06    2.91
  -4   2   2   78.61    2.65
   4  -2  -2   82.28    2.65
   4  -2  -2   79.03    3.84
   4  -2  -2   85.02    3.67
   4   2  -2   87.32    3.76
   4   2  -2   80.83    2.99
   4   2  -2   78.61    3.76
  -4  -2   1  275.72    6.84
  -4  -2   1  263.16    4.70
  -4   2   1  281.45    4.70
   4  -2  -1  270.60    4.53
   4  -2  -1  263.33    6.84
   4  -2  -1  273.76    6.75
   4   2  -1  284.95    6.84
   4   2  -1  278.20    4.87
   4   2  -1  284.18    7.09
  -4  -2   0   75.87    3.76
  -4  -2   0   73.74    2.14
  -4   2   0   78.27    2.39
   4  -2   0   76.64    2.39
   4  -2   0   80.23    3.93
   4  -2   0   71.77    3.67
   4   2   0   78.78    3.76
   4   2   0   79.12    2.14
   4   2   0   81.68    3.84
  -4  -2  -1  514.45   10.08
  -4   2  -1  527.35    6.92
   4  -2   1  501.98    6.66
   4  -2   1  523.08   10.17
   4  -2   1  527.18   10.25
   4   2   1  538.72   10.17
   4   2   1  529.57    9.74
  -4  -2  -2   32.30    2.91
  -4   2  -2   30.33    1.88
  -4   2  -2   30.33    1.88
   4  -2   2   35.03    2.91
   4  -2   2   32.64    2.91
   4   2   2   33.32    2.82
   4   2   2   34.18    2.65
  -4  -2  -3  242.06    7.43
  -4   2  -3  258.04    5.64
  -4   2  -3  247.95    5.47
   4  -2   3  254.62    7.52
   4  -2   3  263.42    7.69
   4   2   3  256.16    6.84
  -4  -2  -4  280.08    8.37
  -4   2  -4  286.92    6.49
  -4   2  -4  293.32    6.49
   4  -2   4  285.63    8.20
   4  -2   4  301.10    8.54
   4   2   4  304.94    7.52
  -4  -2  -5   54.85    4.10
  -4   2  -5   53.40    3.16
  -4   2  -5   56.99    3.16
   4  -2   5   52.21    3.84
   4  -2   5   55.11    3.93
   4   2   5   58.27    3.42
  -4  -2  -6   32.04    3.50
  -4   2  -6   26.91    2.65
  -4   2  -6   29.82    2.65
   4  -2   6   28.79    2.65
   4  -2   6   24.35    3.08
   4  -2   6   31.87    3.25
   4   2   6   32.55    2.73
  -4  -2  -7   11.45    2.65
  -4  -2  -7   13.41    1.37
  -4  -2  -7   13.76    1.54
  -4   2  -7   14.61    2.39
  -4   2  -7   13.84    2.39
   4  -2   7   13.93    2.31
   4  -2   7   14.53    2.65
   4  -2   7   13.50    2.56
   4   2   7   18.11    2.22
  -4  -2  -8  246.07    9.48
  -4  -2  -8  256.16    5.55
  -4  -2  -8  257.01    5.64
   4  -2   8  258.72    8.20
   4  -2   8  251.97    9.06
   4  -2   8  257.95    8.89
   4   2   8  257.69    7.35
  -4  -2  -9    3.08    2.39
  -4  -2  -9    2.56    1.28
  -4   2  -9    2.14    2.14
   4  -2   9   -0.68    1.97
   4  -2   9   -0.09    2.14
   4  -2   9    1.28    2.14
   4   2   9    2.31    1.45
  -4  -2 -10   95.70    6.75
  -4  -2 -10  100.65    4.19
  -4   2 -10   98.69    5.98
   4  -2  10  103.13    6.07
   4  -2  10   99.97    6.32
   4   2  10   96.38    6.84
   4   2  10   58.61    3.67
  -4  -2 -11   41.78    5.21
  -4  -2 -11   41.10    3.16
  -4   2 -11   40.67    4.61
  -4   2 -11   45.03    4.53
   4  -2  11   41.95    4.44
   4  -2  11   40.24    4.61
   4   2  11   47.68    5.38
   4   2  11    1.28    1.28
  -4  -2 -12    9.83    3.76
  -4  -2 -12    4.53    1.97
  -4  -2 -12    8.80    2.82
  -4   2 -12    9.57    3.33
  -4   2 -12   10.51    2.91
   4  -2  12    6.41    3.08
   4   2  12    7.01    3.59
   4   2  12    0.77    1.28
  -4  -2 -13  126.97    8.63
  -4  -2 -13  120.30    7.60
  -4   2 -13  128.16    8.03
  -4   2 -13  127.22    7.35
   4  -2  13  126.97    7.78
   4   2  13  122.70    8.54
  -4  -2 -14   33.75    5.55
  -4  -2 -14   30.16    4.53
  -4   2 -14   33.32    5.13
  -4   2 -14   32.47    4.44
   4  -2  14   39.99    5.30
   4   2  14   32.47    5.47
  -4  -2 -15   21.45    5.21
  -4  -2 -15   15.12    3.93
  -4   2 -15   21.02    4.78
  -4   2 -15   19.40    3.84
   4  -2  15   16.23    4.44
   4   2  15   17.34    4.96
  -4  -2 -16   68.35    7.78
  -4  -2 -16   65.71    6.41
  -4   2 -16   61.18    6.66
  -4   2 -16   79.80    6.84
   4  -2  16   68.95    7.26
  -4  -2 -17   12.82    5.30
  -4  -2 -17   10.51    4.19
  -4   2 -17   10.85    4.61
  -4   2 -17   15.47    5.04
   4  -2  17    8.97    5.04
  -4  -2 -18    4.10    4.02
  -4   2 -18    1.20    4.44
  -4   2 -18    3.16    4.53
   4  -2  18    5.47    5.04
  -4  -3  21    1.03    5.38
   4   3 -21    3.08    4.78
  -4  -3  20    7.52    5.21
  -4   3  20   12.56    5.81
   4  -3 -20   17.09    5.13
   4   3 -20   14.44    5.47
  -4  -3  19   15.81    5.13
  -4   3  19   13.33    5.21
   4  -3 -19   17.00    4.61
   4   3 -19   14.44    5.04
  -4  -3  18   17.09    4.87
  -4   3  18   17.52    5.38
   4  -3 -18   21.53    4.61
   4  -3 -18   15.98    3.59
   4   3 -18   24.18    5.38
  -4  -3  17   57.67    6.41
  -4   3  17   61.43    7.01
   4  -3 -17   57.50    5.81
   4  -3 -17   59.21    5.13
   4   3 -17   62.80    7.01
   4   3 -17   55.20    5.13
  -4  -3  16   21.70    4.53
  -4   3  16   22.13    4.87
   4  -3 -16   16.32    3.76
   4  -3 -16   23.58    3.59
   4   3 -16   21.70    4.78
   4   3 -16   21.36    3.67
  -4  -3  15   34.69    4.70
  -4   3  15   35.20    5.21
   4  -3 -15   38.88    4.53
   4  -3 -15   33.07    3.93
   4   3 -15   37.94    5.38
   4   3 -15   35.37    4.19
  -4  -3  14    4.78    3.16
  -4   3  14    2.31    3.08
   4  -3 -14    4.36    2.73
   4  -3 -14    2.56    2.22
   4   3 -14    5.72    3.08
   4   3 -14    5.30    2.48
  -4  -3  13   98.52    6.49
  -4   3  13   99.37    6.92
   4  -3 -13  107.40    6.32
   4  -3 -13  101.42    5.90
   4   3 -13   97.75    7.01
   4   3 -13  104.24    6.07
  -4  -3  12  402.95   11.88
  -4   3  12  412.00   12.65
   4  -3 -12  396.97   11.36
   4  -3 -12  405.34   11.19
   4   3 -12  386.20   12.56
   4   3 -12  407.73   11.36
  -4  -3  11  128.85    6.49
  -4   3  11  127.22    6.84
   4  -3 -11  124.58    6.32
   4  -3 -11  128.33    6.24
   4   3 -11  124.40    7.09
   4   3 -11  133.03    6.49
  -4  -3  10  191.48    7.52
  -4   3  10  200.96    8.03
   4  -3 -10  205.92    7.69
   4  -3 -10  199.51    7.52
   4   3 -10  179.86    8.03
   4   3 -10  186.78    7.43
  -4  -3   9   93.56    5.13
  -4   3   9   95.01    5.30
   4  -3  -9   93.99    5.13
   4  -3  -9   95.70    5.21
   4   3  -9   96.04    5.72
   4   3  -9   92.79    5.30
  -4  -3   8    4.78    1.79
  -4   3   8    4.36    1.79
  -4   3   8    6.49    1.11
  -4   3   8    5.98    1.11
   4  -3  -8    5.47    1.88
   4  -3  -8    5.81    1.88
   4   3  -8    6.07    2.05
   4   3  -8    4.44    1.79
  -4  -3   7   21.96    2.65
  -4  -3   7   21.45    1.54
  -4   3   7   22.47    2.65
  -4   3   7   24.44    1.88
   4  -3  -7   -0.17    0.85
   4  -3  -7   20.93    2.56
   4  -3  -7   20.85    2.65
   4   3  -7   24.27    2.56
   4   3  -7   18.97    2.73
   4   3  -7   24.18    2.82
  -4  -3   6  826.49   13.50
  -4  -3   6  840.24   10.25
  -4   3   6  847.50   12.99
  -4   3   6  844.51   11.19
   4  -3  -6  844.60   12.73
   4  -3  -6  870.23   14.44
   4  -3  -6  849.64   14.70
   4   3  -6  854.60   13.50
   4   3  -6  866.81   14.61
   4   3  -6  833.24   14.70
  -4  -3   5   95.10    4.44
  -4  -3   5   94.41    3.59
  -4   3   5   95.18    3.93
  -4   3   5   93.47    3.84
   4  -3  -5   96.29    3.84
   4  -3  -5   97.06    4.78
   4  -3  -5   92.88    4.78
   4   3  -5   98.00    4.44
   4   3  -5   96.04    4.61
   4   3  -5   93.82    4.87
  -4  -3   4   62.37    3.59
  -4  -3   4   52.89    3.08
  -4   3   4   58.27    2.82
  -4   3   4   63.57    3.33
   4  -3  -4   56.22    2.73
   4  -3  -4   62.89    3.84
   4  -3  -4   58.44    3.25
   4  -3  -4   59.98    3.84
   4   3  -4   61.77    3.50
   4   3  -4   63.23    3.50
   4   3  -4   62.63    4.02
  -4  -3   3  205.06    6.24
  -4  -3   3  204.21    5.81
  -4   3   3  205.83    4.61
  -4   3   3  216.94    6.32
   4  -3  -3  203.10    4.53
   4  -3  -3  208.48    6.75
   4  -3  -3  207.03    6.15
   4  -3  -3  212.41    7.01
   4   3  -3  214.12    6.24
   4   3  -3  216.08    5.90
   4   3  -3  214.72    7.01
  -4  -3   2  390.30    8.63
  -4  -3   2  287.94    7.18
  -4   3   2  378.34    5.55
  -4   3   2  376.55    8.63
   4  -3  -2  395.60    5.64
   4  -3  -2  396.80    9.40
   4  -3  -2  380.05    8.63
   4   3  -2  390.56    8.54
   4   3  -2  392.35    7.26
   4   3  -2  390.81    7.18
   4   3  -2  370.82    9.14
  -4  -3   1  191.90    6.15
  -4  -3   1  178.06    5.90
   4  -3  -1  181.91    6.41
   4  -3  -1  185.84    6.24
   4   3  -1  181.57    5.90
   4   3  -1  186.09    4.44
   4   3  -1  180.45    4.36
   4   3  -1  183.96    6.41
  -4  -3   0  385.26    8.97
  -4  -3   0  371.93    8.97
   4  -3   0  382.61    9.48
   4  -3   0  367.74    9.14
   4   3   0  401.92    9.06
   4   3   0  408.07    5.90
   4   3   0  401.07    5.81
   4   3   0  401.15    9.40
  -4  -3  -1    9.31    1.97
  -4  -3  -1    9.91    1.88
   4  -3   1    8.72    1.97
   4  -3   1    9.31    2.05
   4   3   1    8.63    1.79
   4   3   1   10.34    1.97
  -4  -3  -2  478.99   10.77
  -4  -3  -2  464.21   10.85
  -4   3  -2  478.82    5.72
  -4   3  -2  458.91    5.55
  -4   3  -2  467.80   10.94
   4  -3   2  477.28   11.11
   4  -3   2  496.16   11.28
   4   3   2  490.27   10.34
  -4  -3  -3  321.01    9.14
  -4  -3  -3  308.96    9.14
  -4   3  -3  306.82    5.21
  -4   3  -3  313.23    5.21
  -4   3  -3  304.09    9.06
   4  -3   3  309.39    9.23
   4  -3   3  321.09    9.40
   4   3   3  322.03    8.29
  -4  -3  -4  400.30   10.59
  -4  -3  -4  412.00   10.94
  -4   3  -4  412.60    7.01
  -4   3  -4  412.17    6.92
  -4   3  -4  407.73   10.85
   4  -3   4  411.32   10.94
   4  -3   4  415.85   10.94
   4   3   4  430.20    9.66
  -4  -3  -5   83.99    5.30
  -4  -3  -5   93.56    5.47
  -4   3  -5   80.49    3.50
  -4   3  -5   85.70    3.50
  -4   3  -5   85.87    5.30
   4  -3   5   93.47    5.55
   4  -3   5   91.68    5.47
   4   3   5   86.72    4.44
  -4  -3  -6  197.12    8.12
  -4  -3  -6  199.34    8.20
  -4   3  -6  187.20    5.72
  -4   3  -6  191.99    5.64
  -4   3  -6  187.29    7.86
   4  -3   6  188.32    7.95
   4   3   6  190.62    6.41
  -4  -3  -7    7.09    2.73
  -4  -3  -7    6.49    2.39
  -4   3  -7    9.66    1.97
  -4   3  -7    8.72    1.88
  -4   3  -7   10.94    2.73
   4  -3   7    8.12    1.88
   4  -3   7   10.42    2.73
   4   3   7    6.66    1.79
  -4  -3  -8   22.39    3.76
  -4  -3  -8   20.59    3.25
  -4   3  -8   19.91    2.73
  -4   3  -8   19.22    3.33
   4  -3   8   19.40    2.65
   4  -3   8   15.81    3.33
   4   3   8   16.32    2.31
  -4  -3  -9  194.55    9.23
  -4  -3  -9  188.32    8.80
  -4   3  -9  196.35    8.72
   4  -3   9  162.17    6.66
   4  -3   9  186.35    8.80
   4   3   9  131.07    5.38
  -4  -3 -10   35.03    4.78
  -4  -3 -10   27.77    4.02
  -4   3 -10   29.22    4.10
   4  -3  10   23.07    3.25
   4  -3  10   31.53    4.44
   4   3  10    1.88    1.28
  -4  -3 -11   17.94    4.19
  -4  -3 -11   18.03    3.67
  -4   3 -11   18.37    3.59
   4  -3  11   10.25    2.82
   4  -3  11   22.47    4.10
   4   3  11   -0.26    1.20
  -4  -3 -12   24.01    4.61
  -4  -3 -12   33.58    4.53
  -4   3 -12   33.41    5.04
  -4   3 -12   30.50    4.36
   4  -3  12   20.59    3.67
  -4  -3 -13   12.22    4.36
  -4  -3 -13    8.54    3.33
  -4   3 -13    9.57    4.10
  -4   3 -13   10.85    3.42
   4  -3  13    1.88    2.91
  -4  -3 -14   27.77    5.38
  -4  -3 -14   39.30    5.21
  -4   3 -14   41.18    5.90
  -4   3 -14   35.80    4.87
   4  -3  14   23.41    4.27
  -4  -3 -15   -0.26    3.84
  -4  -3 -15    1.45    3.25
  -4   3 -15    1.28    3.84
  -4   3 -15   -0.68    3.08
   4  -3  15    0.51    3.50
  -4  -3 -16    7.35    4.87
  -4  -3 -16    9.48    4.10
  -4   3 -16    8.63    4.27
  -4   3 -16    4.36    4.10
  -4   3 -16    2.99    3.67
   4  -3  16   -0.60    3.50
  -4  -3 -17    2.05    3.84
  -4   3 -17    6.75    4.70
  -4   3 -17    4.87    4.87
  -4  -4  20    5.72    4.87
   4   4 -20    7.43    5.47
  -4  -4  19    7.26    4.70
  -4   4  19   -0.60    4.61
   4   4 -19    6.58    5.04
  -4  -4  18    1.71    4.10
  -4   4  18    7.09    4.78
   4  -4 -18    4.02    3.93
   4  -4 -18    5.04    3.42
   4   4 -18    7.43    4.78
   4   4 -18    9.57    3.93
  -4  -4  17   11.79    4.19
  -4   4  17   15.89    4.87
   4  -4 -17   15.81    4.27
   4  -4 -17   12.05    3.59
   4   4 -17   11.71    4.87
   4   4 -17   15.04    4.02
  -4  -4  16   32.90    5.04
  -4   4  16   30.33    5.30
   4  -4 -16   34.69    4.70
   4  -4 -16   31.70    4.53
   4   4 -16   30.76    5.55
   4   4 -16   27.51    4.44
  -4  -4  15   19.48    4.02
  -4   4  15   19.40    4.44
   4  -4 -15   12.56    3.67
   4  -4 -15   18.11    3.50
   4   4 -15   16.06    4.36
   4   4 -15   16.23    3.76
  -4  -4  14   45.97    5.04
  -4   4  14   54.60    5.81
   4  -4 -14   56.14    5.13
   4  -4 -14   52.46    4.96
   4   4 -14   49.47    5.81
   4   4 -14   56.22    5.38
  -4  -4  13   20.42    3.67
  -4   4  13   17.09    3.84
   4  -4 -13   20.16    3.50
   4  -4 -13   16.06    3.33
   4   4 -13   15.72    3.76
   4   4 -13   16.75    3.59
  -4  -4  12   26.23    3.76
  -4   4  12   20.93    3.84
   4  -4 -12   24.35    3.59
   4  -4 -12   17.77    3.33
   4   4 -12   25.12    4.19
   4   4 -12   23.24    3.76
  -4  -4  11   54.60    4.61
  -4   4  11   45.03    4.53
   4  -4 -11   46.31    4.36
   4  -4 -11   49.13    4.61
   4   4 -11   46.82    4.96
   4   4 -11   54.34    4.96
  -4  -4  10  182.59    7.43
  -4   4  10  189.85    8.03
   4  -4 -10  183.87    7.60
   4  -4 -10  175.67    7.95
   4   4 -10  183.10    8.54
   4   4 -10  182.25    8.20
  -4  -4   9   47.25    3.93
  -4   4   9   48.96    4.19
  -4   4   9   28.54    2.05
   4  -4  -9   51.27    4.27
   4  -4  -9   46.48    4.36
   4   4  -9   43.75    4.36
   4   4  -9   42.98    4.36
  -4  -4   8   39.65    3.50
  -4  -4   8   29.31    2.14
  -4   4   8   43.06    3.76
  -4   4   8   36.31    2.48
   4  -4  -8   48.10    4.02
   4  -4  -8   43.58    4.10
   4   4  -8   39.90    4.02
   4   4  -8   42.38    4.19
  -4  -4   7  277.18    8.12
  -4  -4   7  268.38    6.41
  -4   4   7  297.94    8.29
  -4   4   7  289.65    7.01
   4  -4  -7  289.31    8.89
   4  -4  -7  287.69    9.57
   4   4  -7  271.79    9.06
   4   4  -7  283.84    9.66
  -4  -4   6   99.37    4.87
  -4  -4   6   95.78    4.10
  -4   4   6  105.35    4.70
  -4   4   6   98.26    4.36
   4  -4  -6  102.27    4.44
   4  -4  -6  106.63    5.47
   4  -4  -6  102.36    5.72
   4   4  -6  101.51    5.38
   4   4  -6  100.99    5.72
  -4  -4   5  267.26    7.69
  -4  -4   5  248.89    6.75
  -4   4   5  252.91    6.49
  -4   4   5  253.76    7.18
   4  -4  -5  255.64    6.41
   4  -4  -5  262.56    8.29
   4  -4  -5  260.09    8.80
   4   4  -5  259.40    7.43
   4   4  -5  260.34    8.03
   4   4  -5  244.88    8.63
  -4  -4   4  450.97    9.83
  -4  -4   4  456.95    9.66
  -4   4   4  445.07    7.78
  -4   4   4  455.32   10.00
   4  -4  -4  451.05    7.78
   4  -4  -4  452.33   10.94
   4  -4  -4  439.69   11.36
   4   4  -4  462.07    9.83
   4   4  -4  446.18   10.00
   4   4  -4  455.41   11.62
  -4  -4   3  160.55    5.90
  -4  -4   3  120.13    5.13
  -4   4   3  166.36    4.10
  -4   4   3  162.43    6.15
   4  -4  -3  166.87    4.02
   4  -4  -3  162.51    6.66
   4  -4  -3  161.91    6.92
   4   4  -3  169.52    5.98
   4   4  -3  163.45    5.64
   4   4  -3  162.94    6.92
  -4  -4   2   83.65    4.36
  -4  -4   2   74.34    4.27
  -4   4   2   78.27    4.53
   4  -4  -2   82.54    4.87
   4  -4  -2   78.52    4.87
   4   4  -2   82.96    4.27
   4   4  -2   84.25    3.84
   4   4  -2   80.91    4.87
  -4  -4   1  192.50    6.58
  -4  -4   1  175.76    6.66
  -4   4   1  183.36    7.01
   4  -4  -1  195.92    7.35
   4   4  -1  183.70    6.41
   4   4  -1  183.10    5.13
   4   4  -1  182.25    7.09
  -4  -4   0  146.88    5.90
  -4  -4   0  149.10    6.32
  -4   4   0  145.68    6.41
   4  -4   0  145.85    6.58
   4   4   0  145.00    4.10
   4   4   0  148.84    4.10
   4   4   0  146.70    6.32
  -4  -4  -1   82.71    4.70
  -4  -4  -1   80.15    4.87
  -4   4  -1   83.05    5.13
   4  -4   1   85.61    5.21
   4   4   1   84.33    2.73
   4   4   1   82.45    2.73
   4   4   1   85.02    4.87
  -4  -4  -2   57.93    4.19
  -4  -4  -2   58.53    4.36
  -4   4  -2   58.36    4.53
   4  -4   2   58.53    4.53
   4   4   2   59.47    4.10
  -4  -4  -3  201.30    7.69
  -4  -4  -3  194.13    7.86
  -4   4  -3  198.57    8.12
   4  -4   3  203.35    8.20
   4   4   3  199.34    7.18
  -4  -4  -4   -0.43    1.97
  -4  -4  -4   -1.03    1.62
  -4   4  -4    0.00    1.97
   4  -4   4    0.85    1.97
   4   4   4    1.54    1.54
  -4  -4  -5   65.53    5.04
  -4  -4  -5   58.10    4.78
  -4   4  -5   69.81    2.82
  -4   4  -5   64.00    2.65
  -4   4  -5   68.52    5.30
   4  -4   5   67.07    5.30
   4   4   5   74.25    4.53
  -4  -4  -6  433.02   12.65
  -4  -4  -6  411.49   12.56
  -4   4  -6  447.38    7.95
  -4   4  -6  426.79    7.60
  -4   4  -6  437.12   12.90
   4  -4   6  420.29   12.73
   4   4   6  449.00   10.68
  -4  -4  -7  410.30   12.82
  -4  -4  -7  395.60   12.65
  -4   4  -7  410.21    8.46
  -4   4  -7  401.58    8.20
  -4   4  -7  398.33   12.65
   4  -4   7  400.47   12.90
   4   4   7  370.74    9.66
  -4  -4  -8   10.00    3.50
  -4  -4  -8   11.36    3.08
  -4   4  -8    9.66    2.22
  -4   4  -8   11.62    3.16
   4  -4   8   10.08    3.42
   4   4   8    5.13    1.88
  -4  -4  -9  134.66    8.20
  -4  -4  -9  133.29    7.95
  -4   4  -9  120.39    5.47
  -4   4  -9  122.95    7.60
   4  -4   9  130.13    8.12
   4   4   9   20.93    2.48
  -4  -4 -10    5.90    3.50
  -4  -4 -10    4.61    2.91
  -4   4 -10    7.78    2.56
  -4   4 -10    8.20    3.16
   4  -4  10    0.34    1.62
   4  -4  10    7.18    3.50
   4   4  10   -1.28    1.20
  -4  -4 -11   38.02    5.38
  -4  -4 -11   40.24    5.21
  -4   4 -11   34.18    3.84
  -4   4 -11   35.97    4.87
   4  -4  11    0.60    1.79
   4  -4  11   37.42    5.30
  -4  -4 -12   13.41    4.27
  -4  -4 -12   17.17    4.10
  -4   4 -12   12.65    3.16
  -4   4 -12   15.64    4.53
  -4   4 -12   17.86    4.19
   4  -4  12   -0.43    1.88
   4  -4  12   15.47    4.61
  -4  -4 -13    7.86    4.19
  -4  -4 -13    2.82    3.33
  -4   4 -13    4.10    3.33
  -4   4 -13    3.42    3.67
  -4   4 -13    3.93    3.42
  -4  -4 -14    5.90    4.36
  -4  -4 -14   11.11    4.02
  -4   4 -14    6.32    4.19
  -4   4 -14   11.36    4.10
  -4  -4 -15   31.02    6.07
  -4  -4 -15   37.25    5.90
  -4   4 -15   32.30    6.15
  -4   4 -15   34.35    5.47
  -4  -4 -16   32.30    5.72
  -4   4 -16   34.01    6.41
  -4   4 -16   31.36    5.55
  -4  -4 -17   21.36    5.21
  -4   4 -17   19.57    6.07
   4  -5 -19   19.31    5.04
   4   5 -19   17.00    6.41
   4   5 -19   13.50    5.13
  -4  -5  18    2.56    3.84
  -4   5  18   15.47    5.47
   4  -5 -18   10.94    4.36
   4   5 -18   25.55    6.24
   4   5 -18   13.93    4.87
  -4  -5  17   15.55    4.36
  -4   5  17   33.49    6.15
   4  -5 -17   28.03    5.13
   4   5 -17   37.51    6.49
   4   5 -17   26.49    5.21
  -4  -5  16   26.57    4.61
  -4   5  16   61.52    7.01
   4  -5 -16   60.92    5.98
   4  -5 -16   57.42    6.15
   4   5 -16   62.80    7.35
   4   5 -16   61.60    6.58
  -4  -5  15    6.24    3.33
  -4   5  15    5.30    3.84
   4  -5 -15    1.71    3.33
   4  -5 -15    5.81    3.33
   4   5 -15    2.14    3.93
   4   5 -15    5.90    3.67
  -4  -5  14   37.59    4.61
  -4   5  14   62.89    6.32
   4  -5 -14   68.10    5.72
   4  -5 -14   49.30    5.47
   4   5 -14   57.16    6.49
   4   5 -14   57.67    5.90
  -4  -5  13   27.51    4.02
  -4   5  13   43.75    5.30
   4  -5 -13   50.92    5.04
   4  -5 -13   45.46    5.13
   4   5 -13   47.16    5.81
   4   5 -13   50.24    5.55
  -4  -5  12   15.04    3.08
  -4   5  12   23.15    4.02
   4  -5 -12   23.75    3.76
   4  -5 -12   21.79    3.84
   4   5 -12   22.47    4.44
   4   5 -12   21.96    4.27
  -4  -5  11   42.21    4.19
  -4   5  11   61.69    5.38
   4  -5 -11   67.50    5.30
   4  -5 -11   58.44    5.47
   4   5 -11   59.21    5.90
   4   5 -11   62.97    5.90
  -4  -5  10    3.42    2.22
  -4   5  10    5.81    2.73
  -4   5  10   -0.09    1.03
   4  -5 -10    2.65    2.56
   4  -5 -10    2.56    2.48
   4   5 -10    2.65    2.73
   4   5 -10    4.10    3.08
  -4  -5   9   75.53    4.87
  -4   5   9   85.70    5.47
  -4   5   9    0.00    1.11
   4  -5  -9   82.45    5.47
   4  -5  -9   87.92    6.24
   4   5  -9   85.87    6.24
   4   5  -9   82.20    6.32
  -4  -5   8  280.00    8.72
  -4  -5   8  179.69    5.98
  -4   5   8  285.21    8.89
  -4   5   8  202.16    6.49
   4  -5  -8  286.32    9.57
   4  -5  -8  288.62   10.77
   4   5  -8  272.13   10.17
   4   5  -8  287.17   10.85
  -4  -5   7  399.79   10.08
  -4  -5   7  299.56    8.03
  -4   5   7  421.40   10.08
  -4   5   7  359.97    9.06
   4  -5  -7  403.72   11.28
   4  -5  -7  404.66   12.47
   4   5  -7  409.70   11.96
   4   5  -7  418.07   12.82
  -4  -5   6    1.20    1.79
  -4  -5   6    1.79    1.62
  -4   5   6    1.79    1.62
  -4   5   6    0.85    1.62
   4  -5  -6    0.85    1.37
   4  -5  -6   -0.17    2.22
   4  -5  -6    3.33    2.39
   4   5  -6    2.91    2.14
   4   5  -6    1.62    2.31
  -4  -5   5  153.97    6.15
  -4  -5   5  154.05    6.24
  -4   5   5  150.38    5.13
  -4   5   5  155.93    6.41
   4  -5  -5  110.73    4.36
   4  -5  -5  158.50    7.09
   4  -5  -5  163.11    7.86
   4   5  -5  159.44    6.84
   4   5  -5  142.77    7.43
  -4  -5   4  251.88    7.78
  -4  -5   4  234.37    7.86
  -4   5   4  237.02    5.72
  -4   5   4  250.77    8.29
   4  -5  -4  171.31    4.78
   4  -5  -4  251.97    8.89
   4  -5  -4  237.27    9.23
   4   5  -4  253.25    8.20
   4   5  -4  237.10    9.31
  -4  -5   3  102.45    5.04
  -4   5   3   94.16    5.38
   4  -5  -3   68.78    2.56
   4  -5  -3   99.88    5.81
   4  -5  -3  106.12    6.24
   4   5  -3   99.63    4.96
   4   5  -3  100.74    6.15
  -4  -5   2  213.35    7.26
  -4  -5   2  199.68    7.69
  -4   5   2  198.06    7.78
   4  -5  -2  195.75    8.03
   4  -5  -2  197.97    8.37
   4   5  -2  197.80    6.49
   4   5  -2  208.14    8.46
  -4  -5   1  112.44    5.47
  -4  -5   1  116.29    6.15
  -4   5   1  109.62    6.07
   4  -5  -1  119.88    6.49
   4   5  -1  112.78    4.61
   4   5  -1  109.20    6.24
  -4  -5   0   52.97    4.02
  -4  -5   0   57.84    4.70
  -4   5   0   50.24    4.44
   4  -5   0   51.69    4.61
   4   5   0   44.34    2.82
   4   5   0   53.40    4.44
  -4  -5  -1  220.01    7.95
  -4  -5  -1  215.83    8.72
  -4   5  -1  219.50    8.80
   4  -5   1  223.18    8.97
   4   5   1  154.31    4.53
   4   5   1  147.30    4.36
   4   5   1  220.27    8.46
  -4  -5  -2    8.37    2.56
  -4  -5  -2   10.08    2.73
  -4   5  -2   10.17    2.73
   4  -5   2   11.28    2.91
   4   5   2    3.59    1.03
   4   5   2   10.42    2.56
  -4  -5  -3    5.21    2.56
  -4  -5  -3   10.00    2.65
  -4   5  -3    9.06    2.73
   4  -5   3   10.34    3.08
   4   5   3    7.69    2.39
  -4  -5  -4   90.91    5.90
  -4  -5  -4   83.99    6.07
  -4   5  -4   96.55    6.49
   4  -5   4   93.39    6.49
   4   5   4   94.33    5.55
  -4  -5  -5   24.18    3.84
  -4  -5  -5   22.90    3.76
  -4   5  -5   24.09    4.02
   4  -5   5   25.46    4.19
   4   5   5   22.13    3.16
  -4  -5  -6   30.59    4.36
  -4  -5  -6   33.66    4.36
  -4   5  -6   33.24    4.53
   4  -5   6   27.77    4.53
   4   5   6   26.83    3.33
  -4  -5  -7   79.80    6.32
  -4  -5  -7   94.33    6.92
  -4   5  -7   76.47    6.41
   4  -5   7   80.57    6.66
   4   5   7   61.18    4.44
  -4  -5  -8   68.35    6.24
  -4  -5  -8   58.70    5.81
  -4   5  -8   61.52    5.98
   4  -5   8   57.25    6.07
   4   5   8   19.40    2.73
  -4  -5  -9    2.91    3.42
  -4  -5  -9    5.21    3.42
  -4   5  -9    3.67    3.25
   4  -5   9    6.49    3.84
   4   5   9    0.00    1.45
  -4  -5 -10  136.45    8.89
  -4  -5 -10  130.64    8.72
  -4   5 -10  131.50    8.63
   4  -5  10  141.92    9.31
  -4  -5 -11    0.43    3.59
  -4  -5 -11   -0.09    2.99
  -4   5 -11    5.55    3.67
   4  -5  11    2.56    3.93
  -4  -5 -12    9.06    4.36
  -4  -5 -12    7.26    3.84
  -4   5 -12    4.44    4.27
  -4   5 -12    2.91    3.76
   4  -5  12    4.61    4.27
  -4  -5 -13   14.95    5.04
  -4  -5 -13   13.50    4.19
  -4   5 -13   10.51    4.70
  -4   5 -13   15.47    4.61
   4  -5  13   15.04    5.21
  -4  -5 -14    2.22    4.44
  -4  -5 -14   -1.45    3.25
  -4   5 -14   -0.51    4.27
  -4   5 -14   -1.45    3.59
  -4  -5 -15    5.90    4.19
  -4   5 -15    2.65    4.78
  -4   5 -15    6.75    4.53
  -4  -5 -16   -0.85    4.27
   4  -6 -18    1.45    4.19
   4   6 -18    0.00    5.21
   4   6 -18    0.17    4.61
  -4   6  17    5.47    4.61
   4  -6 -17    3.93    4.19
   4   6 -17    8.46    5.30
   4   6 -17    0.94    4.53
  -4   6  16   10.77    4.78
   4  -6 -16    8.03    4.10
   4   6 -16   13.76    5.30
   4   6 -16   12.73    5.04
  -4   6  15    9.91    4.53
   4  -6 -15    8.80    4.10
   4   6 -15    4.44    4.44
   4   6 -15   16.83    4.96
  -4   6  14    4.70    3.84
   4  -6 -14    9.48    3.67
   4  -6 -14    6.58    3.59
   4   6 -14    7.95    4.53
   4   6 -14    3.33    4.02
  -4  -6  13    1.03    2.31
  -4   6  13    0.60    3.33
   4  -6 -13    0.77    2.99
   4  -6 -13    0.26    3.25
   4   6 -13   -0.94    3.76
   4   6 -13   -1.97    3.59
  -4  -6  12   -0.51    2.05
  -4   6  12   20.51    4.19
   4  -6 -12   15.72    3.84
   4  -6 -12   13.33    3.84
   4   6 -12   12.82    4.19
   4   6 -12   14.18    4.36
  -4  -6  11    4.70    2.22
  -4   6  11   52.72    5.21
   4  -6 -11   53.06    5.21
   4  -6 -11   54.00    5.98
   4   6 -11   46.48    5.64
   4   6 -11   48.53    5.90
  -4  -6  10    5.55    2.14
  -4   6  10   31.53    4.02
   4  -6 -10   25.21    3.84
   4  -6 -10   27.34    4.44
   4   6 -10   33.32    4.87
   4   6 -10   32.04    5.04
  -4  -6   9    0.17    1.88
  -4   6   9    4.87    2.56
  -4   6   9   -0.17    1.45
   4  -6  -9    4.96    2.82
   4  -6  -9    5.30    3.08
   4   6  -9    6.32    3.16
   4   6  -9    5.04    3.42
  -4  -6   8    0.34    1.88
  -4  -6   8   -0.77    1.45
  -4   6   8    5.64    2.39
  -4   6   8    0.60    1.62
   4  -6  -8    5.64    3.08
   4  -6  -8    5.64    3.25
   4   6  -8    2.48    2.65
   4   6  -8    4.87    3.33
  -4  -6   7   89.97    5.13
  -4  -6   7  106.03    5.64
  -4   6   7  152.69    6.32
  -4   6   7  104.58    5.64
   4  -6  -7  162.17    7.86
   4  -6  -7  152.77    8.63
   4   6  -7  149.18    7.86
   4   6  -7  149.70    8.63
  -4  -6   6   50.92    3.93
  -4  -6   6   57.25    4.44
  -4   6   6   80.15    4.36
  -4   6   6   76.13    5.13
   4  -6  -6   90.23    6.07
   4  -6  -6   86.47    6.58
   4   6  -6   80.49    5.81
   4   6  -6   77.41    6.41
  -4  -6   5  165.59    6.58
  -4  -6   5  215.49    8.20
  -4   6   5  215.91    8.37
   4  -6  -5    0.68    1.11
   4  -6  -5  208.31    8.80
   4  -6  -5  217.45    9.91
   4   6  -5  217.88    8.63
   4   6  -5  227.62   10.17
  -4  -6   4   18.80    2.73
  -4  -6   4   17.09    3.08
  -4   6   4   20.08    3.33
   4  -6  -4    0.09    0.94
   4  -6  -4   25.12    3.84
   4  -6  -4   21.28    3.76
   4   6  -4   25.29    3.33
   4   6  -4   20.16    3.84
  -4  -6   3   23.58    3.08
  -4  -6   3   32.38    3.93
  -4   6   3   32.30    3.93
   4  -6  -3   31.27    4.10
   4  -6  -3   31.36    4.27
   4   6  -3   35.71    3.59
   4   6  -3   36.65    4.53
  -4  -6   2   98.17    5.38
  -4  -6   2  112.02    6.58
  -4   6   2  109.11    6.66
   4  -6  -2  110.22    6.84
   4  -6  -2  103.56    6.75
   4   6  -2   91.94    5.04
   4   6  -2  114.15    7.09
  -4  -6   1   12.47    2.73
  -4  -6   1   16.06    3.42
  -4   6   1   12.99    3.08
   4  -6  -1   15.38    3.42
   4   6  -1   10.68    2.05
   4   6  -1    9.40    2.99
  -4  -6   0   63.40    4.61
  -4  -6   0   56.22    5.13
  -4   6   0   52.21    5.04
   4  -6   0   63.65    5.55
   4   6   0   56.05    5.13
  -4  -6  -1    9.91    2.65
  -4  -6  -1    6.66    2.82
  -4   6  -1    6.49    2.91
   4  -6   1    8.89    3.25
   4   6   1    0.09    1.03
   4   6   1   10.94    3.16
  -4  -6  -2   17.26    3.25
  -4  -6  -2   20.08    3.76
  -4   6  -2   15.55    3.59
   4  -6   2   15.38    3.67
   4   6   2    0.43    0.94
   4   6   2   17.09    3.50
  -4  -6  -3   56.14    4.96
  -4  -6  -3   60.32    5.81
  -4   6  -3   55.20    5.55
   4  -6   3   52.80    5.47
   4   6   3   51.27    4.87
  -4  -6  -4   36.57    4.36
  -4  -6  -4   34.18    4.78
  -4   6  -4   37.77    4.96
   4  -6   4   35.54    4.96
   4   6   4   33.92    4.19
  -4  -6  -5   78.18    6.15
  -4  -6  -5   76.04    6.58
  -4   6  -5   79.63    6.75
   4  -6   5   75.27    6.66
   4   6   5   84.59    5.81
  -4  -6  -6   26.49    4.44
  -4  -6  -6   20.59    4.27
  -4   6  -6   19.05    4.27
   4  -6   6   19.65    4.36
   4   6   6   17.17    3.16
  -4  -6  -7   35.54    5.04
  -4  -6  -7   34.52    5.04
  -4   6  -7   37.42    5.30
   4  -6   7   35.63    5.55
   4   6   7   15.55    2.99
  -4  -6  -8    5.64    3.67
  -4  -6  -8    4.27    3.42
  -4   6  -8    8.54    3.76
   4  -6   8    7.18    3.93
   4   6   8    0.00    1.79
  -4  -6  -9   12.30    4.36
  -4  -6  -9    8.37    3.84
  -4   6  -9    8.80    4.02
   4  -6   9    9.31    4.44
  -4  -6 -10   -0.60    4.02
  -4  -6 -10   -2.31    3.59
  -4   6 -10   -1.03    3.59
   4  -6  10    0.68    4.10
  -4  -6 -11   29.22    5.72
  -4  -6 -11   30.67    5.55
  -4   6 -11   18.97    5.21
   4  -6  11   29.99    6.07
  -4  -6 -12   79.21    8.12
  -4  -6 -12   81.51    7.95
  -4   6 -12   74.85    7.86
   4  -6  12   70.06    8.03
  -4  -6 -13    9.48    5.21
  -4  -6 -13   14.44    5.04
  -4   6 -13   11.62    5.38
  -4   6 -13   17.69    5.38
   4  -6  13   12.56    5.90
  -4  -6 -14   17.52    5.21
  -4   6 -14   11.53    5.90
  -4   6 -14   14.61    5.13
  -4   7  16   23.15    5.81
   4  -7 -16   13.84    5.13
   4   7 -16   12.05    5.81
   4   7 -16   20.68    5.90
  -4   7  15   21.79    5.47
   4  -7 -15   18.88    5.47
   4   7 -15   29.65    6.41
   4   7 -15   24.61    6.15
  -4   7  14   12.30    4.78
   4  -7 -14   13.33    4.87
   4   7 -14   10.08    5.21
   4   7 -14   15.64    5.30
  -4   7  13    2.14    3.50
   4  -7 -13   -1.11    3.33
   4   7 -13   -1.62    4.02
   4   7 -13    0.26    4.19
  -4   7  12   37.68    5.04
   4  -7 -12   44.94    5.38
   4  -7 -12   29.65    5.38
   4   7 -12   41.87    6.41
   4   7 -12   40.76    6.41
  -4   7  11   44.69    5.13
   4  -7 -11   40.84    5.21
   4  -7 -11   36.48    5.55
   4   7 -11   38.02    5.72
   4   7 -11   40.67    6.24
  -4   7  10   14.10    3.50
   4  -7 -10   -0.68    2.14
   4  -7 -10   22.90    4.36
   4  -7 -10   10.42    4.10
   4   7 -10   14.10    4.36
   4   7 -10   15.29    4.70
   4  -7  -9   -1.03    1.88
   4  -7  -9   60.07    5.64
   4  -7  -9   65.11    6.75
   4   7  -9   65.96    6.41
   4   7  -9   61.86    6.92
  -4  -7   8   -0.94    1.88
  -4   7   8    0.94    1.88
   4  -7  -8   -0.77    1.88
   4  -7  -8   19.91    4.10
   4  -7  -8   18.28    4.36
   4   7  -8   16.49    4.10
   4   7  -8   12.90    4.44
  -4  -7   7   -0.34    1.62
  -4  -7   7   -0.09    1.97
  -4   7   7   12.39    2.99
   4  -7  -7   23.92    4.19
   4  -7  -7   16.92    4.19
   4   7  -7   18.80    4.10
   4   7  -7   19.82    4.70
  -4  -7   6   -1.11    1.54
  -4  -7   6   97.32    6.24
  -4   7   6  106.46    6.58
   4  -7  -6  148.50    8.12
   4  -7  -6  133.38    8.89
   4   7  -6  145.17    8.12
   4   7  -6  144.14    9.14
  -4  -7   5    0.68    1.62
  -4  -7   5   22.90    3.76
  -4   7   5   29.22    4.19
   4  -7  -5   39.73    4.87
   4  -7  -5   34.01    4.96
   4   7  -5   32.47    4.27
   4   7  -5   38.45    5.47
  -4  -7   4    0.85    1.71
  -4  -7   4    2.05    1.88
  -4   7   4   51.27    5.21
   4  -7  -4   54.77    5.64
   4  -7  -4   47.51    5.64
   4   7  -4   39.05    4.36
   4   7  -4   60.75    6.32
  -4  -7   3  219.84    9.66
  -4   7   3  222.07    9.91
   4  -7  -3  230.78   10.25
   4  -7  -3  214.46   10.59
   4   7  -3  152.77    7.35
   4   7  -3  224.88   10.85
  -4  -7   2   49.47    4.10
  -4  -7   2  146.62    8.20
  -4   7   2  139.78    8.29
   4  -7  -2  148.76    8.46
   4  -7  -2  134.74    8.54
   4   7  -2   60.75    4.61
   4   7  -2  146.11    8.72
  -4  -7   1   35.29    3.76
  -4  -7   1   71.77    6.32
  -4   7   1   69.64    6.32
   4  -7  -1   79.38    6.66
   4   7  -1    1.79    1.71
   4   7  -1   66.05    6.24
  -4  -7   0   21.19    3.42
  -4  -7   0   31.96    4.70
  -4   7   0   32.72    4.87
   4  -7   0   33.66    4.96
   4   7   0    0.60    1.45
   4   7   0   36.91    5.13
  -4  -7  -1    0.43    2.39
  -4  -7  -1    2.91    3.08
  -4   7  -1   -0.85    3.25
   4  -7   1    1.03    3.16
   4   7   1    0.09    3.08
  -4  -7  -2   31.19    4.10
  -4  -7  -2   38.62    5.21
  -4   7  -2   38.79    5.38
   4  -7   2   41.44    5.47
   4   7   2   39.13    4.96
  -4  -7  -3   14.87    3.42
  -4  -7  -3   20.59    4.70
  -4   7  -3   21.19    4.70
   4  -7   3   18.88    4.53
   4   7   3   20.76    4.19
  -4  -7  -4   54.85    5.47
  -4  -7  -4   55.45    6.32
  -4   7  -4   57.93    6.41
   4  -7   4   46.40    6.07
   4   7   4   51.18    5.30
  -4  -7  -5   70.49    6.15
  -4  -7  -5   72.37    7.01
  -4   7  -5   75.27    7.26
   4  -7   5   85.44    7.69
   4   7   5   54.85    5.38
  -4  -7  -6   48.79    5.72
  -4  -7  -6   42.98    6.07
  -4   7  -6   38.79    5.81
   4  -7   6   48.19    6.32
   4   7   6   26.49    4.19
  -4  -7  -7   -2.31    3.50
  -4  -7  -7    0.09    3.59
  -4   7  -7   -0.60    3.76
   4  -7   7   -0.26    3.93
   4   7   7    0.26    2.14
  -4  -7  -8   29.82    5.38
  -4  -7  -8   18.71    4.96
  -4   7  -8   28.28    5.72
   4  -7   8   23.92    5.72
  -4  -7  -9    1.79    4.36
  -4  -7  -9    0.43    3.67
  -4   7  -9    0.34    4.10
   4  -7   9   -0.43    4.44
  -4  -7 -10   31.19    5.90
  -4  -7 -10   21.70    5.47
  -4   7 -10   25.63    6.07
   4  -7  10   31.10    6.66
  -4  -7 -11   83.90    8.63
  -4  -7 -11   71.86    8.37
  -4   7 -11   70.66    8.12
   4  -7  11   76.98    8.80
  -4  -7 -12   -4.61    4.36
  -4  -7 -12    2.48    4.53
  -4   7 -12   -2.14    4.78
  -4   7 -12   -0.43    4.61
   4  -7  12    2.91    5.21
   4  -8 -13   -1.11    4.44
   4   8 -13   -1.20    5.04
   4   8 -13    4.78    5.55
   4  -8 -12    5.47    4.36
   4   8 -12    2.91    4.61
   4   8 -12    3.76    5.04
   4  -8 -11    5.98    4.27
   4   8 -11   10.25    5.04
   4   8 -11    3.76    5.04
   4  -8 -10   17.00    5.21
   4   8 -10   15.29    4.78
   4   8 -10   15.72    5.72
   4  -8  -9   10.08    4.10
   4  -8  -9   10.17    4.61
   4   8  -9   10.85    4.61
   4   8  -9    6.66    4.70
   4  -8  -8   15.98    4.44
   4  -8  -8   11.11    4.78
   4   8  -8   18.80    4.78
   4   8  -8   18.28    5.38
  -4  -8   7   -0.85    2.22
  -4   8   7    0.00    2.48
   4  -8  -7   62.29    6.24
   4  -8  -7   52.12    6.49
   4   8  -7   53.57    5.98
   4   8  -7   64.68    7.35
  -4  -8   6    0.85    2.48
  -4   8   6    8.20    3.50
   4  -8  -6    9.31    4.27
   4  -8  -6   15.64    4.70
   4   8  -6    7.26    3.42
   4   8  -6   21.10    5.21
  -4  -8   5   24.44    4.27
  -4   8   5   30.33    4.61
   4  -8  -5   35.63    5.38
   4  -8  -5   30.08    5.47
   4   8  -5   27.09    4.44
   4   8  -5   36.06    5.98
  -4  -8   4   40.24    5.04
  -4   8   4   86.04    7.09
   4  -8  -4   87.92    7.26
   4  -8  -4   86.64    7.86
   4   8  -4   31.02    4.36
   4   8  -4   88.77    8.03
  -4  -8   3   13.24    4.10
  -4   8   3   16.15    4.44
   4  -8  -3   12.05    4.27
   4  -8  -3   14.18    4.44
   4   8  -3    0.17    2.14
   4   8  -3   18.20    4.87
  -4  -8   2    1.79    3.59
  -4   8   2    3.25    3.76
   4  -8  -2    4.36    3.93
   4  -8  -2    5.13    3.76
   4   8  -2   -0.43    1.88
   4   8  -2    2.22    4.10
  -4  -8   1   42.81    5.81
  -4   8   1   48.70    6.07
   4  -8  -1   39.82    5.64
   4   8  -1   47.08    6.15
  -4  -8   0    6.15    4.10
  -4   8   0   12.13    4.36
   4  -8   0   12.22    4.36
   4   8   0   13.24    4.44
  -4  -8  -1   -1.03    2.22
  -4  -8  -1   29.99    5.30
  -4   8  -1   25.12    5.21
   4  -8   1   23.24    5.38
   4   8   1   24.78    5.13
  -4  -8  -2    0.09    2.39
  -4  -8  -2   43.15    5.98
  -4   8  -2   46.14    6.32
   4  -8   2   52.89    6.66
   4   8   2   49.56    6.15
  -4  -8  -3    0.00    2.48
  -4  -8  -3    2.73    4.19
  -4   8  -3    6.15    4.36
   4  -8   3    2.05    4.19
   4   8   3    5.04    3.76
  -4  -8  -4    1.54    2.91
  -4  -8  -4    8.29    4.27
  -4   8  -4    7.43    4.44
   4  -8   4    6.15    4.87
   4   8   4    4.70    3.67
  -4  -8  -5   16.66    4.19
  -4  -8  -5   33.84    6.24
  -4   8  -5   39.90    6.49
   4  -8   5   35.03    6.32
   4   8   5   25.55    4.78
  -4  -8  -6   -2.05    3.50
  -4  -8  -6    1.97    4.02
  -4   8  -6   -0.94    4.27
   4  -8   6   -3.16    4.36
   4   8   6   -1.03    2.73
  -4  -8  -7    6.66    4.44
  -4  -8  -7   21.28    5.38
  -4   8  -7   16.83    5.47
   4  -8   7   13.67    5.90
  -4  -8  -8    0.43    4.19
  -4  -8  -8    5.13    4.96
  -4   8  -8    4.44    4.96
   4  -8   8    2.91    5.13
  -4  -8  -9    5.38    4.96
  -4  -8  -9    8.63    5.13
  -4   8  -9    3.33    5.13
   4  -8   9    6.24    5.47
  -4  -8 -10   34.52    6.58
  -4  -8 -10   38.19    6.92
  -4   8 -10   37.00    7.18
   4  -8  10   45.71    7.78
   4  -9 -10    0.17    4.36
   4   9 -10    5.04    4.78
   4   9 -10   -3.59    5.30
   4  -9  -9   14.61    5.55
   4   9  -9   12.73    4.78
   4   9  -9   25.80    6.66
   4  -9  -8   72.80    8.37
   4   9  -8   54.09    6.84
   4   9  -8   77.24    8.80
   4  -9  -7   11.11    5.38
   4  -9  -7   10.68    5.04
   4   9  -7   12.05    4.44
   4   9  -7   11.62    5.64
  -4  -9   6    0.68    2.99
  -4   9   6   -1.03    3.16
   4  -9  -6   33.58    6.07
   4  -9  -6   27.43    5.81
   4   9  -6   13.33    4.02
   4   9  -6   30.93    6.49
  -4  -9   5    0.09    2.99
  -4   9   5    9.66    4.44
   4  -9  -5    9.31    4.53
   4  -9  -5    3.59    4.44
   4   9  -5    1.37    2.73
   4   9  -5    6.49    4.96
  -4  -9   4   14.35    4.53
  -4   9   4   17.34    4.87
   4  -9  -4   17.52    5.04
   4  -9  -4   23.24    5.81
   4   9  -4   19.57    5.55
  -4  -9   3    1.79    3.93
  -4   9   3    3.08    4.10
   4  -9  -3    6.32    4.44
   4  -9  -3    1.28    4.02
   4   9  -3   -2.05    4.53
  -4  -9   2   65.02    7.26
  -4   9   2   63.65    7.35
   4  -9  -2   70.66    7.60
   4   9  -2   63.31    7.78
  -4  -9   1   26.23    5.81
  -4   9   1   26.66    5.81
   4  -9  -1   27.34    5.98
   4   9  -1   22.30    5.64
  -4  -9   0   66.13    7.60
  -4   9   0   72.46    7.95
   4  -9   0   67.41    7.86
   4   9   0   67.24    7.78
  -4  -9  -1   48.45    6.66
  -4   9  -1   49.13    7.01
   4  -9   1   35.80    6.66
   4   9   1   52.21    6.92
  -4  -9  -2   66.39    7.60
  -4   9  -2   61.09    7.78
   4  -9   2   61.60    7.86
   4   9   2   75.10    7.86
  -4  -9  -3   65.53    7.95
  -4   9  -3   56.99    7.60
   4  -9   3   51.52    7.60
   4   9   3   61.60    7.18
  -4  -9  -4   31.19    6.49
  -4   9  -4   38.02    7.01
   4  -9   4   28.97    6.49
   4   9   4   15.29    5.04
  -4  -9  -5    4.61    5.04
  -4   9  -5    5.64    5.13
   4  -9   5    0.94    5.04
   4   9   5    0.09    3.67
  -4  -9  -6    3.93    4.96
  -4   9  -6    5.72    5.13
   4  -9   6    3.67    5.47
   5   0 -22    8.37    5.04
  -5   0  21    8.29    5.21
   5   0 -21   14.01    5.38
  -5   0  20   24.52    5.90
   5   0 -20   23.15    5.55
  -5   0  19   31.19    5.90
   5   0 -19   44.52    6.07
  -5   0  18   -0.94    3.42
   5   0 -18    0.00    3.33
  -5   0  17   76.73    7.18
   5   0 -17   82.37    6.92
  -5   0  16   -0.94    3.08
   5   0 -16    0.26    2.91
  -5   0  15  209.85   10.00
   5   0 -15  214.72    9.74
   5   0 -15  204.04    4.96
  -5   0  14   99.28    6.66
   5   0 -14   94.93    6.49
   5   0 -14   98.52    3.76
   5   0 -14   92.19    3.25
  -5   0  13   72.54    5.55
   5   0 -13   76.81    5.64
   5   0 -13   79.38    3.33
  -5   0  12   62.20    5.04
   5   0 -12   60.41    4.87
   5   0 -12   59.47    2.91
  -5   0  11  177.98    7.60
   5   0 -11  187.12    7.69
   5   0 -11  181.57    4.87
  -5   0  10   64.17    4.53
  -5   0  10   62.37    2.39
   5   0 -10   69.72    4.61
   5   0 -10   66.39    2.99
  -5   0   9   95.78    5.21
  -5   0   9   94.58    2.99
   5   0  -9  103.13    5.30
   5   0  -9  103.21    3.67
  -5   0   8  383.98    9.57
  -5   0   8  395.00    6.15
   5   0  -8  409.27    9.91
   5   0  -8  405.60    7.35
  -5   0   7   32.38    2.91
  -5   0   7   32.90    1.79
   5   0  -7   31.96    2.73
   5   0  -7   33.66    2.99
   5   0  -7   30.25    2.14
  -5   0   6   52.21    3.33
  -5   0   6   49.81    2.22
   5   0  -6   59.30    3.42
   5   0  -6   54.85    3.42
   5   0  -6   53.57    2.73
  -5   0   5  381.84    8.29
   5   0  -5  383.30    8.20
   5   0  -5  376.63    8.20
   5   0  -5  361.93    7.18
  -5   0   4 1240.97   15.21
   5   0  -4 1300.44   15.38
   5   0  -4 1251.31   15.12
   5   0  -4 1256.95   14.44
  -5   0   3    2.05    1.20
   5   0  -3    1.79    1.03
   5   0  -3    0.85    1.11
   5   0  -3    2.14    1.20
  -5   0   2   86.13    3.67
  -5   0   2   86.13    3.42
   5   0  -2   84.76    3.59
   5   0  -2   85.19    3.42
   5   0  -2   82.11    3.59
  -5   0   1 1308.13   15.12
  -5   0   1 1316.33   14.01
   5   0  -1 1341.28   15.21
   5   0  -1 1306.76   14.10
   5   0  -1 1288.99   15.47
  -5   0   0  942.52   12.73
  -5   0   0  944.65   11.36
   5   0   0  970.54   12.82
   5   0   0  954.22   11.62
   5   0   0  934.23   13.24
  -5   0  -1  692.34   11.11
  -5   0  -1  704.47    9.66
   5   0   1  728.65   11.28
   5   0   1  723.53    9.91
   5   0   1  713.96   11.71
  -5   0  -2  123.89    4.87
  -5   0  -2  120.22    4.02
   5   0   2  122.61    4.70
   5   0   2  128.51    4.19
   5   0   2  125.60    4.96
  -5   0  -3  292.73    7.78
  -5   0  -3  314.51    7.86
   5   0   3  314.43    6.75
   5   0   3  324.17    8.20
  -5   0  -4   41.35    3.33
  -5   0  -4   39.56    3.16
   5   0   4   40.33    2.65
   5   0   4   42.04    3.25
  -5   0  -5  171.40    6.58
   5   0   5  172.59    5.47
   5   0   5  175.33    6.32
  -5   0  -6  168.24    6.84
   5   0   6  172.51    5.72
   5   0   6  183.53    6.66
  -5   0  -7   39.22    3.93
   5   0   7   44.17    3.25
   5   0   7   48.36    3.76
  -5   0  -8   40.84    4.10
   5   0   8   48.79    3.59
   5   0   8   43.66    3.67
  -5   0  -9  187.72    8.37
  -5   0  -9  182.85    6.84
   5   0   9  187.03    7.35
  -5   0 -10   -0.60    2.31
  -5   0 -10    1.97    1.97
   5   0  10   -0.09    1.88
  -5   0 -11   95.44    6.75
  -5   0 -11  102.02    5.72
   5   0  11   79.55    5.21
  -5   0 -12    9.31    3.50
  -5   0 -12   10.59    2.91
   5   0  12    7.18    2.48
  -5   0 -13    3.08    3.33
  -5   0 -13    7.86    3.08
   5   0  13    1.28    1.97
  -5   0 -14   27.43    5.04
  -5   0 -14   35.71    4.44
  -5   0 -14   32.64    4.10
   5   0  14    0.77    2.14
  -5   0 -15   15.21    4.61
  -5   0 -15   14.18    3.67
  -5   0 -16    6.15    4.44
  -5   0 -17   36.14    6.49
   5  -1 -22   21.02    5.72
   5   1 -22   11.19    5.64
  -5  -1  21   55.28    7.60
  -5   1  21   52.21    8.37
   5  -1 -21   54.85    7.01
   5   1 -21   50.41    7.09
  -5  -1  20   17.94    5.47
  -5   1  20   13.16    5.38
   5  -1 -20   18.37    5.04
   5   1 -20   16.40    5.30
  -5  -1  19   29.31    5.72
  -5   1  19   25.63    5.72
   5  -1 -19   34.09    5.47
   5   1 -19   30.50    5.72
  -5  -1  18    4.78    4.27
  -5   1  18    7.26    4.53
   5  -1 -18    5.38    3.67
   5   1 -18    8.12    4.10
  -5  -1  17   50.15    6.07
  -5   1  17   38.53    5.64
   5  -1 -17   54.26    5.72
   5   1 -17   58.70    6.24
  -5  -1  16   62.20    6.32
  -5   1  16   76.64    6.84
   5  -1 -16   67.59    6.15
   5  -1 -16   70.92    4.10
   5   1 -16   69.38    6.32
   5   1 -16   68.27    4.10
  -5  -1  15   20.08    4.19
  -5   1  15   20.51    4.10
   5  -1 -15   17.26    3.84
   5  -1 -15   19.65    2.48
   5   1 -15   22.13    4.10
   5   1 -15   19.31    2.65
  -5  -1  14   27.00    4.27
  -5   1  14   26.40    4.10
   5  -1 -14   21.62    3.76
   5  -1 -14   27.77    2.65
   5   1 -14   29.39    4.19
   5   1 -14   27.34    2.82
  -5  -1  13   61.52    5.38
  -5   1  13   56.31    5.21
   5  -1 -13   61.35    5.04
   5  -1 -13   55.20    3.33
   5   1 -13   60.07    5.21
   5   1 -13   58.10    3.67
  -5  -1  12  263.42    9.66
  -5   1  12  275.89    9.91
   5  -1 -12  281.62    9.74
   5  -1 -12  274.61    6.92
   5   1 -12  296.40   10.34
   5   1 -12  275.30    7.35
  -5  -1  11  262.82    9.23
  -5   1  11  283.67    9.66
   5  -1 -11  278.54    9.31
   5  -1 -11  284.10    6.84
   5   1 -11  288.03    9.74
   5   1 -11  276.92    7.26
  -5  -1  10  192.25    7.60
  -5   1  10  199.59    7.69
  -5   1  10  183.02    3.93
   5  -1 -10  196.60    7.52
   5  -1 -10  192.93    5.55
   5   1 -10  200.11    7.78
   5   1 -10  199.51    6.07
  -5  -1   9   69.72    4.53
  -5   1   9   73.48    4.61
  -5   1   9   70.15    2.56
   5  -1  -9   68.27    4.36
   5  -1  -9   70.23    2.65
   5  -1  -9   70.23    3.33
   5   1  -9   76.90    4.70
   5   1  -9   70.58    3.67
  -5  -1   8  752.58   13.76
  -5   1   8  772.14   13.76
  -5   1   8  723.53    8.97
   5  -1  -8  760.44   13.76
   5  -1  -8  770.52    9.40
   5   1  -8  774.02   14.01
   5   1  -8  767.10   11.88
  -5  -1   7  469.59   10.25
  -5   1   7  484.54   10.25
  -5   1   7  474.98    8.54
   5  -1  -7  480.96   10.00
   5  -1  -7  488.13   10.51
   5  -1  -7  482.58    7.52
   5   1  -7  488.90   10.34
   5   1  -7  495.57   10.59
   5   1  -7  485.74    9.23
  -5  -1   6  582.89   11.11
  -5   1   6  579.47   10.59
  -5   1   6  572.89    9.40
   5  -1  -6  593.57   10.59
   5  -1  -6  594.00   11.19
   5  -1  -6  582.21    8.63
   5   1  -6  593.83   11.02
   5   1  -6  588.27   10.94
   5   1  -6  596.56   10.17
  -5  -1   5  110.48    4.70
  -5   1   5  110.31    4.36
   5  -1  -5  112.27    4.27
   5  -1  -5  113.47    4.70
   5  -1  -5  104.50    3.76
   5   1  -5  114.49    4.61
   5   1  -5  116.12    4.53
   5   1  -5  115.09    4.44
  -5  -1   4  402.52    8.54
  -5   1   4  421.83    8.12
   5  -1  -4  432.25    8.03
   5  -1  -4  426.61    8.80
   5  -1  -4  426.02    7.78
   5   1  -4  432.68    8.80
   5   1  -4  426.19    8.20
   5   1  -4  423.37    8.46
  -5  -1   3  246.67    6.58
  -5  -1   3  246.16    5.72
  -5   1   3  246.16    5.90
   5  -1  -3  135.26    4.27
   5  -1  -3  243.00    6.49
   5  -1  -3  238.30    5.98
   5   1  -3  248.38    6.49
   5   1  -3  244.02    5.72
   5   1  -3  245.13    6.41
  -5  -1   2  730.88   11.53
  -5  -1   2  747.96    9.74
  -5   1   2  746.17   10.25
   5  -1  -2  740.27   11.36
   5  -1  -2  738.82   11.19
   5   1  -2  766.59   11.71
   5   1  -2  762.75    9.91
   5   1  -2  755.57   11.71
  -5  -1   1  223.69    6.32
  -5  -1   1  222.24    4.70
  -5   1   1  217.96    5.30
   5  -1  -1  215.32    5.21
   5  -1  -1  222.32    6.07
   5  -1  -1  230.44    6.32
   5   1  -1  224.80    6.24
   5   1  -1  222.15    4.78
   5   1  -1  218.05    6.15
  -5  -1   0  288.45    7.35
  -5  -1   0  298.11    5.21
  -5   1   0  294.86    6.24
   5  -1   0  301.01    6.24
   5  -1   0  295.72    7.01
   5  -1   0  293.07    7.35
   5   1   0  291.27    7.26
   5   1   0  291.87    5.21
   5   1   0  293.50    7.26
  -5  -1  -1  477.45    9.74
  -5  -1  -1  492.92    6.66
  -5   1  -1  480.61    8.37
   5  -1   1  497.28    8.46
   5  -1   1  486.00    9.23
   5  -1   1  484.03    9.83
   5   1   1  493.35    9.83
   5   1   1  490.18    6.66
   5   1   1  476.09    9.48
  -5  -1  -2  583.15   11.28
  -5  -1  -2  555.72    7.09
  -5   1  -2  564.18    9.57
  -5   1  -2  554.35    9.40
   5  -1   2  538.20    9.23
   5  -1   2  552.73   10.08
   5  -1   2  572.38   11.11
   5   1   2  545.12   10.68
   5   1   2  574.60    7.35
   5   1   2  571.10   10.68
  -5  -1  -3   85.53    4.53
  -5  -1  -3   90.23    2.91
  -5   1  -3   86.55    4.02
  -5   1  -3   82.79    3.84
   5  -1   3   83.05    4.10
   5  -1   3   88.86    4.53
   5   1   3   89.29    2.91
   5   1   3   86.64    4.27
  -5  -1  -4   64.42    4.19
  -5  -1  -4   70.66    2.73
  -5   1  -4   65.71    3.67
  -5   1  -4   65.53    3.59
   5  -1   4   69.81    3.93
   5  -1   4   65.79    4.10
   5   1   4   65.02    2.65
   5   1   4   69.46    3.93
  -5  -1  -5  111.42    5.64
  -5  -1  -5  114.24    3.67
  -5   1  -5  114.07    5.04
  -5   1  -5  115.86    5.04
   5  -1   5  109.88    5.04
   5  -1   5  116.63    5.55
   5   1   5  111.84    3.67
   5   1   5  116.37    5.13
  -5  -1  -6   73.40    4.96
  -5  -1  -6   66.05    3.08
  -5  -1  -6   72.11    3.59
  -5   1  -6   73.40    4.36
   5  -1   6   63.65    4.10
   5  -1   6   72.46    4.61
   5   1   6   72.88    3.25
   5   1   6   68.10    4.10
  -5  -1  -7   33.92    3.76
  -5  -1  -7   35.46    2.56
  -5   1  -7   33.15    3.42
   5  -1   7   31.10    3.16
   5  -1   7   35.03    3.50
   5   1   7   32.55    3.08
  -5  -1  -8  267.18    9.91
  -5  -1  -8  254.88    6.75
  -5   1  -8  265.90    9.06
   5  -1   8  269.06    8.80
   5  -1   8  264.10    8.89
   5   1   8  273.84    8.29
  -5  -1  -9   66.13    5.55
  -5  -1  -9   63.57    3.76
  -5   1  -9   61.35    4.87
   5  -1   9   69.89    4.87
   5  -1   9   64.85    4.78
   5   1   9   66.82    4.36
  -5  -1 -10   36.91    4.61
  -5  -1 -10   32.04    3.08
  -5   1 -10   36.31    4.19
  -5   1 -10   33.07    3.84
   5  -1  10   32.21    3.84
   5  -1  10   38.53    4.02
   5   1  10   29.56    3.25
  -5  -1 -11   80.40    6.58
  -5  -1 -11   84.33    4.78
  -5   1 -11   89.80    6.32
  -5   1 -11   88.18    5.98
   5  -1  11   87.49    6.32
   5  -1  11   85.96    5.72
   5   1  11   51.69    4.10
  -5  -1 -12   12.30    3.84
  -5  -1 -12   16.66    2.82
  -5   1 -12   14.44    3.59
  -5   1 -12   14.27    3.33
  -5   1 -12   13.33    3.08
   5  -1  12   12.99    3.93
   5  -1  12   12.22    3.16
   5   1  12    0.94    1.62
  -5  -1 -13   80.66    7.26
  -5  -1 -13   82.37    5.30
  -5   1 -13   85.36    6.84
  -5   1 -13   84.33    6.41
  -5   1 -13   75.62    5.81
   5  -1  13   83.14    6.92
   5   1  13   -0.09    1.71
  -5  -1 -14    4.96    3.84
  -5   1 -14    4.78    3.50
  -5   1 -14   10.51    3.59
  -5   1 -14    5.81    2.99
  -5  -1 -15   15.55    4.87
  -5   1 -15   16.32    4.53
  -5   1 -15   11.96    4.10
  -5   1 -15   15.64    3.67
  -5  -1 -16    1.79    4.02
  -5  -1 -16   -2.22    3.08
  -5   1 -16    2.73    4.02
  -5   1 -16    3.16    3.67
  -5  -1 -17    4.87    5.04
  -5  -1 -17    5.21    3.93
  -5   1 -17    8.37    4.78
  -5   1 -17   13.93    4.61
   5  -2 -22   20.76    5.98
   5   2 -22   13.59    5.98
  -5  -2  21   44.43    7.26
   5  -2 -21   47.68    6.92
   5   2 -21   51.09    7.35
  -5  -2  20    5.13    4.70
  -5   2  20   13.33    5.47
   5  -2 -20    8.97    4.44
   5   2 -20    5.81    4.96
  -5  -2  19   87.49    8.12
  -5   2  19   82.71    8.29
   5  -2 -19   90.65    7.69
   5   2 -19   87.15    8.29
  -5  -2  18    2.56    3.93
  -5   2  18   -2.99    3.67
   5  -2 -18    3.93    3.76
   5   2 -18    5.13    4.10
  -5  -2  17    2.31    3.76
  -5   2  17   -0.60    3.50
   5  -2 -17   -0.17    3.33
   5  -2 -17   -0.94    2.05
   5   2 -17    1.79    3.50
   5   2 -17    0.51    2.31
  -5  -2  16   41.61    5.38
  -5   2  16   41.53    5.55
   5  -2 -16   47.85    5.38
   5  -2 -16   40.67    3.84
   5   2 -16   42.64    5.47
   5   2 -16   43.83    4.02
  -5  -2  15   22.56    4.27
  -5   2  15   18.28    4.27
   5  -2 -15   25.72    4.10
   5  -2 -15   24.35    3.16
   5   2 -15   23.50    4.36
   5   2 -15   21.62    3.16
  -5  -2  14   24.78    4.19
  -5   2  14   28.03    4.44
   5  -2 -14   25.89    4.10
   5  -2 -14   26.32    3.08
   5   2 -14   27.43    4.27
   5   2 -14   28.28    3.33
  -5  -2  13  126.88    7.26
  -5   2  13  118.25    7.18
   5  -2 -13  133.72    7.18
   5  -2 -13  132.61    5.81
   5   2 -13  133.55    7.69
   5   2 -13  135.60    6.15
  -5  -2  12    9.57    2.91
  -5   2  12   13.93    3.25
   5  -2 -12   16.23    3.08
   5  -2 -12   13.67    2.31
   5   2 -12   11.11    2.91
   5   2 -12   10.34    2.39
  -5  -2  11   41.18    4.10
  -5   2  11   41.44    4.19
   5  -2 -11   40.67    3.84
   5  -2 -11   35.46    3.16
   5   2 -11   34.86    3.93
   5   2 -11   35.12    3.33
  -5  -2  10  422.34   11.28
  -5   2  10  439.00   11.53
   5  -2 -10  439.77   11.36
   5  -2 -10  436.01    9.83
   5   2 -10  433.19   11.79
   5   2 -10  431.48   10.17
  -5  -2   9   95.52    5.21
  -5   2   9   98.17    5.30
  -5   2   9   90.91    2.73
   5  -2  -9   98.60    5.30
   5  -2  -9   98.43    4.61
   5   2  -9  101.76    5.55
   5   2  -9   95.44    4.78
  -5  -2   8   93.05    4.96
  -5   2   8   97.15    4.96
  -5   2   8   94.07    3.08
   5  -2  -8   98.69    5.13
   5  -2  -8   96.04    3.16
   5  -2  -8   90.14    4.36
   5   2  -8   92.62    5.04
   5   2  -8   98.26    4.78
  -5  -2   7  209.33    7.01
  -5  -2   7  198.57    3.59
  -5   2   7  202.16    6.58
   5  -2  -7  209.59    6.58
   5  -2  -7  204.63    7.01
   5  -2  -7  221.64    5.13
   5  -2  -7  218.31    6.66
   5   2  -7  213.52    7.18
   5   2  -7  205.66    6.66
  -5  -2   6  162.68    5.98
  -5  -2   6  151.15    3.67
  -5   2   6  166.95    5.64
   5  -2  -6  154.99    5.30
   5  -2  -6  153.28    5.98
   5  -2  -6  163.79    4.70
   5  -2  -6  160.63    5.64
   5   2  -6  166.53    5.98
   5   2  -6  169.77    6.07
   5   2  -6  157.04    5.81
  -5  -2   5  129.87    5.30
  -5   2   5  130.47    4.70
   5  -2  -5  120.47    4.36
   5  -2  -5  124.15    5.21
   5  -2  -5  130.98    4.44
   5   2  -5  128.25    5.13
   5   2  -5  129.02    4.96
   5   2  -5  133.20    5.30
  -5  -2   4  423.37    9.23
  -5   2   4  412.17    7.78
   5  -2  -4  415.93    7.69
   5  -2  -4  407.48    9.31
   5  -2  -4  418.24    8.20
   5   2  -4  418.16    9.06
   5   2  -4  409.01    8.20
   5   2  -4  397.05    9.06
  -5  -2   3  198.06    6.24
  -5  -2   3  213.95    6.15
  -5   2   3  190.02    4.87
   5  -2  -3  199.51    4.96
   5  -2  -3  193.44    6.32
   5  -2  -3  210.45    6.07
   5   2  -3  202.93    6.24
   5   2  -3  198.31    5.30
   5   2  -3  207.45    6.49
  -5  -2   2   57.93    3.50
  -5  -2   2   57.08    2.65
  -5   2   2   62.46    2.65
   5  -2  -2   59.21    2.56
   5  -2  -2   55.28    3.50
   5  -2  -2   56.31    3.33
   5   2  -2   61.77    3.59
   5   2  -2   64.08    2.82
   5   2  -2   63.06    3.67
  -5  -2   1  346.13    8.37
  -5  -2   1  356.55    5.81
  -5   2   1  364.58    6.24
   5  -2  -1  354.07    6.15
   5  -2  -1  365.44    8.72
   5  -2  -1  338.61    8.20
   5   2  -1  371.42    8.54
   5   2  -1  368.43    5.98
   5   2  -1  348.18    8.46
  -5  -2   0  212.24    6.75
  -5  -2   0  213.09    3.93
  -5   2   0  219.84    4.87
   5  -2   0  211.81    4.70
   5  -2   0  218.05    6.75
   5  -2   0  207.80    6.66
   5   2   0  222.83    6.75
   5   2   0  228.99    4.10
   5   2   0  219.16    6.75
  -5  -2  -1  381.59    9.31
  -5   2  -1  367.32    6.58
   5  -2   1  368.94    6.49
   5  -2   1  376.29    9.06
   5  -2   1  379.71    9.31
   5   2   1  378.68    9.14
   5   2   1  378.00    8.89
  -5  -2  -2   54.85    3.84
  -5   2  -2   47.42    2.65
  -5   2  -2   46.74    2.56
   5  -2   2   51.44    3.67
   5  -2   2   52.03    3.67
   5   2   2   48.62    3.42
  -5  -2  -3   22.39    2.82
  -5   2  -3   20.68    2.05
  -5   2  -3   19.14    1.88
   5  -2   3   19.65    2.56
   5  -2   3   20.85    2.73
   5   2   3   22.90    2.48
  -5  -2  -4  437.98   11.11
  -5   2  -4  453.61    8.89
  -5   2  -4  453.61    8.80
   5  -2   4  456.86   10.94
   5  -2   4  450.37   11.11
   5   2   4  465.49   10.17
  -5  -2  -5  425.25   11.45
  -5   2  -5  431.14    9.23
  -5   2  -5  443.28    9.23
   5  -2   5  428.92   10.85
   5  -2   5  440.54   11.28
   5   2   5  441.74   10.00
  -5  -2  -6   22.22    3.16
  -5   2  -6   16.75    2.39
  -5   2  -6   23.50    2.65
   5  -2   6   23.58    3.08
   5  -2   6   23.07    3.08
   5   2   6   23.84    2.65
  -5  -2  -7  182.33    8.20
  -5  -2  -7  182.33    4.19
  -5  -2  -7  188.83    4.27
  -5   2  -7  181.99    6.84
   5  -2   7  188.06    7.78
   5  -2   7  186.09    7.78
   5   2   7  192.50    6.84
  -5  -2  -8   19.31    3.50
  -5  -2  -8   20.16    1.79
  -5   2  -8   21.10    2.99
   5  -2   8   20.85    3.33
   5  -2   8   20.08    3.33
   5   2   8   20.34    2.56
  -5  -2  -9    9.14    3.08
  -5  -2  -9   13.67    1.79
  -5   2  -9   10.42    2.65
   5  -2   9   13.16    3.08
   5  -2   9   13.84    3.16
   5   2   9    9.31    2.14
  -5  -2 -10  213.01   10.08
  -5  -2 -10  212.50    5.98
  -5   2 -10  205.75    8.54
  -5   2 -10  207.37    8.89
   5  -2  10  195.66    8.89
   5  -2  10  215.14    9.06
   5   2  10  135.68    6.07
  -5  -2 -11   15.72    4.10
  -5   2 -11   20.51    3.67
  -5   2 -11   18.97    3.84
  -5   2 -11   17.77    3.50
   5  -2  11   18.20    3.67
   5  -2  11   19.14    3.67
   5   2  11    0.68    1.45
  -5  -2 -12   53.74    6.15
  -5   2 -12   57.25    5.38
  -5   2 -12   50.41    5.47
  -5   2 -12   55.62    5.30
   5   2  12   -0.77    1.45
  -5  -2 -13   65.88    6.84
  -5  -2 -13   56.73    5.81
  -5   2 -13   54.94    5.64
  -5   2 -13   57.50    5.98
  -5   2 -13   51.69    5.30
  -5  -2 -14   36.74    5.98
  -5  -2 -14   29.14    4.70
  -5   2 -14   32.64    4.96
  -5   2 -14   35.20    5.30
  -5   2 -14   31.87    4.53
  -5  -2 -15    8.03    4.36
  -5  -2 -15    9.74    3.84
  -5   2 -15    3.59    3.67
  -5   2 -15    9.91    4.19
  -5   2 -15    3.25    3.16
  -5  -2 -16   50.50    7.18
  -5  -2 -16   38.53    5.72
  -5   2 -16   42.55    5.98
  -5   2 -16   47.42    6.32
  -5  -2 -17    8.12    4.44
  -5   2 -17   11.28    4.96
  -5   2 -17    4.96    4.78
  -5  -3  21   12.39    5.81
   5  -3 -21    6.84    5.21
   5   3 -21    8.89    5.38
  -5  -3  20   40.33    6.66
  -5   3  20   44.77    7.43
   5  -3 -20   36.83    5.90
   5   3 -20   50.41    7.26
  -5  -3  19   -3.50    3.93
  -5   3  19    1.79    4.61
   5  -3 -19    0.94    3.84
   5   3 -19    0.00    4.10
  -5  -3  18   38.53    5.98
  -5   3  18   50.41    6.75
   5  -3 -18   50.24    5.98
   5   3 -18   51.61    6.84
   5   3 -18   52.55    5.55
  -5  -3  17   45.97    5.90
  -5   3  17   45.97    6.24
   5  -3 -17   48.28    5.55
   5  -3 -17   46.31    4.78
   5   3 -17   54.68    6.58
   5   3 -17   48.19    4.87
  -5  -3  16    1.79    3.25
  -5   3  16    5.13    3.76
   5  -3 -16    3.42    3.25
   5  -3 -16    5.47    2.56
   5   3 -16    1.11    3.50
   5   3 -16    1.11    2.65
  -5  -3  15   91.34    6.92
  -5   3  15   89.29    7.18
   5  -3 -15   84.33    6.32
   5  -3 -15   82.28    5.55
   5   3 -15   88.09    7.26
   5   3 -15   91.42    6.07
  -5  -3  14    3.76    2.99
  -5   3  14    8.29    3.42
   5  -3 -14    4.87    2.91
   5  -3 -14    7.35    2.56
   5   3 -14    4.70    3.16
   5   3 -14    7.69    2.65
  -5  -3  13  180.97    8.63
  -5   3  13  172.85    8.72
   5  -3 -13  183.19    8.37
   5  -3 -13  177.21    7.60
   5   3 -13  186.69    9.31
   5   3 -13  187.80    8.03
  -5  -3  12  257.87    9.74
  -5   3  12  253.59    9.91
   5  -3 -12  264.70    9.66
   5  -3 -12  263.50    8.97
   5   3 -12  272.13   10.68
   5   3 -12  255.99    9.14
  -5  -3  11   59.04    4.78
  -5   3  11   63.65    5.13
   5  -3 -11   65.19    4.87
   5  -3 -11   63.06    4.53
   5   3 -11   58.27    5.13
   5   3 -11   63.91    4.70
  -5  -3  10   37.51    3.84
  -5   3  10   39.73    3.93
   5  -3 -10   37.25    3.84
   5  -3 -10   35.03    3.42
   5   3 -10   42.21    4.19
   5   3 -10   35.37    3.59
  -5  -3   9    8.12    2.31
  -5   3   9    8.03    2.22
  -5   3   9    6.24    1.20
  -5   3   9    6.24    1.20
   5  -3  -9    6.58    2.31
   5  -3  -9    7.35    2.05
   5   3  -9    5.81    2.22
   5   3  -9    5.81    2.14
  -5  -3   8   10.00    2.31
  -5  -3   8    7.35    1.03
  -5   3   8   11.28    2.31
  -5   3   8   10.51    1.45
   5  -3  -8    7.69    2.22
   5  -3  -8    9.91    2.22
   5   3  -8    9.48    2.31
   5   3  -8   10.42    2.22
  -5  -3   7   49.04    3.76
  -5  -3   7   50.15    2.39
  -5   3   7   54.43    3.59
  -5   3   7   54.68    2.91
   5  -3  -7   52.72    3.42
   5  -3  -7   55.88    4.02
   5  -3  -7   49.81    2.82
   5  -3  -7   47.34    3.76
   5   3  -7   55.54    4.02
   5   3  -7   54.00    4.10
  -5  -3   6   24.95    2.82
  -5  -3   6   22.04    1.97
  -5   3   6   24.01    2.48
   5  -3  -6   24.44    2.31
   5  -3  -6   24.69    2.82
   5  -3  -6   21.53    2.14
   5  -3  -6   22.22    2.82
   5   3  -6   19.65    2.56
   5   3  -6   18.37    2.65
  -5  -3   5   10.00    2.14
  -5  -3   5   11.36    1.62
  -5   3   5   10.77    1.79
   5  -3  -5   11.11    1.62
   5  -3  -5   10.94    2.22
   5  -3  -5   10.68    1.71
   5  -3  -5   10.68    2.14
   5   3  -5   11.02    1.97
   5   3  -5    8.97    2.14
  -5  -3   4  332.12    8.63
  -5  -3   4  326.22    7.35
  -5   3   4  327.59    6.75
   5  -3  -4  345.10    6.84
   5  -3  -4  333.23    9.06
   5  -3  -4  328.27    7.95
   5   3  -4  319.73    8.29
   5   3  -4  331.26    7.86
   5   3  -4  332.63    9.23
  -5  -3   3   94.07    4.70
  -5  -3   3   95.27    4.19
  -5   3   3   90.40    3.25
   5  -3  -3   96.55    3.25
   5  -3  -3   89.12    4.78
   5  -3  -3   88.95    4.36
   5   3  -3   89.89    4.44
   5   3  -3   94.24    3.93
   5   3  -3   94.84    4.96
  -5  -3   2  184.21    6.49
  -5  -3   2  178.83    5.98
  -5   3   2  181.99    4.10
   5  -3  -2  187.29    4.10
   5  -3  -2  195.49    7.01
   5  -3  -2  179.00    6.32
   5   3  -2  191.22    6.49
   5   3  -2  184.21    4.96
   5   3  -2  183.70    4.87
   5   3  -2  196.52    7.01
  -5  -3   1  557.85   11.45
  -5  -3   1  513.94   10.68
  -5   3   1  533.76    6.75
   5  -3  -1  553.50    6.84
   5  -3  -1  552.22   11.88
   5  -3  -1  538.03   11.36
   5   3  -1  564.60    7.95
   5   3  -1  556.06    7.86
   5   3  -1  552.22   11.71
  -5  -3   0  154.82    6.15
  -5   3   0  158.33    3.42
   5  -3   0  148.07    3.25
   5  -3   0  149.27    6.24
   5  -3   0  148.58    6.15
   5   3   0  155.16    3.42
   5   3   0  152.51    3.42
   5   3   0  155.16    6.15
  -5  -3  -1   33.32    3.25
  -5   3  -1   33.41    1.71
  -5   3  -1   34.09    1.71
   5  -3   1   34.01    3.25
   5  -3   1   35.63    3.33
   5   3   1   38.79    3.33
  -5  -3  -2  327.67    9.40
  -5   3  -2  322.12    5.55
  -5   3  -2  310.16    5.38
   5  -3   2  325.79    9.57
   5  -3   2  320.24    9.48
   5   3   2  331.52    8.97
  -5  -3  -3  402.26   10.85
  -5   3  -3  384.41    6.75
  -5   3  -3  381.33    6.66
   5  -3   3  370.31   10.42
   5  -3   3  381.76   10.68
   5   3   3  407.05   10.00
  -5  -3  -4   56.22    4.44
  -5   3  -4   53.91    2.91
  -5   3  -4   54.43    2.82
   5  -3   4   55.96    4.44
   5  -3   4   54.68    4.44
   5   3   4   54.85    3.84
  -5  -3  -5  149.95    7.26
  -5   3  -5  157.47    5.13
  -5   3  -5  149.87    4.96
   5  -3   5  154.65    7.26
   5  -3   5  155.68    7.35
   5   3   5  162.00    6.41
  -5  -3  -6   70.83    5.47
  -5   3  -6   74.59    3.93
  -5   3  -6   67.84    3.76
  -5   3  -6   80.15    5.55
   5  -3   6   71.34    5.30
   5  -3   6   72.88    5.30
   5   3   6   70.23    4.36
  -5  -3  -7  138.93    7.60
  -5   3  -7  136.02    5.64
  -5   3  -7  133.03    5.47
  -5   3  -7  132.44    7.18
   5  -3   7  123.72    7.01
   5  -3   7  132.52    7.18
   5   3   7  124.23    5.72
  -5  -3  -8    9.48    3.25
  -5  -3  -8    9.83    2.82
  -5   3  -8   12.05    2.56
  -5   3  -8   11.11    2.99
   5  -3   8    8.89    3.16
   5  -3   8   11.71    3.16
   5   3   8   10.59    2.22
  -5  -3  -9   35.89    4.78
  -5  -3  -9   29.90    4.10
  -5   3  -9   38.53    3.84
  -5   3  -9   32.38    4.27
   5  -3   9   34.52    4.53
   5   3   9   20.93    2.73
  -5  -3 -10    9.91    3.67
  -5  -3 -10    9.91    3.16
  -5   3 -10    8.03    2.73
  -5   3 -10    8.29    3.08
   5  -3  10    7.43    3.33
   5   3  10   -0.26    1.28
  -5  -3 -11  212.50   10.77
  -5  -3 -11  207.45   10.08
  -5   3 -11  212.24    8.80
  -5   3 -11  216.17   10.00
   5  -3  11  219.16   10.42
   5   3  11   -0.60    1.37
  -5  -3 -12   -3.16    3.08
  -5  -3 -12    0.34    2.91
  -5   3 -12    1.37    2.82
  -5   3 -12   -2.14    3.25
  -5   3 -12    1.03    2.73
   5  -3  12    1.11    3.33
  -5  -3 -13    1.45    3.67
  -5  -3 -13    0.68    2.99
  -5   3 -13   -2.22    2.73
  -5   3 -13    0.00    3.33
  -5   3 -13    2.31    2.99
  -5  -3 -14   12.56    4.70
  -5  -3 -14   13.59    4.19
  -5   3 -14   12.22    3.84
  -5   3 -14   12.13    4.44
  -5   3 -14   14.95    4.19
  -5  -3 -15   38.45    6.49
  -5  -3 -15   37.94    5.72
  -5   3 -15   42.29    5.55
  -5   3 -15   42.55    6.24
  -5   3 -15   41.70    5.72
  -5  -3 -16    0.00    3.76
  -5   3 -16    1.62    4.27
  -5   3 -16    1.79    3.76
  -5  -3 -17   11.79    4.61
  -5   3 -17   11.62    5.38
  -5  -4  20   27.77    5.98
   5   4 -20   19.40    6.07
  -5  -4  19    5.64    4.87
  -5   4  19   14.95    5.21
   5  -4 -19    6.07    4.36
   5   4 -19    9.31    5.21
  -5  -4  18   10.51    4.70
  -5   4  18   26.40    5.81
   5  -4 -18   21.79    5.13
   5  -4 -18   17.43    4.19
   5   4 -18   13.67    5.47
   5   4 -18   17.09    4.36
  -5  -4  17    7.78    4.36
  -5   4  17    9.31    4.78
   5  -4 -17   11.62    4.19
   5  -4 -17    8.54    3.42
   5   4 -17    9.66    4.53
   5   4 -17    7.95    3.76
  -5  -4  16   23.15    4.61
  -5   4  16   21.62    4.96
   5  -4 -16   24.27    4.53
   5  -4 -16   22.47    3.93
   5   4 -16   21.10    5.04
   5   4 -16   20.34    4.19
  -5  -4  15    2.73    3.08
  -5   4  15    2.22    3.42
   5  -4 -15    8.80    3.42
   5  -4 -15    4.53    2.82
   5   4 -15    2.56    3.42
   5   4 -15    5.98    3.16
  -5  -4  14   18.46    3.93
  -5   4  14   13.16    4.02
   5  -4 -14   22.39    4.02
   5  -4 -14   13.33    3.08
   5   4 -14   20.42    4.44
   5   4 -14   20.51    3.84
  -5  -4  13   30.42    4.27
  -5   4  13   26.23    4.36
   5  -4 -13   28.11    4.10
   5  -4 -13   26.83    3.93
   5   4 -13   28.62    4.53
   5   4 -13   28.28    4.10
  -5  -4  12   19.14    3.59
  -5   4  12   22.22    4.02
   5  -4 -12   23.58    3.76
   5  -4 -12   19.65    3.33
   5   4 -12   19.91    4.02
   5   4 -12   24.44    3.84
  -5  -4  11    9.31    2.91
  -5   4  11   12.39    3.33
   5  -4 -11   10.25    2.99
   5  -4 -11   11.19    2.73
   5   4 -11   13.07    3.42
   5   4 -11   10.77    2.99
  -5  -4  10   10.68    2.65
  -5   4  10    9.31    2.82
  -5   4  10    0.94    0.85
   5  -4 -10    8.72    2.82
   5  -4 -10    7.09    2.48
   5   4 -10    4.53    2.65
   5   4 -10    9.31    2.91
  -5  -4   9   23.50    3.25
  -5  -4   9    9.48    1.37
  -5   4   9   29.73    3.42
  -5   4   9   20.42    1.97
   5  -4  -9   26.15    3.50
   5  -4  -9   26.40    3.50
   5   4  -9   26.91    3.76
   5   4  -9   28.88    3.76
  -5  -4   8   92.28    5.30
  -5  -4   8   63.65    3.08
  -5   4   8   89.63    4.96
  -5   4   8   83.14    3.84
   5  -4  -8   99.03    5.72
   5  -4  -8   89.46    5.64
   5   4  -8   99.28    5.81
   5   4  -8   94.50    5.98
  -5  -4   7  161.14    6.66
  -5  -4   7  148.24    4.87
  -5   4   7  162.26    6.07
  -5   4   7  157.39    5.47
   5  -4  -7  153.88    5.90
   5  -4  -7  167.98    7.18
   5  -4  -7  159.61    7.26
   5   4  -7  156.45    6.92
   5   4  -7  167.13    7.60
  -5  -4   6  145.08    6.15
  -5  -4   6  144.40    5.13
  -5   4   6  147.30    5.38
  -5   4   6  143.12    5.47
   5  -4  -6  142.43    5.21
   5  -4  -6  153.45    6.84
   5  -4  -6  140.30    6.75
   5   4  -6  143.37    6.32
   5   4  -6  151.15    7.09
  -5  -4   5  236.33    7.69
  -5  -4   5  242.14    6.92
  -5   4   5  252.06    6.41
  -5   4   5  259.32    7.60
   5  -4  -5  236.93    6.15
   5  -4  -5  249.24    8.54
   5  -4  -5  264.96    9.06
   5   4  -5  255.05    7.86
   5   4  -5  260.77    9.14
  -5  -4   4   13.76    2.39
  -5  -4   4   14.10    2.14
  -5   4   4   15.64    1.79
  -5   4   4   18.63    2.48
   5  -4  -4   17.77    1.71
   5  -4  -4   15.47    2.73
   5  -4  -4   17.43    2.73
   5   4  -4   16.06    2.22
   5   4  -4   13.50    2.65
  -5  -4   3   54.00    3.84
  -5   4   3   50.92    2.39
  -5   4   3   54.34    3.93
   5  -4  -3   53.91    2.39
   5  -4  -3   56.14    4.36
   5   4  -3   53.49    3.33
   5   4  -3   51.86    4.27
  -5  -4   2    4.70    1.88
  -5  -4   2    5.81    1.79
  -5   4   2    6.15    1.97
   5  -4  -2    4.19    2.14
   5   4  -2    7.18    1.45
   5   4  -2    8.12    2.31
  -5  -4   1   73.40    4.53
  -5  -4   1   62.29    4.19
  -5   4   1   67.24    4.53
   5  -4  -1   66.82    4.78
   5   4  -1   68.18    3.08
   5   4  -1   69.46    3.08
   5   4  -1   63.74    4.53
  -5  -4   0   26.83    3.08
  -5  -4   0   22.04    2.82
  -5   4   0   27.00    3.25
   5  -4   0   23.84    3.25
   5   4   0   21.96    1.71
   5   4   0   21.45    1.62
   5   4   0   26.49    3.16
  -5  -4  -1   45.28    3.93
  -5  -4  -1   39.56    3.67
  -5   4  -1   43.15    4.02
   5  -4   1   39.90    4.02
   5   4   1   45.03    3.84
  -5  -4  -2  193.27    7.78
  -5  -4  -2  183.70    7.69
  -5   4  -2  189.17    8.03
   5  -4   2  182.51    7.95
   5   4   2  199.51    7.60
  -5  -4  -3  178.40    7.69
  -5  -4  -3  165.59    7.60
  -5   4  -3  172.08    7.86
   5  -4   3  164.99    7.69
   5   4   3  168.41    6.92
  -5  -4  -4   38.28    4.10
  -5  -4  -4   37.85    4.02
  -5   4  -4   38.88    4.27
   5  -4   4   38.88    4.27
   5   4   4   40.67    3.67
  -5  -4  -5   46.48    4.78
  -5  -4  -5   39.05    4.27
  -5   4  -5   39.05    2.48
  -5   4  -5   33.92    2.31
  -5   4  -5   46.05    4.70
   5  -4   5   44.43    4.78
   5   4   5   42.04    3.84
  -5  -4  -6  309.99   11.28
  -5  -4  -6  306.65   11.28
  -5   4  -6  302.30    6.92
  -5   4  -6  285.38    6.58
  -5   4  -6  304.00   11.19
   5  -4   6  301.44   11.19
   5   4   6  298.88    9.23
  -5  -4  -7   56.31    5.55
  -5  -4  -7   57.42    5.30
  -5   4  -7   61.52    3.67
  -5   4  -7   64.68    5.72
   5  -4   7   58.78    5.64
   5   4   7   57.67    4.36
  -5  -4  -8   81.68    6.66
  -5  -4  -8   78.95    6.24
  -5   4  -8   95.52    4.78
  -5   4  -8   90.48    6.66
   5  -4   8   76.21    6.41
   5   4   8   66.90    4.53
  -5  -4  -9  143.46    8.72
  -5  -4  -9  137.90    8.29
  -5   4  -9  126.37    5.81
  -5   4  -9  137.48    8.29
   5  -4   9  141.15    8.54
   5   4   9   20.85    2.73
  -5  -4 -10   16.83    4.36
  -5  -4 -10   15.55    3.76
  -5   4 -10   15.21    2.99
  -5   4 -10   17.26    4.02
   5  -4  10   17.17    4.36
   5   4  10   -0.34    1.37
  -5  -4 -11   76.64    7.18
  -5  -4 -11   68.61    6.58
  -5   4 -11   74.34    5.30
  -5   4 -11   64.94    6.41
   5  -4  11   71.86    6.92
  -5  -4 -12   28.37    5.47
  -5  -4 -12   28.71    4.96
  -5   4 -12   24.52    4.78
   5  -4  12   28.11    5.21
  -5  -4 -13   17.86    5.13
  -5  -4 -13   18.71    4.36
  -5   4 -13   13.50    4.61
  -5   4 -13   18.71    4.53
   5  -4  13   19.91    5.04
  -5  -4 -14   29.65    6.07
  -5  -4 -14   39.47    5.90
  -5   4 -14   35.12    6.07
  -5   4 -14   31.87    5.38
  -5  -4 -15   51.09    6.75
  -5   4 -15   50.07    7.26
  -5   4 -15   35.29    5.81
  -5  -4 -16   17.52    5.21
  -5   4 -16   19.91    5.98
  -5   4 -16   20.59    5.30
  -5  -5  19    5.81    4.53
   5  -5 -19   13.84    5.13
   5   5 -19   15.29    5.90
   5   5 -19    6.58    4.44
  -5  -5  18   17.69    4.87
  -5   5  18   33.41    6.24
   5  -5 -18   26.40    5.21
   5   5 -18   26.74    6.24
   5   5 -18   26.83    5.47
  -5  -5  17   37.94    5.72
  -5   5  17   71.69    7.69
   5  -5 -17   56.90    6.32
   5  -5 -17   69.38    6.75
   5   5 -17   74.68    8.12
   5   5 -17   71.26    7.18
  -5  -5  16   31.96    4.96
  -5   5  16   37.42    5.81
   5  -5 -16   42.72    5.64
   5  -5 -16   41.18    5.38
   5   5 -16   45.71    6.66
   5   5 -16   31.19    5.30
  -5  -5  15    7.69    3.50
  -5   5  15    6.75    3.84
   5  -5 -15    4.36    3.50
   5  -5 -15    6.32    3.33
   5   5 -15   10.59    4.36
   5   5 -15   14.01    4.19
  -5  -5  14   21.45    4.10
  -5   5  14   31.53    4.87
   5  -5 -14   36.83    5.04
   5  -5 -14   28.79    4.61
   5   5 -14   36.74    5.55
   5   5 -14   39.99    5.30
  -5  -5  13   59.98    5.38
  -5   5  13   72.97    6.32
   5  -5 -13   71.09    5.98
   5  -5 -13   63.91    5.81
   5   5 -13   80.32    7.09
   5   5 -13   76.73    6.66
  -5  -5  12   12.65    3.33
  -5   5  12   21.19    3.84
   5  -5 -12   15.72    3.67
   5  -5 -12   13.59    3.33
   5   5 -12    9.57    3.67
   5   5 -12   15.55    3.84
  -5  -5  11   36.74    4.19
  -5   5  11   40.76    4.53
   5  -5 -11   45.54    4.78
   5  -5 -11   37.25    4.61
   5   5 -11   38.79    4.96
   5   5 -11   40.67    5.04
  -5  -5  10   47.42    4.44
  -5   5  10   54.60    4.78
  -5   5  10   -0.17    1.11
   5  -5 -10   54.68    4.96
   5  -5 -10   49.81    4.96
   5   5 -10   52.89    5.38
   5   5 -10   47.68    5.21
  -5  -5   9   32.38    3.76
  -5  -5   9    0.17    1.11
  -5   5   9   28.03    3.59
  -5   5   9    0.85    1.20
   5  -5  -9   35.71    4.27
   5  -5  -9   29.73    4.10
   5   5  -9   36.40    4.53
   5   5  -9   37.94    4.70
  -5  -5   8  246.67    8.63
  -5  -5   8  124.15    5.04
  -5   5   8  235.05    7.95
  -5   5   8  174.82    6.32
   5  -5  -8  262.99    9.66
   5  -5  -8  235.74    9.83
   5   5  -8  231.63    9.31
   5   5  -8  255.05   10.34
  -5  -5   7   48.79    4.10
  -5  -5   7   40.07    3.25
  -5   5   7   53.23    3.84
  -5   5   7   46.65    3.67
   5  -5  -7   53.32    4.78
   5  -5  -7   57.50    5.13
   5   5  -7   53.40    4.70
   5   5  -7   52.55    5.13
  -5  -5   6   49.56    4.02
  -5  -5   6   49.30    3.67
  -5   5   6   55.37    3.50
  -5   5   6   47.51    3.84
   5  -5  -6   36.48    2.91
   5  -5  -6   49.98    4.61
   5  -5  -6   43.92    4.53
   5   5  -6   56.22    4.53
   5   5  -6   49.90    4.87
  -5  -5   5  217.71    7.78
  -5  -5   5  218.39    7.52
  -5   5   5  216.68    5.98
  -5   5   5  212.41    7.69
   5  -5  -5  146.02    4.78
   5  -5  -5  226.34    8.89
   5  -5  -5  206.34    8.89
   5   5  -5  220.01    7.95
   5   5  -5  221.81    9.31
  -5  -5   4   72.28    4.70
  -5  -5   4   66.56    4.53
  -5   5   4   66.22    2.99
  -5   5   4   70.40    4.78
   5  -5  -4   42.38    2.39
   5  -5  -4   71.09    5.30
   5  -5  -4   70.23    5.30
   5   5  -4   69.98    4.44
   5   5  -4   73.31    5.55
  -5  -5   3    7.78    2.39
  -5  -5   3    5.64    1.88
  -5   5   3   10.17    2.48
   5  -5  -3   10.08    2.99
   5   5  -3    7.95    2.05
   5   5  -3    7.86    2.65
  -5  -5   2  401.67   10.68
  -5  -5   2  381.84   10.85
  -5   5   2  406.96   11.53
   5  -5  -2  405.51   11.96
   5   5  -2  378.25    8.72
   5   5  -2  399.27   11.96
  -5  -5   1  166.95    7.09
  -5  -5   1  163.02    7.35
  -5   5   1  159.09    7.52
   5  -5  -1  155.42    7.60
   5   5  -1  127.05    4.70
   5   5  -1  159.95    7.60
  -5  -5   0   51.09    4.27
  -5  -5   0   51.69    4.44
  -5   5   0   46.05    4.44
   5  -5   0   50.15    4.70
   5   5   0   27.77    2.14
   5   5   0   54.34    4.78
  -5  -5  -1  124.23    6.49
  -5  -5  -1  135.85    7.18
  -5   5  -1  126.88    7.09
   5  -5   1  126.88    7.18
   5   5   1  129.62    6.84
  -5  -5  -2   62.80    4.96
  -5  -5  -2   65.02    5.21
  -5   5  -2   59.72    5.13
   5  -5   2   65.88    5.38
   5   5   2   66.65    5.04
  -5  -5  -3   33.66    4.10
  -5  -5  -3   28.45    3.93
  -5   5  -3   26.49    3.93
   5  -5   3   30.93    4.27
   5   5   3   31.78    3.76
  -5  -5  -4  246.16    9.83
  -5  -5  -4  233.77   10.00
  -5   5  -4  247.44   10.42
   5  -5   4  225.74   10.00
   5   5   4  236.85    8.89
  -5  -5  -5   99.54    6.84
  -5  -5  -5   90.40    6.58
  -5   5  -5   97.40    6.92
   5  -5   5   99.20    7.18
   5   5   5  101.68    5.98
  -5  -5  -6    0.17    2.73
  -5  -5  -6    0.94    2.39
  -5   5  -6    1.45    2.91
   5  -5   6    1.03    2.73
   5   5   6    3.42    2.31
  -5  -5  -7    0.26    3.16
  -5  -5  -7    2.31    2.56
  -5   5  -7   -1.20    2.65
   5  -5   7    2.22    3.33
   5   5   7   -0.94    1.88
  -5  -5  -8  133.12    8.54
  -5  -5  -8  131.15    8.54
  -5   5  -8  137.65    8.72
   5  -5   8  133.29    8.72
   5   5   8   35.29    3.67
  -5  -5  -9  105.01    7.95
  -5  -5  -9  104.24    7.78
  -5   5  -9   98.09    7.69
   5  -5   9  113.89    8.46
   5   5   9   -0.26    1.54
  -5  -5 -10   23.67    4.96
  -5  -5 -10   23.07    4.61
  -5   5 -10   27.77    4.87
   5  -5  10   24.69    5.21
  -5  -5 -11   41.10    6.07
  -5  -5 -11   53.91    6.49
  -5   5 -11   50.41    6.24
   5  -5  11   41.44    6.24
  -5  -5 -12   16.92    5.04
  -5  -5 -12   18.46    4.61
  -5   5 -12   14.01    4.70
   5  -5  12   15.64    5.04
  -5  -5 -13    1.71    4.44
  -5  -5 -13    9.57    4.19
  -5   5 -13    2.48    4.27
  -5   5 -13    3.16    4.10
   5  -5  13    2.48    4.53
  -5  -5 -14    1.03    3.84
  -5   5 -14   -0.34    4.70
  -5   5 -14   -1.54    3.84
  -5  -5 -15    9.91    4.70
  -5   5 -15   -1.45    4.61
  -5   5 -15    1.71    4.36
  -5   6  18   17.34    5.64
   5  -6 -18   15.64    5.30
   5   6 -18   16.49    6.15
   5   6 -18   17.77    5.72
  -5   6  17   28.45    6.07
   5  -6 -17   29.22    5.64
   5   6 -17   19.05    5.90
   5   6 -17   25.80    5.90
  -5   6  16   33.58    5.90
   5  -6 -16   40.76    5.81
   5   6 -16   38.02    6.92
   5   6 -16   35.71    6.15
  -5   6  15   14.78    4.70
   5  -6 -15   12.90    4.27
   5  -6 -15    7.86    3.76
   5   6 -15   11.71    4.87
   5   6 -15   16.49    4.87
  -5  -6  14   -0.26    2.73
  -5   6  14   27.51    5.13
   5  -6 -14   41.18    5.30
   5  -6 -14   32.81    5.30
   5   6 -14   37.08    5.98
   5   6 -14   33.07    5.64
  -5  -6  13    2.39    2.65
  -5   6  13   11.71    3.93
   5  -6 -13   12.47    4.02
   5  -6 -13   13.16    3.84
   5   6 -13   10.94    4.19
   5   6 -13   13.41    4.44
  -5   6  12   85.02    6.58
   5  -6 -12   78.86    6.41
   5  -6 -12   74.85    6.75
   5   6 -12   78.44    7.26
   5   6 -12   78.52    7.35
  -5  -6  11   18.54    3.25
  -5   6  11   42.29    4.78
   5  -6 -11   42.81    5.04
   5  -6 -11   45.11    5.55
   5   6 -11   42.72    5.55
   5   6 -11   32.98    5.30
  -5  -6  10    2.82    2.31
  -5   6  10    7.35    2.91
   5  -6 -10   12.13    3.59
   5  -6 -10    5.64    3.33
   5   6 -10   10.77    3.59
   5   6 -10   11.36    3.93
  -5  -6   9   39.82    4.02
  -5  -6   9   -1.20    1.37
  -5   6   9   70.66    5.04
  -5   6   9    0.60    1.45
   5  -6  -9   72.37    5.90
   5  -6  -9   55.03    5.72
   5   6  -9   67.07    5.90
   5   6  -9   70.83    6.49
  -5  -6   8   14.27    2.91
  -5  -6   8   -0.85    1.37
  -5   6   8   23.92    3.25
  -5   6   8    8.72    2.31
   5  -6  -8   20.76    3.76
   5  -6  -8   18.28    3.84
   5   6  -8   24.86    4.10
   5   6  -8   25.72    4.53
  -5  -6   7   13.16    2.82
  -5  -6   7   12.47    2.56
  -5   6   7   19.99    2.82
  -5   6   7   11.96    2.65
   5  -6  -7   21.70    3.93
   5  -6  -7   20.93    4.10
   5   6  -7   19.40    3.67
   5   6  -7   21.53    4.27
  -5  -6   6   88.35    5.38
  -5  -6   6   83.48    5.21
  -5   6   6  109.96    4.78
  -5   6   6  115.26    6.32
   5  -6  -6  120.99    7.26
   5  -6  -6  120.73    7.69
   5   6  -6  119.36    6.75
   5   6  -6  119.62    7.78
  -5  -6   5   11.45    2.73
  -5  -6   5   13.84    2.99
  -5   6   5   14.95    2.14
  -5   6   5   12.99    2.99
   5  -6  -5   18.88    3.76
   5  -6  -5   17.86    3.76
   5   6  -5   12.30    2.99
   5   6  -5   18.03    3.84
  -5  -6   4  100.39    5.72
  -5  -6   4   94.07    5.81
  -5   6   4  106.80    6.41
   5  -6  -4   -0.17    0.85
   5  -6  -4  106.38    6.84
   5  -6  -4  101.16    6.92
   5   6  -4  107.23    5.81
   5   6  -4  101.33    7.09
  -5  -6   3  169.77    7.26
  -5  -6   3  163.20    7.69
  -5   6   3  169.18    8.12
   5  -6  -3  174.22    8.54
   5  -6  -3  166.44    8.63
   5   6  -3  130.56    6.07
   5   6  -3  163.45    8.63
  -5  -6   2   77.67    5.21
  -5  -6   2   68.70    5.55
  -5   6   2   65.53    5.47
   5  -6  -2   69.04    5.81
   5   6  -2   42.12    3.42
   5   6  -2   72.54    5.90
  -5  -6   1    8.46    2.73
  -5  -6   1   10.25    3.25
  -5   6   1    9.48    3.08
   5  -6  -1    8.97    3.33
   5   6  -1    1.62    1.28
   5   6  -1   13.84    3.50
  -5  -6   0  170.89    7.78
  -5  -6   0  175.67    8.72
  -5   6   0  165.33    8.54
   5  -6   0  162.77    8.63
   5   6   0    0.09    1.11
   5   6   0  169.43    8.54
  -5  -6  -1   15.38    3.33
  -5  -6  -1   17.77    3.67
  -5   6  -1   14.95    3.59
   5  -6   1   19.65    4.02
   5   6   1   -0.51    1.03
   5   6   1   21.96    3.93
  -5  -6  -2    4.27    2.82
  -5  -6  -2    3.25    3.08
  -5   6  -2    2.65    2.82
   5  -6   2    2.48    3.25
   5   6   2    3.67    2.73
  -5  -6  -3   21.19    3.93
  -5  -6  -3   22.81    4.19
  -5   6  -3   19.22    3.93
   5  -6   3   27.60    4.53
   5   6   3   19.31    3.59
  -5  -6  -4  120.22    7.43
  -5  -6  -4  121.16    8.03
  -5   6  -4  111.93    7.78
   5  -6   4  128.08    8.37
   5   6   4  128.68    7.35
  -5  -6  -5   73.82    6.24
  -5  -6  -5   78.95    6.75
  -5   6  -5   81.60    6.92
   5  -6   5   74.08    6.84
   5   6   5   77.92    5.81
  -5  -6  -6  106.12    7.52
  -5  -6  -6  119.45    8.29
  -5   6  -6  101.33    7.86
   5  -6   6  101.85    8.03
   5   6   6   82.96    5.90
  -5  -6  -7    5.04    3.67
  -5  -6  -7    5.30    3.33
  -5   6  -7    2.91    3.50
   5  -6   7    6.58    3.84
   5   6   7    2.48    2.31
  -5  -6  -8   35.80    5.64
  -5  -6  -8   44.86    5.81
  -5   6  -8   52.46    6.41
   5  -6   8   32.72    5.72
   5   6   8   -0.94    1.79
  -5  -6  -9   69.98    7.35
  -5  -6  -9   75.53    7.35
  -5   6  -9   64.59    7.26
   5  -6   9   68.44    7.43
  -5  -6 -10   42.38    6.32
  -5  -6 -10   42.04    6.07
  -5   6 -10   41.95    6.32
   5  -6  10   38.53    6.32
  -5  -6 -11   39.39    6.41
  -5  -6 -11   34.60    6.07
  -5   6 -11   42.21    6.49
   5  -6  11   37.08    6.66
  -5  -6 -12    2.05    4.53
  -5  -6 -12    4.10    4.44
  -5   6 -12    4.02    4.36
   5  -6  12    3.42    5.04
  -5  -6 -13   48.19    7.01
  -5   6 -13   47.25    7.69
  -5   6 -13   45.37    7.09
   5  -6  13   44.69    7.69
  -5   7  16   -5.98    4.53
   5  -7 -16    0.68    4.27
   5   7 -16    3.93    5.13
   5   7 -16    0.26    4.96
  -5   7  15   36.65    6.07
   5  -7 -15   32.72    5.98
   5   7 -15   48.96    7.35
   5   7 -15   42.55    7.09
  -5   7  14    2.48    4.10
   5  -7 -14    4.27    4.36
   5   7 -14    5.47    4.70
   5   7 -14    7.18    4.87
  -5   7  13   26.32    4.96
   5  -7 -13   24.01    4.96
   5  -7 -13   28.37    5.38
   5   7 -13   26.49    5.98
   5   7 -13   28.71    6.15
  -5   7  12   13.50    4.02
   5  -7 -12   18.11    4.53
   5  -7 -12   15.12    4.53
   5   7 -12    9.48    4.53
   5   7 -12   11.53    5.04
  -5   7  11    1.37    3.16
   5  -7 -11    1.71    3.59
   5  -7 -11   -3.08    2.99
   5   7 -11   -0.17    3.59
   5   7 -11   -0.17    4.19
   5  -7 -10    7.86    3.84
   5  -7 -10    7.18    3.76
   5   7 -10   11.71    4.02
   5   7 -10   10.59    4.53
  -5  -7   9    0.09    1.97
  -5   7   9    0.51    1.97
   5  -7  -9   43.92    5.38
   5  -7  -9   38.36    5.55
   5   7  -9   36.31    5.21
   5   7  -9   42.46    6.15
  -5  -7   8   -0.17    1.88
  -5  -7   8    0.43    1.97
  -5   7   8    0.34    1.88
   5  -7  -8    5.21    3.50
   5  -7  -8    5.64    3.33
   5   7  -8    4.96    3.33
   5   7  -8    6.75    4.02
  -5  -7   7    0.09    1.79
  -5  -7   7   -0.94    1.79
  -5   7   7   68.95    5.38
   5  -7  -7  109.79    7.43
   5  -7  -7  109.11    8.12
   5   7  -7  115.77    7.52
   5   7  -7  118.17    8.63
  -5  -7   6    0.43    1.79
  -5  -7   6    4.96    2.65
  -5   7   6    9.74    3.08
   5  -7  -6   12.73    3.93
   5  -7  -6   13.24    3.93
   5   7  -6   17.60    3.59
   5   7  -6   17.60    4.53
  -5  -7   5    2.39    1.97
  -5  -7   5   10.08    3.08
  -5   7   5   14.70    3.59
   5  -7  -5   18.46    4.10
   5  -7  -5   13.84    4.10
   5   7  -5   10.51    2.91
   5   7  -5   19.82    4.53
  -5  -7   4   36.06    3.93
  -5  -7   4    4.70    2.22
  -5   7   4   87.15    6.58
   5  -7  -4   93.56    7.01
   5  -7  -4   82.96    7.09
   5   7  -4   56.56    4.87
   5   7  -4   94.41    7.52
  -5  -7   3   47.34    4.36
  -5  -7   3   95.52    6.84
  -5   7   3  100.74    7.18
   5  -7  -3   91.77    7.18
   5   7  -3   86.90    7.26
  -5  -7   2   54.60    4.78
  -5  -7   2   74.42    6.32
  -5   7   2   78.35    6.58
   5  -7  -2   83.73    6.84
   5   7  -2    1.03    1.62
   5   7  -2   77.58    6.75
  -5  -7   1   29.22    3.93
  -5  -7   1   51.27    5.72
  -5   7   1   51.52    5.81
   5  -7  -1   49.04    5.72
   5   7  -1   -0.09    1.37
   5   7  -1   46.48    5.64
  -5  -7   0    4.44    2.91
  -5  -7   0    8.46    3.84
  -5   7   0    4.36    3.42
   5  -7   0    5.98    3.59
   5   7   0    7.26    3.59
  -5  -7  -1   89.71    6.24
  -5  -7  -1  120.05    8.20
  -5   7  -1  129.27    8.63
   5  -7   1  124.15    8.54
   5   7   1  122.95    8.03
  -5  -7  -2   37.59    4.61
  -5  -7  -2   55.03    6.07
  -5   7  -2   49.64    5.98
   5  -7   2   44.09    5.72
   5   7   2   38.11    5.21
  -5  -7  -3    2.82    3.16
  -5  -7  -3    8.63    3.84
  -5   7  -3    5.21    3.59
   5  -7   3   12.30    4.27
   5   7   3    4.78    3.42
  -5  -7  -4   48.10    5.55
  -5  -7  -4   41.10    5.64
  -5   7  -4   44.69    5.98
   5  -7   4   45.80    6.15
   5   7   4   43.40    5.21
  -5  -7  -5   26.32    4.87
  -5  -7  -5   32.98    5.38
  -5   7  -5   28.79    5.21
   5  -7   5   33.15    5.72
   5   7   5   19.74    4.10
  -5  -7  -6    2.39    3.76
  -5  -7  -6    3.93    3.76
  -5   7  -6    6.75    4.02
   5  -7   6    3.76    4.27
   5   7   6    1.28    2.82
  -5  -7  -7   11.62    4.44
  -5  -7  -7    2.48    3.76
  -5   7  -7    5.64    4.44
   5  -7   7    7.86    4.61
   5   7   7    0.26    2.48
  -5  -7  -8    8.03    4.78
  -5  -7  -8   12.05    4.53
  -5   7  -8   11.02    4.78
   5  -7   8   11.28    5.13
  -5  -7  -9   27.60    5.90
  -5  -7  -9   26.66    5.55
  -5   7  -9   23.84    5.81
   5  -7   9   20.68    5.98
  -5  -7 -10   12.90    5.47
  -5  -7 -10   18.88    5.64
  -5   7 -10   26.40    6.32
   5  -7  10   13.07    5.64
  -5  -7 -11   28.62    6.58
  -5  -7 -11   23.07    5.81
  -5   7 -11   23.24    6.24
   5  -7  11   22.64    6.41
  -5  -7 -12   28.20    6.32
   5  -8 -13   45.28    7.18
   5   8 -13   50.75    7.69
   5   8 -13   45.88    7.52
   5  -8 -12   15.98    5.13
   5   8 -12   20.08    5.72
   5   8 -12   26.49    6.32
   5  -8 -11    1.62    4.27
   5   8 -11    0.85    4.10
   5   8 -11   -0.60    4.87
   5  -8 -10   52.03    6.24
   5  -8 -10   42.55    6.24
   5   8 -10   41.87    6.24
   5   8 -10   51.27    7.35
   5  -8  -9    1.97    3.76
   5  -8  -9    2.31    3.76
   5   8  -9    2.05    3.84
   5   8  -9    3.33    4.53
  -5   8   8   -0.26    2.48
   5  -8  -8   36.74    5.55
   5  -8  -8   39.13    6.07
   5   8  -8   33.32    5.38
   5   8  -8   41.70    6.66
  -5  -8   7   -0.17    2.31
  -5   8   7    0.00    2.48
   5  -8  -7   80.06    7.09
   5  -8  -7   78.18    7.86
   5   8  -7   55.88    5.90
   5   8  -7   88.09    8.37
  -5  -8   6    0.17    2.48
  -5   8   6    5.38    3.33
   5  -8  -6   13.24    4.53
   5  -8  -6    8.97    4.61
   5   8  -6    9.31    3.42
   5   8  -6   12.56    4.70
  -5  -8   5    2.39    3.16
  -5   8   5    0.85    3.16
   5  -8  -5    4.02    4.19
   5  -8  -5    6.41    3.93
   5   8  -5    1.54    2.39
   5   8  -5   -1.97    3.84
  -5   8   4   87.15    7.26
   5  -8  -4   92.36    7.69
   5  -8  -4   88.60    7.86
   5   8  -4    1.11    2.22
   5   8  -4   96.98    8.37
  -5  -8   3   13.07    4.02
  -5   8   3   12.99    4.36
   5  -8  -3   17.09    4.87
   5   8  -3    0.68    2.05
   5   8  -3   15.47    4.87
  -5  -8   2   14.53    4.27
  -5   8   2    7.78    4.36
   5  -8  -2   12.99    4.70
   5   8  -2   17.69    4.96
  -5  -8   1   -0.43    2.22
  -5  -8   1  105.69    8.20
  -5   8   1   93.82    7.95
   5  -8  -1  103.56    8.29
   5   8  -1   97.92    8.20
  -5  -8   0    0.43    2.48
  -5  -8   0   25.89    5.30
  -5   8   0   22.39    5.04
   5  -8   0   25.80    5.64
   5   8   0   20.16    5.13
  -5  -8  -1    1.79    2.73
  -5  -8  -1   65.96    7.18
  -5   8  -1   62.12    7.09
   5  -8   1   65.62    7.26
   5   8   1   63.83    6.84
  -5  -8  -2   13.33    3.59
  -5  -8  -2   46.91    6.32
  -5   8  -2   51.35    6.84
   5  -8   2   51.61    6.75
   5   8   2   55.20    6.49
  -5  -8  -3    0.51    3.08
  -5  -8  -3    8.29    4.61
  -5   8  -3    2.73    4.36
   5  -8   3    5.13    4.53
   5   8   3    2.31    3.93
  -5  -8  -4   23.92    4.61
  -5  -8  -4   39.82    6.58
  -5   8  -4   32.90    6.15
   5  -8   4   40.76    6.66
   5   8   4   29.05    5.04
  -5  -8  -5   32.30    5.38
  -5  -8  -5   60.75    7.35
  -5   8  -5   65.96    7.78
   5  -8   5   65.96    7.95
   5   8   5   37.59    5.55
  -5  -8  -6   19.65    5.04
  -5  -8  -6   39.73    6.58
  -5   8  -6   28.28    6.24
   5  -8   6   30.50    6.58
   5   8   6    1.97    2.99
  -5  -8  -7    7.09    4.78
  -5  -8  -7    7.95    4.78
  -5   8  -7   11.19    5.21
   5  -8   7   13.59    5.72
  -5  -8  -8    7.35    5.21
  -5  -8  -8   11.28    5.30
  -5   8  -8    2.99    5.04
   5  -8   8   14.87    6.07
  -5  -8  -9    2.56    4.96
  -5  -8  -9    1.88    4.78
  -5   8  -9    4.70    5.38
   5  -8   9   -4.44    4.96
   5  -9 -10   -1.03    4.78
   5   9 -10    6.07    5.04
   5   9 -10   -1.37    5.04
   5  -9  -9    9.14    5.64
   5   9  -9   11.02    4.78
   5   9  -9    9.06    5.55
   5  -9  -8   14.10    5.30
   5  -9  -8   12.65    5.81
   5   9  -8    9.83    4.61
   5   9  -8   21.53    6.15
   5  -9  -7    6.75    4.87
   5  -9  -7    8.03    4.70
   5   9  -7    3.16    3.42
   5   9  -7    5.30    5.47
  -5  -9   6    4.36    3.59
  -5   9   6   -1.20    3.16
   5  -9  -6   14.01    5.38
   5  -9  -6   19.74    5.72
   5   9  -6    0.34    2.99
   5   9  -6   15.12    5.55
  -5  -9   5    1.71    3.25
  -5   9   5   17.09    4.87
   5  -9  -5   35.37    6.32
   5  -9  -5   28.20    6.24
   5   9  -5   35.20    6.66
  -5  -9   4    0.77    3.67
  -5   9   4    4.27    4.36
   5  -9  -4    4.78    4.78
   5   9  -4    0.94    4.61
  -5  -9   3    2.48    4.02
  -5   9   3    6.49    4.53
   5  -9  -3   10.85    5.13
   5   9  -3    6.24    5.04
  -5  -9   2   64.00    7.26
  -5   9   2   63.74    7.43
   5  -9  -2   70.15    7.60
   5   9  -2   70.75    8.20
  -5  -9   1   50.92    6.66
  -5   9   1   56.82    7.52
   5  -9  -1   51.27    7.09
   5   9  -1   44.26    6.92
  -5  -9   0   15.72    5.38
  -5   9   0   19.48    5.72
   5  -9   0   21.10    5.72
   5   9   0   12.39    5.30
  -5  -9  -1    0.85    4.53
  -5   9  -1    6.92    4.96
   5  -9   1   -1.03    4.96
   5   9   1    1.62    4.61
  -5  -9  -2   16.49    5.64
  -5   9  -2   19.74    5.98
   5  -9   2   12.39    5.90
   5   9   2   14.78    5.38
  -5  -9  -3   -0.60    4.36
  -5   9  -3    3.42    4.87
   5  -9   3    2.14    5.47
   5   9   3    3.84    4.53
  -5  -9  -4   26.40    6.24
  -5   9  -4   35.80    6.92
   5  -9   4   24.69    6.58
   5   9   4   20.34    5.30
  -5  -9  -5   25.97    6.58
  -5   9  -5   19.99    6.07
   5  -9   5   24.44    6.66
   5   9   5   -2.91    3.67
   6   0 -22   -4.53    4.70
  -6   0  21   25.21    6.32
   6   0 -21   32.64    6.41
  -6   0  20   21.87    5.72
   6   0 -20   12.82    4.96
  -6   0  19    5.21    4.44
   6   0 -19    6.58    4.19
  -6   0  18   48.96    6.32
   6   0 -18   67.50    6.84
  -6   0  17   90.31    7.60
   6   0 -17  104.67    7.78
  -6   0  16  247.95   11.28
   6   0 -16  245.05   10.94
  -6   0  15    0.85    2.91
   6   0 -15    1.20    2.91
   6   0 -15   -1.28    1.54
  -6   0  14   26.23    4.10
   6   0 -14   30.16    4.19
   6   0 -14   25.55    2.39
  -6   0  13   38.45    4.61
   6   0 -13   39.90    4.44
   6   0 -13   37.25    2.65
  -6   0  12  118.68    6.75
   6   0 -12  119.88    6.66
   6   0 -12  119.19    4.36
  -6   0  11   -1.11    2.05
  -6   0  11    0.94    0.94
   6   0 -11    0.77    1.97
   6   0 -11    1.62    1.28
  -6   0  10   38.88    3.76
  -6   0  10   39.30    2.14
   6   0 -10   42.64    3.84
   6   0 -10   43.15    2.73
  -6   0   9   40.93    3.67
  -6   0   9   42.64    2.22
   6   0  -9   41.61    3.67
   6   0  -9   38.11    2.65
  -6   0   8    6.75    1.97
  -6   0   8    7.26    1.20
   6   0  -8    8.03    1.97
   6   0  -8    5.64    1.45
  -6   0   7    7.09    1.88
  -6   0   7    9.06    1.28
   6   0  -7    8.29    1.88
   6   0  -7    8.46    1.62
  -6   0   6   64.00    3.84
   6   0  -6   64.08    3.67
   6   0  -6   69.64    4.02
   6   0  -6   66.47    3.42
  -6   0   5    2.65    1.54
   6   0  -5    2.31    1.28
   6   0  -5    3.25    1.45
   6   0  -5    2.73    1.28
  -6   0   4  140.98    5.21
   6   0  -4  149.01    5.21
   6   0  -4  142.35    5.13
   6   0  -4  142.86    5.04
  -6   0   3  116.37    4.70
   6   0  -3  124.49    4.78
   6   0  -3  122.78    4.61
   6   0  -3  122.10    4.78
  -6   0   2  946.45   13.59
   6   0  -2  964.22   13.50
   6   0  -2  961.40   12.99
   6   0  -2  928.50   13.76
  -6   0   1  477.62    9.48
   6   0  -1  492.15    9.48
   6   0  -1  479.42    8.72
   6   0  -1  482.84    9.91
  -6   0   0  322.89    7.86
   6   0   0  336.47    7.95
   6   0   0  319.98    7.01
   6   0   0  327.84    8.29
  -6   0  -1  116.46    4.96
   6   0   1  112.70    4.78
   6   0   1  117.83    4.27
   6   0   1  112.70    5.04
  -6   0  -2   19.65    2.48
   6   0   2   18.54    2.31
   6   0   2   20.76    2.05
   6   0   2   19.22    2.48
  -6   0  -3   31.10    3.08
   6   0   3   31.70    2.48
   6   0   3   28.54    2.99
  -6   0  -4   38.88    3.42
   6   0   4   37.59    2.73
   6   0   4   31.10    3.16
  -6   0  -5   24.78    3.08
   6   0   5   26.23    2.48
   6   0   5   24.27    2.99
  -6   0  -6  420.80   11.36
   6   0   6  422.34    9.40
   6   0   6  426.19   10.94
  -6   0  -7    3.67    2.39
   6   0   7    2.91    1.71
   6   0   7    6.24    2.14
  -6   0  -8  136.96    7.26
   6   0   8  136.71    5.90
   6   0   8  143.71    6.75
  -6   0  -9    5.72    2.73
  -6   0  -9    4.87    2.22
   6   0   9    4.27    2.14
  -6   0 -10    0.68    2.56
  -6   0 -10    0.94    1.97
   6   0  10    0.43    2.22
  -6   0 -11   94.76    7.09
  -6   0 -11   93.05    5.72
   6   0  11   79.46    5.55
  -6   0 -12   55.28    5.98
  -6   0 -12   45.20    4.53
   6   0  12   29.56    3.84
  -6   0 -13   22.47    4.70
  -6   0 -13   19.91    3.67
   6   0  13    0.34    2.05
  -6   0 -14   82.96    7.52
  -6   0 -14   79.21    6.07
   6   0  14   -0.43    2.14
  -6   0 -15  143.89   10.08
  -6   0 -16   17.00    5.21
   6  -1 -22   24.95    6.07
   6   1 -22   26.06    6.32
  -6  -1  21   20.68    6.07
  -6   1  21   25.72    6.24
   6  -1 -21   20.85    5.64
   6   1 -21   30.76    6.24
  -6  -1  20   42.46    6.66
  -6   1  20   24.86    5.98
   6  -1 -20   41.95    6.24
   6   1 -20   43.06    6.58
  -6  -1  19   22.47    5.47
  -6   1  19   19.05    5.38
   6  -1 -19   21.10    5.04
   6   1 -19   18.97    5.04
  -6  -1  18   33.07    5.72
  -6   1  18   32.04    5.81
   6  -1 -18   32.04    5.38
   6   1 -18   40.76    5.81
  -6  -1  17   41.95    5.72
  -6   1  17   47.93    6.07
   6  -1 -17   38.71    5.21
   6   1 -17   44.34    5.64
  -6  -1  16   68.10    6.49
  -6   1  16   65.28    6.49
   6  -1 -16   68.18    6.15
   6  -1 -16   64.51    4.19
   6   1 -16   57.25    5.98
   6   1 -16   60.07    4.10
  -6  -1  15  102.45    7.35
  -6   1  15  101.42    7.35
   6  -1 -15  113.64    7.43
   6  -1 -15  103.81    4.53
   6   1 -15  111.42    7.52
   6   1 -15  103.04    4.96
  -6  -1  14  116.89    7.35
  -6   1  14  111.33    7.26
   6  -1 -14  124.49    7.35
   6  -1 -14  119.88    4.78
   6   1 -14  118.94    7.43
   6   1 -14  115.60    5.13
  -6  -1  13  194.13    8.80
  -6   1  13  186.95    8.80
   6  -1 -13  211.13    8.97
   6  -1 -13  194.30    5.90
   6   1 -13  198.74    8.97
   6   1 -13  209.08    6.75
  -6  -1  12   34.78    4.19
  -6   1  12   28.88    3.93
  -6   1  12   17.60    1.54
   6  -1 -12   33.07    3.93
   6  -1 -12   31.96    2.05
   6   1 -12   31.70    3.93
   6   1 -12   33.15    2.99
  -6  -1  11  170.89    7.69
  -6   1  11  186.69    7.95
   6  -1 -11  185.67    7.86
   6  -1 -11  180.80    4.53
   6   1 -11  186.95    8.03
   6   1 -11  174.56    6.07
  -6  -1  10  150.64    6.92
  -6   1  10  147.73    6.84
   6  -1 -10  154.39    6.92
   6  -1 -10  149.78    4.27
   6   1 -10  154.74    7.01
   6   1 -10  154.65    5.64
  -6  -1   9   15.38    2.65
  -6   1   9   14.27    2.65
   6  -1  -9   13.76    2.56
   6  -1  -9   15.38    1.71
   6   1  -9   17.00    2.65
   6   1  -9   17.26    2.22
  -6  -1   8  396.20   10.17
  -6   1   8  396.28   10.00
   6  -1  -8  421.23   10.51
   6  -1  -8  412.77    7.69
   6   1  -8  432.60   10.59
   6   1  -8  407.13    8.97
  -6  -1   7   50.07    3.76
  -6   1   7   49.47    3.59
   6  -1  -7   48.87    3.84
   6  -1  -7   47.42    3.59
   6  -1  -7   44.43    2.73
   6   1  -7   46.99    3.50
   6   1  -7   49.64    3.33
  -6  -1   6  215.32    7.01
  -6   1   6  214.55    6.66
   6  -1  -6  221.21    6.66
   6  -1  -6  219.16    7.09
   6  -1  -6  222.15    5.90
   6   1  -6  239.15    8.20
   6   1  -6  217.54    6.84
   6   1  -6  211.98    6.41
  -6  -1   5 1110.67   16.06
  -6   1   5 1109.47   15.12
   6  -1  -5 1154.67   15.21
   6  -1  -5 1130.83   16.23
   6  -1  -5 1121.95   14.35
   6   1  -5 1148.26   16.15
   6   1  -5 1132.03   15.38
   6   1  -5 1109.64   15.38
  -6  -1   4   93.56    4.53
  -6   1   4   86.81    3.93
   6  -1  -4   89.80    3.93
   6  -1  -4   92.02    4.44
   6  -1  -4   87.58    4.02
   6   1  -4   95.70    4.44
   6   1  -4   93.22    4.10
   6   1  -4   87.75    4.27
  -6  -1   3   11.11    2.05
  -6   1   3   13.59    1.79
   6  -1  -3   11.45    1.62
   6  -1  -3   14.27    2.05
   6  -1  -3   12.22    1.97
   6   1  -3   12.82    1.97
   6   1  -3   12.82    1.71
   6   1  -3   11.36    1.97
  -6  -1   2  539.66   10.59
  -6  -1   2  532.05    8.63
  -6   1   2  537.18    9.40
   6  -1  -2  550.76   10.42
   6  -1  -2  542.13   10.42
   6   1  -2  550.93   10.59
   6   1  -2  541.71    8.80
   6   1  -2  536.84   10.59
  -6  -1   1  232.15    7.01
  -6  -1   1  239.75    5.38
  -6   1   1  236.76    6.15
   6  -1  -1  244.62    6.84
   6  -1  -1  232.66    7.01
   6   1  -1  245.22    7.01
   6   1  -1  237.62    5.47
   6   1  -1  236.76    7.09
  -6  -1   0   48.79    3.50
  -6  -1   0   49.98    2.48
  -6   1   0   52.21    3.08
   6  -1   0   30.50    2.31
   6  -1   0   52.63    3.33
   6  -1   0   52.63    3.59
   6   1   0   54.85    3.59
   6   1   0   54.26    2.56
   6   1   0   51.86    3.50
  -6  -1  -1  297.00    8.29
  -6  -1  -1  285.89    5.55
  -6   1  -1  303.41    7.26
   6  -1   1  185.50    5.55
   6  -1   1  309.56    7.78
   6  -1   1  311.35    8.54
   6   1   1  307.34    5.81
   6   1   1  304.69    8.29
  -6  -1  -2  135.68    5.90
  -6  -1  -2  132.35    3.76
  -6   1  -2  135.60    5.13
   6  -1   2  134.14    5.30
   6  -1   2  138.67    5.90
   6   1   2  139.78    3.93
   6   1   2  135.43    5.64
  -6  -1  -3  175.33    6.84
  -6  -1  -3  177.55    4.44
  -6   1  -3  181.99    6.15
  -6   1  -3  172.51    5.90
   6  -1   3  163.54    5.98
   6  -1   3  174.05    6.75
   6   1   3  168.32    4.36
   6   1   3  178.23    6.58
  -6  -1  -4   34.43    3.50
  -6  -1  -4   36.74    2.31
  -6   1  -4   33.24    2.99
   6  -1   4   34.43    3.08
   6  -1   4   31.96    3.25
   6   1   4   33.75    2.14
   6   1   4   32.81    3.16
  -6  -1  -5   30.42    3.50
  -6  -1  -5   30.67    2.39
  -6   1  -5   32.72    3.16
   6  -1   5   32.64    3.16
   6  -1   5   30.42    3.33
   6   1   5   33.75    2.31
   6   1   5   30.67    3.08
  -6  -1  -6   45.20    4.27
  -6   1  -6   45.71    3.84
   6  -1   6   44.17    3.67
   6  -1   6   48.28    4.19
   6   1   6   43.32    2.73
   6   1   6   48.87    3.84
  -6  -1  -7   98.34    6.24
  -6  -1  -7  102.62    4.27
  -6   1  -7   94.84    5.55
   6  -1   7   95.61    5.38
   6  -1   7  102.79    5.90
   6   1   7  101.16    5.47
  -6  -1  -8   77.84    5.90
  -6  -1  -8   79.72    4.02
  -6   1  -8   79.29    5.47
   6  -1   8   80.23    5.13
   6  -1   8   88.77    5.72
   6   1   8   81.85    5.04
  -6  -1  -9   48.70    5.13
  -6  -1  -9   50.24    3.50
  -6   1  -9   44.43    4.44
   6  -1   9   47.51    4.36
   6  -1   9   47.93    4.53
   6   1   9   48.10    4.19
  -6  -1 -10   73.65    6.32
  -6  -1 -10   74.34    4.36
  -6   1 -10   74.59    5.90
   6  -1  10   68.18    5.21
   6  -1  10   78.18    5.72
   6   1  10   63.31    4.70
  -6  -1 -11   53.15    5.72
  -6  -1 -11   51.35    4.02
  -6   1 -11   50.50    5.21
  -6   1 -11   53.40    4.96
   6  -1  11   45.11    4.70
   6   1  11   32.21    3.67
  -6  -1 -12  231.55   11.28
  -6  -1 -12  249.07    8.89
  -6   1 -12  239.07   10.85
  -6   1 -12  234.37    9.83
   6  -1  12  185.58    8.80
  -6  -1 -13   30.16    5.21
  -6   1 -13   32.64    4.96
  -6   1 -13   29.56    4.44
  -6   1 -13   34.18    4.61
   6  -1  13   19.48    3.84
   6   1  13   -0.60    1.88
  -6  -1 -14   14.53    4.78
  -6   1 -14   20.76    4.70
  -6   1 -14   20.25    4.19
  -6   1 -14   20.16    4.10
  -6  -1 -15    0.00    3.93
  -6   1 -15    0.43    3.59
  -6   1 -15   -0.09    3.50
  -6  -1 -16   27.09    5.98
  -6   1 -16   28.03    5.55
  -6  -1 -17    3.25    3.93
  -6   1 -17    3.33    4.36
   6  -2 -22   45.63    7.09
   6   2 -22   55.79    7.95
  -6  -2  21   26.49    6.49
   6  -2 -21   30.08    5.98
   6   2 -21   25.89    6.32
  -6  -2  20    3.16    4.61
  -6   2  20    4.19    4.96
   6  -2 -20   -3.16    4.02
   6   2 -20    3.33    4.61
  -6  -2  19   20.68    5.30
  -6   2  19   22.81    5.72
   6  -2 -19   30.50    5.55
   6   2 -19   34.26    6.15
  -6  -2  18    1.11    3.93
  -6   2  18    2.22    4.19
   6  -2 -18    3.33    3.93
   6   2 -18    6.24    4.27
  -6  -2  17   34.52    5.38
  -6   2  17   36.83    5.72
   6  -2 -17   39.05    5.38
   6   2 -17   39.05    5.72
   6   2 -17   34.86    3.93
  -6  -2  16   45.54    5.64
  -6   2  16   65.11    6.49
   6  -2 -16   68.01    6.15
   6  -2 -16   58.27    4.36
   6   2 -16   65.71    6.49
   6   2 -16   62.89    4.70
  -6  -2  15   24.01    4.36
  -6   2  15   26.49    4.53
   6  -2 -15   28.11    4.36
   6  -2 -15   28.20    3.25
   6   2 -15   34.09    4.87
   6   2 -15   29.48    3.50
  -6  -2  14   95.18    6.84
  -6   2  14  100.48    6.92
   6  -2 -14  113.64    7.18
   6  -2 -14  105.27    5.38
   6   2 -14  108.17    7.26
   6   2 -14  103.98    5.64
  -6  -2  13  177.38    8.63
  -6   2  13  178.75    8.63
   6  -2 -13  183.70    8.54
   6  -2 -13  181.39    6.84
   6   2 -13  183.27    8.89
   6   2 -13  180.80    7.18
  -6  -2  12  124.58    6.92
  -6   2  12  129.53    7.09
   6  -2 -12  138.76    7.18
   6  -2 -12  126.20    5.64
   6   2 -12  127.82    7.18
   6   2 -12  132.44    6.15
  -6  -2  11   60.41    4.87
  -6   2  11   59.64    4.87
   6  -2 -11   62.63    4.87
   6  -2 -11   56.31    3.84
   6   2 -11   57.08    4.87
   6   2 -11   58.10    4.10
  -6  -2  10   52.03    4.44
  -6   2  10   51.95    4.36
  -6   2  10   35.54    2.14
   6  -2 -10   50.24    4.27
   6  -2 -10   49.64    2.48
   6  -2 -10   52.12    3.59
   6   2 -10   47.25    4.27
   6   2 -10   43.83    3.67
  -6  -2   9   36.40    3.59
  -6   2   9   41.70    3.76
   6  -2  -9   38.28    3.67
   6  -2  -9   42.55    2.48
   6  -2  -9   36.48    3.08
   6   2  -9   36.48    3.67
   6   2  -9   38.62    3.33
  -6  -2   8    7.18    2.14
  -6  -2   8    7.26    0.94
  -6   2   8    6.49    2.05
   6  -2  -8    5.47    1.97
   6  -2  -8    9.31    1.54
   6   2  -8    6.66    2.05
   6   2  -8    5.30    1.88
  -6  -2   7  461.99   10.94
  -6   2   7  475.66   10.34
   6  -2  -7  465.49   10.08
   6  -2  -7  456.86   11.02
   6  -2  -7  475.40    8.63
   6   2  -7  471.81   10.85
   6   2  -7  466.17   10.59
  -6  -2   6  160.55    6.32
  -6   2   6  162.26    5.72
   6  -2  -6   38.79    2.73
   6  -2  -6  160.55    6.41
   6  -2  -6  166.53    5.30
   6   2  -6  172.00    6.24
   6   2  -6  159.95    6.15
  -6  -2   5  303.83    8.46
  -6   2   5  282.56    7.09
   6  -2  -5  288.88    7.09
   6  -2  -5  292.47    8.46
   6  -2  -5  295.63    7.26
   6   2  -5  288.54    7.52
   6   2  -5  286.06    8.20
  -6  -2   4   58.10    3.84
  -6   2   4   55.62    3.16
   6  -2  -4   60.07    3.08
   6  -2  -4   58.53    3.93
   6  -2  -4   52.97    3.33
   6   2  -4   53.74    3.16
   6   2  -4   47.93    3.50
  -6  -2   3  192.93    6.66
  -6   2   3  196.69    5.38
   6  -2  -3  199.00    5.30
   6  -2  -3  197.12    6.75
   6  -2  -3  201.82    6.41
   6   2  -3  219.07    7.95
   6   2  -3  207.63    5.64
   6   2  -3  212.50    7.01
  -6  -2   2  526.07   11.11
  -6  -2   2  535.81    8.37
  -6   2   2  552.56    8.89
   6  -2  -2  547.17    8.80
   6  -2  -2  538.63   11.28
   6  -2  -2  527.27   10.77
   6   2  -2  557.17    8.72
   6   2  -2  545.47   11.36
  -6  -2   1  152.86    6.07
  -6  -2   1  149.95    4.02
  -6   2   1  147.39    4.44
   6  -2  -1  155.08    4.53
   6  -2  -1  143.89    5.90
   6  -2  -1  149.70    5.98
   6   2  -1  146.36    3.93
   6   2  -1  146.45    5.90
  -6  -2   0  385.35    9.74
  -6  -2   0  389.36    5.98
  -6   2   0  390.81    7.43
   6  -2   0  388.93    7.26
   6  -2   0  384.41    9.57
   6  -2   0  385.86    9.74
   6   2   0  392.01    5.98
   6   2   0  392.10    9.66
  -6  -2  -1  136.88    6.07
  -6   2  -1  138.50    4.53
   6  -2   1  133.89    4.36
   6  -2   1  143.54    5.98
   6  -2   1  136.11    5.98
   6   2   1  144.23    3.16
   6   2   1  144.40    5.98
  -6  -2  -2  271.11    8.63
  -6   2  -2  273.67    6.66
  -6   2  -2  268.38    6.49
   6  -2   2  264.70    8.20
   6  -2   2  276.41    8.72
   6   2   2  274.70    8.20
  -6  -2  -3  456.35   11.62
  -6   2  -3  455.32    9.06
  -6   2  -3  445.24    8.89
   6  -2   3  463.44   11.19
   6  -2   3  466.43   11.62
   6   2   3  454.13   10.68
  -6  -2  -4  121.67    6.32
  -6   2  -4  120.64    5.04
  -6   2  -4  118.59    4.87
   6  -2   4  116.12    5.81
   6  -2   4  122.27    6.24
   6   2   4  115.95    5.55
  -6  -2  -5   56.14    4.61
  -6   2  -5   61.26    3.93
  -6   2  -5   49.90    3.50
   6  -2   5   53.83    4.27
   6  -2   5   55.03    4.53
   6   2   5   57.76    4.10
  -6  -2  -6    6.07    2.65
  -6   2  -6    3.33    1.97
   6  -2   6    2.05    1.97
   6  -2   6    3.93    2.22
   6   2   6    2.73    1.79
  -6  -2  -7   48.87    4.87
  -6   2  -7   48.28    4.02
   6  -2   7   44.00    4.27
   6  -2   7   48.36    4.53
   6   2   7   48.79    3.93
  -6  -2  -8   10.85    3.33
  -6  -2  -8    9.83    1.54
  -6   2  -8    6.58    2.48
   6  -2   8    9.31    2.82
   6  -2   8   12.39    3.08
   6   2   8   11.62    2.48
  -6  -2  -9  222.92   10.25
  -6  -2  -9  218.22    5.55
  -6   2  -9  215.66    8.63
   6  -2   9  229.24    9.48
   6  -2   9  232.23    9.66
   6   2   9  183.02    7.43
  -6  -2 -10  139.53    8.63
  -6   2 -10  145.94    7.60
   6  -2  10  142.43    7.86
   6  -2  10  147.39    8.03
   6   2  10   95.27    5.55
  -6  -2 -11   49.81    5.98
  -6   2 -11   56.05    5.30
  -6   2 -11   59.72    5.47
   6  -2  11   62.03    5.72
   6  -2  11   63.91    5.81
   6   2  11    4.19    1.88
  -6  -2 -12   30.42    5.38
  -6   2 -12   40.93    5.04
  -6   2 -12   37.85    5.13
  -6   2 -12   44.09    5.13
   6   2  12   -0.09    1.62
  -6  -2 -13   64.59    7.09
  -6   2 -13   61.43    6.15
  -6   2 -13   60.41    6.24
  -6   2 -13   62.46    5.98
  -6  -2 -14   -1.11    3.84
  -6  -2 -14   -2.48    2.99
  -6   2 -14    3.42    3.50
  -6   2 -14    0.09    3.59
  -6   2 -14   -1.54    3.16
  -6  -2 -15    8.72    4.96
  -6  -2 -15   10.25    4.19
  -6   2 -15   12.90    4.44
  -6   2 -15   13.07    4.53
  -6   2 -15   15.98    4.27
  -6  -2 -16   78.61    7.69
  -6   2 -16   77.75    7.78
  -6   2 -16   70.83    7.43
  -6  -3  21   -0.26    4.70
   6  -3 -21   -2.65    4.36
   6   3 -21    1.54    5.21
  -6  -3  20   21.45    5.98
  -6   3  20   33.84    6.58
   6  -3 -20   28.62    5.81
   6   3 -20   26.66    6.41
  -6  -3  19    8.46    4.70
  -6   3  19   12.56    5.21
   6  -3 -19   12.30    4.70
   6   3 -19   14.10    5.13
  -6  -3  18   81.08    7.52
  -6   3  18   87.75    8.12
   6  -3 -18   91.51    7.69
   6   3 -18   83.82    8.03
   6   3 -18   82.45    6.24
  -6  -3  17    1.28    3.76
  -6   3  17    3.59    4.02
   6  -3 -17    3.59    3.76
   6  -3 -17    0.00    2.56
   6   3 -17    1.88    3.76
   6   3 -17   -0.17    2.82
  -6  -3  16    5.64    3.50
  -6   3  16    5.72    3.84
   6  -3 -16    0.94    3.25
   6  -3 -16    4.61    2.56
   6   3 -16    7.18    3.76
   6   3 -16    6.41    2.99
  -6  -3  15   39.73    5.21
  -6   3  15   40.84    5.38
   6  -3 -15   41.78    4.96
   6  -3 -15   37.94    4.10
   6   3 -15   42.98    5.47
   6   3 -15   35.54    4.27
  -6  -3  14   29.65    4.53
  -6   3  14   30.93    4.78
   6  -3 -14   25.21    4.02
   6  -3 -14   29.82    3.76
   6   3 -14   29.73    4.61
   6   3 -14   24.52    3.59
  -6  -3  13   67.67    5.72
  -6   3  13   61.95    5.72
   6  -3 -13   63.06    5.47
   6  -3 -13   59.04    4.70
   6   3 -13   66.22    5.98
   6   3 -13   67.50    5.21
  -6  -3  12   14.53    3.50
  -6   3  12   10.59    3.16
   6  -3 -12   10.59    2.99
   6  -3 -12   12.65    2.73
   6   3 -12   12.73    3.33
   6   3 -12    9.14    2.73
  -6  -3  11  194.55    8.29
  -6   3  11  204.98    8.54
   6  -3 -11  190.71    8.29
   6  -3 -11  202.67    7.78
   6   3 -11  215.66    9.14
   6   3 -11  206.43    8.20
  -6  -3  10   21.79    3.25
  -6   3  10   26.49    3.42
  -6   3  10   18.54    1.71
   6  -3 -10   24.95    3.50
   6  -3 -10   25.46    3.08
   6   3 -10   25.46    3.50
   6   3 -10   24.01    3.25
  -6  -3   9   46.22    4.10
  -6  -3   9   32.30    1.54
  -6   3   9   50.41    4.10
   6  -3  -9   53.40    4.44
   6  -3  -9   48.36    2.73
   6  -3  -9   52.29    4.10
   6   3  -9   50.84    4.36
   6   3  -9   45.80    4.02
  -6  -3   8   31.87    3.50
  -6  -3   8   25.63    1.79
  -6   3   8   29.73    3.08
   6  -3  -8   32.81    3.59
   6  -3  -8   32.21    2.48
   6  -3  -8   36.83    3.42
   6   3  -8   35.12    3.59
   6   3  -8   31.36    3.42
  -6  -3   7  201.39    7.52
  -6  -3   7  197.29    5.04
  -6   3   7  205.75    6.84
   6  -3  -7  199.59    6.58
   6  -3  -7  206.26    7.78
   6  -3  -7  208.14    6.07
   6  -3  -7  202.93    7.43
   6   3  -7  198.74    7.35
   6   3  -7  198.40    7.60
  -6  -3   6  243.25    8.03
  -6  -3   6  245.82    6.07
  -6   3   6  253.68    7.09
   6  -3  -6  247.44    6.84
   6  -3  -6  248.38    8.46
   6  -3  -6  254.28    7.01
   6   3  -6  252.31    7.86
   6   3  -6  245.48    8.37
  -6  -3   5  397.31   10.17
  -6  -3   5  380.99    8.12
  -6   3   5  399.61    8.37
   6  -3  -5  412.35    8.37
   6  -3  -5  411.24   10.77
   6  -3  -5  402.78    9.23
   6   3  -5  419.10    9.48
   6   3  -5  397.91   10.59
  -6  -3   4  150.64    6.24
  -6  -3   4  143.20    5.21
  -6   3   4  149.52    4.78
   6  -3  -4  157.73    4.78
   6  -3  -4  148.84    6.49
   6  -3  -4  158.75    5.98
   6   3  -4  156.27    5.47
   6   3  -4  158.58    6.66
  -6  -3   3  157.73    6.41
  -6   3   3  154.99    4.53
   6  -3  -3  155.68    4.44
   6  -3  -3  151.92    6.49
   6  -3  -3  161.57    6.24
   6   3  -3  157.73    5.13
   6   3  -3  158.92    6.66
  -6  -3   2   71.09    4.44
  -6  -3   2   77.84    3.33
  -6   3   2   72.46    2.99
   6  -3  -2   78.61    2.99
   6  -3  -2   74.16    4.70
   6  -3  -2   77.15    4.53
   6   3  -2   78.44    3.33
   6   3  -2   75.53    3.33
   6   3  -2   74.16    4.61
  -6  -3   1  158.33    6.58
  -6   3   1  163.20    4.19
   6  -3  -1  166.78    4.19
   6  -3  -1  171.82    7.01
   6  -3  -1  164.90    6.66
   6   3  -1  172.94    4.36
   6   3  -1  170.37    4.27
   6   3  -1  169.09    6.84
  -6  -3   0  154.74    6.66
  -6   3   0  158.33    4.10
   6  -3   0  152.77    4.02
   6  -3   0  153.88    6.75
   6  -3   0  163.28    6.84
   6   3   0  161.49    3.59
   6   3   0  159.18    3.50
   6   3   0  161.74    6.66
  -6  -3  -1  132.35    6.32
  -6   3  -1  132.18    3.84
  -6   3  -1  129.19    3.84
   6  -3   1  131.75    6.32
   6  -3   1  128.16    6.24
   6   3   1  140.64    6.32
  -6  -3  -2    7.35    2.31
  -6   3  -2    4.19    1.28
  -6   3  -2    5.13    1.28
   6  -3   2    5.90    2.22
   6  -3   2    5.38    2.22
   6   3   2    5.13    1.97
  -6  -3  -3   85.96    5.55
  -6   3  -3   78.44    3.50
  -6   3  -3   75.79    3.33
   6  -3   3   66.39    4.87
   6  -3   3   76.56    5.30
   6   3   3   73.14    4.70
  -6  -3  -4   32.81    3.93
  -6   3  -4   29.39    2.56
  -6   3  -4   29.90    2.48
   6  -3   4   31.53    3.67
   6  -3   4   32.04    3.76
   6   3   4   38.19    3.59
  -6  -3  -5   36.40    4.19
  -6   3  -5   33.49    2.91
  -6   3  -5   33.84    2.82
   6  -3   5   31.36    3.84
   6  -3   5   28.97    3.76
   6   3   5   33.32    3.50
  -6  -3  -6  153.11    7.95
  -6   3  -6  158.67    5.98
  -6   3  -6  149.35    5.72
   6  -3   6  160.38    7.86
   6  -3   6  157.73    7.95
   6   3   6  159.44    6.84
  -6  -3  -7   35.97    4.61
  -6   3  -7   34.95    3.42
   6  -3   7   32.98    4.27
   6  -3   7   39.47    4.61
   6   3   7   39.73    3.76
  -6  -3  -8  101.16    7.18
  -6   3  -8  101.59    5.55
  -6   3  -8  106.55    7.01
   6  -3   8   99.11    6.75
   6  -3   8  106.38    7.01
   6   3   8   84.33    5.21
  -6  -3  -9   33.24    4.96
  -6   3  -9   27.26    3.59
  -6   3  -9   31.78    4.44
   6  -3   9   31.44    4.61
   6  -3   9   29.39    4.53
   6   3   9   24.27    3.16
  -6  -3 -10   27.51    4.78
  -6  -3 -10   29.22    4.53
  -6   3 -10   28.28    3.84
  -6   3 -10   32.13    4.61
   6  -3  10   27.43    4.53
   6   3  10    1.11    1.62
  -6  -3 -11   -0.34    3.42
  -6  -3 -11    4.70    2.99
  -6   3 -11    5.13    2.99
  -6   3 -11    6.84    3.25
   6  -3  11    6.15    3.50
   6   3  11   -0.26    1.62
  -6  -3 -12   13.16    4.53
  -6  -3 -12    9.40    3.42
  -6   3 -12   11.88    3.50
  -6   3 -12   12.13    4.27
  -6   3 -12   15.55    4.02
   6  -3  12   11.45    4.19
  -6  -3 -13   33.32    5.98
  -6  -3 -13   34.95    5.21
  -6   3 -13   31.78    4.78
  -6   3 -13   25.97    5.13
  -6   3 -13   27.51    4.78
  -6  -3 -14   -0.51    4.19
  -6  -3 -14    2.82    3.50
  -6   3 -14   -1.54    3.50
  -6   3 -14   -0.94    3.93
  -6   3 -14    3.08    3.59
  -6  -3 -15    9.14    4.53
  -6   3 -15    4.87    4.61
  -6   3 -15    5.55    4.02
  -6  -3 -16    1.79    4.10
  -6   3 -16    6.84    5.13
  -6   3 -16    3.84    4.27
  -6  -4  20    6.41    4.96
   6  -4 -20    7.26    5.04
   6   4 -20    3.59    5.13
  -6  -4  19   -4.19    3.93
  -6   4  19   -1.54    4.44
   6  -4 -19    1.79    4.19
   6   4 -19   -0.34    4.61
  -6  -4  18   13.59    4.61
  -6   4  18   14.95    5.30
   6  -4 -18   13.93    4.87
   6  -4 -18   12.73    3.93
   6   4 -18   16.15    5.38
   6   4 -18   15.64    4.36
  -6  -4  17   52.21    6.41
  -6   4  17   54.77    6.66
   6  -4 -17   59.64    6.49
   6  -4 -17   51.95    5.38
   6   4 -17   56.82    7.01
   6   4 -17   62.89    6.15
  -6  -4  16   11.28    4.02
  -6   4  16    9.31    4.19
   6  -4 -16    6.41    3.84
   6  -4 -16    8.03    3.16
   6   4 -16    6.84    4.10
   6   4 -16   11.28    3.67
  -6  -4  15   11.79    3.93
  -6   4  15   13.67    4.10
   6  -4 -15   16.06    4.02
   6  -4 -15   14.10    3.42
   6   4 -15   15.29    4.36
   6   4 -15   22.04    4.10
  -6  -4  14   15.64    3.84
  -6   4  14   14.95    3.93
   6  -4 -14   19.99    3.93
   6  -4 -14   13.67    3.16
   6   4 -14   19.05    4.27
   6   4 -14   11.71    3.42
  -6  -4  13   28.20    4.36
  -6   4  13   25.38    4.36
   6  -4 -13   26.83    4.19
   6  -4 -13   26.32    3.93
   6   4 -13   23.67    4.36
   6   4 -13   28.88    4.27
  -6  -4  12  203.10    8.97
  -6   4  12  204.12    9.14
   6  -4 -12  214.03    9.31
   6  -4 -12  200.19    8.89
   6   4 -12  195.58    9.57
   6   4 -12  208.14    9.31
  -6  -4  11  253.51    9.66
  -6   4  11  271.96    9.91
   6  -4 -11  267.44   10.08
   6  -4 -11  267.35   10.00
   6   4 -11  274.70   10.85
   6   4 -11  271.37   10.34
  -6  -4  10   50.15    4.61
  -6  -4  10   -0.60    0.68
  -6   4  10   52.21    4.61
  -6   4  10   -0.26    0.94
   6  -4 -10   54.94    4.87
   6  -4 -10   48.79    4.44
   6   4 -10   50.41    4.87
   6   4 -10   49.13    4.78
  -6  -4   9   27.85    3.67
  -6  -4   9    7.09    1.28
  -6   4   9   37.85    3.84
  -6   4   9   22.90    2.31
   6  -4  -9   34.86    4.02
   6  -4  -9   32.55    3.76
   6   4  -9   32.90    3.93
   6   4  -9   32.04    3.93
  -6  -4   8  213.52    8.20
  -6  -4   8  142.86    4.70
  -6   4   8  208.82    7.35
  -6   4   8  189.51    6.15
   6  -4  -8  212.07    8.54
   6  -4  -8  210.87    8.54
   6   4  -8  214.97    8.46
   6   4  -8  209.33    8.72
  -6  -4   7   42.38    3.93
  -6  -4   7   37.08    2.82
  -6   4   7   43.23    3.42
  -6   4   7   45.46    3.33
   6  -4  -7   48.45    4.36
   6  -4  -7   48.10    4.36
   6   4  -7   43.58    3.93
   6   4  -7   37.77    4.10
  -6  -4   6  422.26   11.02
  -6  -4   6  409.18    8.97
  -6   4   6  413.63    9.06
  -6   4   6  429.26   10.08
   6  -4  -6  394.74    8.63
   6  -4  -6  416.11   11.62
   6  -4  -6  401.32   11.53
   6   4  -6  411.41   10.59
   6   4  -6  423.80   12.05
  -6  -4   5  298.79    9.23
  -6  -4   5  290.33    7.95
  -6   4   5  302.30    7.09
  -6   4   5  293.07    8.54
   6  -4  -5  290.08    6.84
   6  -4  -5  302.64    9.91
   6  -4  -5  308.70    8.80
   6   4  -5  300.93    8.54
   6   4  -5  295.12   10.00
  -6  -4   4   87.41    5.13
  -6  -4   4   89.12    4.61
  -6   4   4   84.33    3.50
  -6   4   4   87.41    4.96
   6  -4  -4   88.01    3.50
   6  -4  -4   96.98    5.72
   6  -4  -4   95.78    5.21
   6   4  -4   88.77    4.44
   6   4  -4   85.02    5.55
  -6  -4   3  124.75    6.07
  -6   4   3  124.92    3.76
  -6   4   3  127.22    6.07
   6  -4  -3  112.02    3.50
   6  -4  -3  131.41    6.66
   6  -4  -3  127.39    6.07
   6   4  -3  137.56    5.04
   6   4  -3  121.76    6.41
  -6  -4   2  566.23   12.82
  -6  -4   2  566.06   12.47
  -6   4   2  576.48    7.43
  -6   4   2  581.69   13.16
   6  -4  -2  471.04    6.58
   6  -4  -2  595.45   14.01
   6  -4  -2  589.55   13.33
   6   4  -2  610.74   10.00
   6   4  -2  582.72   13.76
  -6  -4   1  134.91    6.49
  -6  -4   1  128.42    6.15
  -6   4   1  131.33    6.49
   6  -4  -1  129.36    6.75
   6  -4  -1  136.88    6.66
   6   4  -1  131.75    4.10
   6   4  -1  113.13    3.76
   6   4  -1  130.64    6.58
  -6  -4   0   39.30    3.84
  -6  -4   0   44.09    3.93
  -6   4   0   46.31    4.19
   6  -4   0   43.92    4.19
   6  -4   0   38.96    4.02
   6   4   0   34.78    1.88
   6   4   0   43.15    4.02
  -6  -4  -1   74.68    5.21
  -6  -4  -1   78.86    5.21
  -6   4  -1   70.15    5.21
   6  -4   1   73.91    5.30
   6  -4   1   76.90    5.47
   6   4   1   75.53    5.13
  -6  -4  -2   21.79    3.50
  -6  -4  -2   22.04    3.25
  -6   4  -2   27.60    3.67
   6  -4   2   18.37    3.25
   6  -4   2   25.21    3.67
   6   4   2   25.03    3.33
  -6  -4  -3  107.06    6.49
  -6  -4  -3  116.54    6.66
  -6   4  -3  107.74    3.16
  -6   4  -3  122.35    7.01
   6  -4   3  112.87    6.75
   6  -4   3  111.50    6.75
   6   4   3  119.28    6.24
  -6  -4  -4  448.57   13.16
  -6  -4  -4  436.61   13.16
  -6   4  -4  439.17    7.35
  -6   4  -4  418.92    7.09
  -6   4  -4  423.37   12.99
   6  -4   4  434.22   13.07
   6  -4   4  448.83   13.41
   6   4   4  428.41   11.62
  -6  -4  -5  473.69   13.93
  -6  -4  -5  423.88   13.33
  -6   4  -5  456.09    8.29
  -6   4  -5  457.37    8.63
  -6   4  -5  449.34   13.76
   6  -4   5  458.74   13.84
   6  -4   5  482.41   14.18
   6   4   5  474.21   12.30
  -6  -4  -6  252.31   10.59
  -6  -4  -6  233.09   10.17
  -6   4  -6  239.41    6.58
  -6   4  -6  239.07   10.34
   6  -4   6  245.65   10.51
   6   4   6  251.54    8.97
  -6  -4  -7   75.87    6.49
  -6  -4  -7   74.51    6.24
  -6   4  -7   75.45    4.19
  -6   4  -7   78.86    6.41
   6  -4   7   76.13    6.32
   6   4   7   67.41    4.87
  -6  -4  -8   69.55    6.41
  -6  -4  -8   59.98    5.81
  -6   4  -8   66.99    4.36
  -6   4  -8   68.44    6.24
   6  -4   8   76.13    6.58
   6   4   8   42.38    4.02
  -6  -4  -9   31.53    5.13
  -6  -4  -9   37.68    5.04
  -6   4  -9   42.81    3.93
  -6   4  -9   34.26    5.04
   6  -4   9   39.65    5.30
   6   4   9    4.78    1.97
  -6  -4 -10   77.58    7.26
  -6  -4 -10   75.19    6.92
  -6   4 -10   78.69    6.92
   6  -4  10   73.31    6.92
   6   4  10    0.94    1.71
  -6  -4 -11   77.24    7.35
  -6  -4 -11   75.36    7.09
  -6   4 -11   73.99    6.84
   6  -4  11   75.87    7.18
  -6  -4 -12   11.79    4.78
  -6  -4 -12   18.46    4.44
  -6   4 -12   13.07    4.36
   6  -4  12   13.67    4.61
  -6  -4 -13   12.47    5.04
  -6  -4 -13   12.99    4.44
  -6   4 -13    8.46    4.61
  -6   4 -13   16.40    4.61
   6  -4  13   14.53    5.13
  -6  -4 -14   62.63    8.37
  -6  -4 -14   74.08    7.69
  -6   4 -14   78.86    8.29
  -6   4 -14   64.34    7.09
  -6  -4 -15   15.72    4.96
  -6   4 -15    9.06    5.38
  -6   4 -15    8.12    4.53
  -6  -5  19   15.12    5.30
  -6   5  19   20.68    5.81
   6   5 -19   18.03    5.98
   6   5 -19   20.59    5.47
  -6  -5  18    1.03    4.02
  -6   5  18   -1.71    4.36
   6  -5 -18    1.79    4.53
   6  -5 -18   -2.31    3.59
   6   5 -18   -1.28    4.61
   6   5 -18    2.31    4.27
  -6  -5  17   -0.85    4.10
  -6   5  17    6.24    4.44
   6  -5 -17    4.96    4.27
   6  -5 -17    5.81    3.67
   6   5 -17    8.89    4.96
   6   5 -17    2.05    3.93
  -6  -5  16    9.40    4.02
  -6   5  16   13.84    4.78
   6  -5 -16   16.40    4.78
   6  -5 -16   15.64    4.19
   6   5 -16   15.55    5.13
   6   5 -16   12.99    4.36
  -6  -5  15   12.65    4.02
  -6   5  15   16.32    4.70
   6  -5 -15   17.26    4.44
   6  -5 -15   15.81    3.93
   6   5 -15   20.59    5.04
   6   5 -15   12.73    4.19
  -6  -5  14   71.26    6.24
  -6   5  14   83.99    6.92
   6  -5 -14   81.34    6.75
   6  -5 -14   75.45    6.41
   6   5 -14   78.86    7.35
   6   5 -14   78.18    6.84
  -6  -5  13    9.40    3.33
  -6   5  13   12.05    3.67
   6  -5 -13   13.50    3.76
   6  -5 -13   11.53    3.42
   6   5 -13    9.83    3.76
   6   5 -13   13.93    3.93
  -6  -5  12    2.39    2.91
  -6   5  12    1.71    2.82
   6  -5 -12   -0.43    2.82
   6  -5 -12    3.08    2.91
   6   5 -12    0.26    2.82
   6   5 -12   -3.50    2.65
  -6  -5  11   14.53    3.42
  -6   5  11   13.59    3.33
   6  -5 -11   10.85    3.33
   6  -5 -11    7.78    3.16
   6   5 -11   16.23    3.76
   6   5 -11   13.16    3.67
  -6  -5  10   35.20    4.27
  -6  -5  10   -1.28    1.11
  -6   5  10   35.29    4.19
  -6   5  10    0.43    1.20
   6  -5 -10   39.82    4.78
   6  -5 -10   35.54    4.61
   6   5 -10   34.52    4.61
   6   5 -10   36.14    4.78
  -6  -5   9   63.57    5.13
  -6  -5   9    0.00    1.11
  -6   5   9   63.40    4.78
  -6   5   9   11.88    2.05
   6  -5  -9   62.54    5.47
   6  -5  -9   52.46    5.13
   6   5  -9   58.27    5.30
   6   5  -9   57.33    5.64
  -6  -5   8  130.64    6.75
  -6  -5   8   48.02    3.33
  -6   5   8  144.40    6.32
  -6   5   8  104.75    5.21
   6  -5  -8  150.21    7.78
   6  -5  -8  140.47    7.95
   6   5  -8  145.59    7.52
   6   5  -8  150.81    8.29
  -6  -5   7  119.53    6.32
  -6  -5   7   78.18    4.44
  -6   5   7  117.83    5.38
  -6   5   7  109.37    5.55
   6  -5  -7  110.65    6.75
   6  -5  -7  113.81    7.01
   6   5  -7  113.55    6.41
   6   5  -7  105.44    6.92
  -6  -5   6   57.59    4.61
  -6  -5   6   43.06    3.67
  -6   5   6   54.77    3.50
  -6   5   6   49.56    4.10
   6  -5  -6   31.70    2.65
   6  -5  -6   54.00    4.96
   6  -5  -6   53.32    4.96
   6   5  -6   53.57    4.44
   6   5  -6   46.91    4.87
  -6  -5   5   76.30    5.13
  -6  -5   5   69.55    4.53
  -6   5   5   67.16    3.42
  -6   5   5   64.08    4.70
   6  -5  -5   29.65    2.31
   6  -5  -5   71.77    5.55
   6   5  -5   74.08    4.70
   6   5  -5   70.66    5.64
  -6  -5   4  162.43    7.18
  -6  -5   4  167.04    7.09
  -6   5   4  163.37    4.53
  -6   5   4  157.47    7.18
   6  -5  -4   48.19    2.48
   6  -5  -4  164.05    7.95
   6   5  -4  172.51    6.58
   6   5  -4  159.18    8.03
  -6  -5   3   24.35    3.42
  -6  -5   3   25.89    3.16
  -6   5   3   27.77    3.50
   6  -5  -3   26.32    3.84
   6   5  -3   25.55    2.65
   6   5  -3   27.68    3.93
  -6  -5   2   83.31    5.38
  -6  -5   2   82.45    5.38
  -6   5   2   78.78    5.55
   6  -5  -2   81.51    5.90
   6   5  -2   64.34    3.59
   6   5  -2   86.98    6.07
  -6  -5   1   10.17    2.73
  -6  -5   1   10.68    2.82
  -6   5   1   13.07    2.99
   6  -5  -1   12.82    3.33
   6   5  -1    3.76    1.28
   6   5  -1   11.79    3.16
  -6  -5   0  102.96    6.24
  -6  -5   0  101.16    6.32
  -6   5   0   95.78    6.32
   6  -5   0  100.22    6.58
   6   5   0   99.54    6.32
  -6  -5  -1    1.54    2.39
  -6  -5  -1   -1.37    1.97
  -6   5  -1   -0.34    2.31
   6  -5   1   -0.34    2.56
   6   5   1    0.00    2.31
  -6  -5  -2  151.06    7.78
  -6  -5  -2  156.27    8.03
  -6   5  -2  162.34    8.37
   6  -5   2  160.80    8.46
   6   5   2  174.22    8.12
  -6  -5  -3  288.71   10.85
  -6  -5  -3  294.86   11.19
  -6   5  -3  297.94   11.45
   6  -5   3  284.44   11.28
   6   5   3  302.38   10.51
  -6  -5  -4   11.96    3.50
  -6  -5  -4   12.39    3.33
  -6   5  -4   12.65    3.76
   6  -5   4   13.93    3.59
   6   5   4   11.88    3.16
  -6  -5  -5  112.10    7.43
  -6  -5  -5  108.51    7.43
  -6   5  -5  105.95    7.52
   6  -5   5  104.75    7.52
   6   5   5  111.67    6.58
  -6  -5  -6   35.54    5.04
  -6  -5  -6   35.37    4.87
  -6   5  -6   38.96    5.13
   6  -5   6   36.65    5.21
   6   5   6   35.54    4.10
  -6  -5  -7   41.78    5.47
  -6  -5  -7   36.06    5.04
  -6   5  -7   37.94    5.21
   6  -5   7   30.67    5.04
   6   5   7   30.84    3.84
  -6  -5  -8    2.82    3.50
  -6  -5  -8    0.09    2.82
  -6   5  -8    0.51    3.08
   6  -5   8   -0.94    3.25
   6   5   8    1.20    1.88
  -6  -5  -9   22.04    4.87
  -6  -5  -9   20.68    4.53
  -6   5  -9   19.99    4.70
   6  -5   9   17.69    4.78
   6   5   9    0.85    1.88
  -6  -5 -10    1.45    3.93
  -6  -5 -10    3.08    3.42
  -6   5 -10    1.54    3.50
   6  -5  10   -0.43    3.76
  -6  -5 -11    1.54    4.02
  -6  -5 -11    0.77    3.67
  -6   5 -11    6.07    3.84
   6  -5  11    5.38    4.36
  -6  -5 -12    5.72    4.87
  -6  -5 -12    4.27    4.02
  -6   5 -12   11.28    4.36
   6  -5  12    3.84    4.36
  -6  -5 -13    3.84    4.78
  -6  -5 -13    4.02    4.27
  -6   5 -13    6.66    4.70
  -6   5 -13   10.42    4.61
   6  -5  13    9.40    5.38
  -6  -5 -14   12.56    5.04
  -6   5 -14   13.41    5.47
  -6   5 -14   12.47    5.21
  -6   6  18    6.07    5.47
   6  -6 -18    5.21    4.78
   6   6 -18    8.03    5.64
   6   6 -18    7.26    5.55
  -6   6  17   30.93    6.24
   6  -6 -17   25.72    5.55
   6   6 -17   31.87    6.84
   6   6 -17   27.85    6.07
  -6   6  16   11.45    4.87
   6  -6 -16   15.64    4.87
   6  -6 -16   15.55    4.78
   6   6 -16   10.08    5.13
   6   6 -16   17.17    5.13
  -6  -6  15    2.05    3.16
  -6   6  15   32.72    5.64
   6  -6 -15   32.55    5.64
   6  -6 -15   24.35    5.13
   6   6 -15   34.35    6.15
   6   6 -15   34.78    5.81
  -6  -6  14    7.60    3.42
  -6   6  14   24.69    5.04
   6  -6 -14   23.92    4.87
   6  -6 -14   17.77    4.44
   6   6 -14   21.10    5.04
   6   6 -14   29.14    5.55
  -6  -6  13   18.11    3.76
  -6   6  13   44.94    5.47
   6  -6 -13   45.46    5.64
   6  -6 -13   37.59    5.30
   6   6 -13   42.98    5.98
   6   6 -13   43.49    5.98
  -6  -6  12   15.89    3.59
  -6   6  12   27.26    4.44
   6  -6 -12   21.79    4.70
   6  -6 -12   25.46    4.53
   6   6 -12   28.03    5.04
   6   6 -12   20.93    4.87
  -6  -6  11    7.26    2.99
  -6   6  11    7.43    3.16
   6  -6 -11   14.87    4.02
   6  -6 -11   12.47    3.59
   6   6 -11   12.56    3.93
   6   6 -11    9.74    4.10
  -6  -6  10    7.52    2.99
  -6   6  10   11.96    3.16
  -6   6  10   -0.34    1.71
   6  -6 -10   11.28    3.59
   6  -6 -10   10.34    3.42
   6   6 -10    8.80    3.42
   6   6 -10   11.53    4.10
  -6  -6   9   52.21    4.78
  -6  -6   9    0.60    1.54
  -6   6   9   70.23    4.96
  -6   6   9   -0.85    1.54
   6  -6  -9   65.96    5.90
   6  -6  -9   70.66    6.32
   6   6  -9   65.62    5.90
   6   6  -9   68.52    6.58
[truncated: 336,511 more chars]
